# Supplementary material for: Comparative analysis of tissue-specific transcriptomes in the funnel-web spider Macrothele calpeiana (Araneae, Hexathelidae)
Source: PeerJ. 2015 Jun 30;3:e1064. doi: 10.7717/peerj.1064 (PMC4493671; doi:10.7717/peerj.1064)
Supplement: Table S2 — DNA sequence of the 6,696 transcripts identified in M. calpeiana. [file peerj-03-1064-s002.xlsx]

## Sheet: Nucleotide Seqs
Table S2.		DNA Sequence data
Sequence_ID	Length	Nuc. Sequence
Mcal_1	506	ATCTTTTTCCATCATAAATTGAAAATGAAAATATAAAAATTTTTCATATTGCTTTATACATTTAATTAATAAAACAATTGTCCCAGCATCCACTGTTTCTTTTAATTGTTCAGCAATACTTAAAACTAAGCTTTGAAGTATATAAGTGTCTATTTCTCATGTAAACACTGATTAATCCCAAGCGTCATCTGGAGACAATGGCTGGCTCATATCACTATTTGTCACAAAGTTATCATTTTGAGAAGACGAGAAGTCATTATTCCAAGCATCAGATCTTCCACCACTTCTATTGGATCGACCTTGGTTGCGCACATCTCTAGATCCAAAATTTCCTCTTCCACCATACTGTGGTTCTGTGCCAACAGCATTGTTGGCTCCTTCTGAGAGCCAGTCTGGTAT…
Mcal_2	475	AGGTGTACGGGATTTCATCCATGTCATGGATCTAGCTACAGGTCATGTAGCAGCTCTGAAAAAACTTGACAAGAATTCTAGGTATAAGGTGTACAATTTGGGCACAGGACAAGGGTACACAGTGCTCCAGCTGGTAGAAGCATTTGAGAAAGTCAGTGGGAAAAAGGTGCCATACAGAATTGCAGATCGTAGAAGAGGTGATATTCCTGCAATATGGGGTGACTGTTCCTTGGCAGAGAAAGAACTTGGCTGGAGAGCTGTTTATGGTCTGAAAGAAATGTGTGAAGATTACTGGAGATGGCAGTCTATCAATCCCGAAGGCTACAGAAAAGACTGATGATTCAATGAATGATGCAAATGAAGTCTGATTCAGAAGAATGTGAATATTCCTTGTTTGTG…
Mcal_3	445	CTAATACGACTCACTATAGGGCTCGAGCGGTCGTCCGGGCAGGTACATGGGGCATTCTGATAGAAAATCAGAACAGAACACAGGGTGTGTTGAATTGTTGATAGTGTTTTTCGGGTGAATTGTTGTTGGGCCCTTGTCTTTATTGGTCCTCTCTGATATTAAATTTTATATCGCAGAGTCCAAAAAATGACACGTGGTAACCAGCGTGAACTAGCTAGACAAAAAAATATCAAGAAACAGCAAGAGCAAAAAAAGAATGCTGGTGCCGAAAAAAAAACTGGGAATAAAGGTTTATCTCTTGAAGAAAGGAGACACAGGGATGCTGAGCAGATGAGACTGAAGCAGAAATTAGCAGAGACAAAAAGCAAGTGATGTGAAGTAATAACAGAAAGCTGATAA…
Mcal_4	575	CATAATGTGAGAGACAATTTTTACTATTCACTACAGCATTTGAGGCTGTTTATGTGAAATAAAGCATGTACCTCAGTTTCCTTGACACTGAAGAGCTTTATAATTTTAGATGTTAACTGCGTCTAGTGTTGTAAATGTTTCTTCCTTCTTCCTACAATGTTACTTTGTTAATGTGAGTGGTGATCAAGTTCTGATCTATATTGTGCCTTCTTTTGTACCTCTCTTCCTCTTCAACACCAGGCATCTGTTCGTCGCAGCAAGATTTCATCACATGTTGCAGTCTTTCTGGCTTCATGGCGGCGCATTTTTTGTATTCTTCCCGTATGTCACTGCCAGGAGCAGAGCAGGCGATGCATTTTAAAAACTTTGCAGCCTTTTCCTTATCTACGTCATCGGCGG…
Mcal_5	827	GAGAATAACATGGCTGCCTTATCGAAAACGTACCTTGCAGCTTATAATGGAGTGCAGGTTATGGGGTGGAGTTATGTTTTTATTCAAACTACAAGGCATCTTTGCATAAATAGAACATCTGTTGGCCTGTGGAACAGCTGTGGCACAAGTTTATTAGCTTTTCAATCACTTGCTGCATTGGAGGTGCTGCACTGTATTGTGGGATTAGTGCCTTCTAATTACCTTCTGACAGCCATTCAGGTGTTTTCAAGACTGTTTCAAGCCTGGGGAATAATTTACACTGTTAAAGAGGTTCAAAATTTGCCAACCGTAGCTGTTGTCTGCCTGGCTTGGGGTGTAACTGAAATTATTCGTTATTCATACTACTTCACTAATCTGATAAATAAAACACCAAAATTT…
Mcal_6	641	CAATTGCTGCTCCTGTACAGAAGTATTATGAAACTGAATTTACCTTGTGGGACCGTTTGAAGTACAGGGAGAGATGACATTAAGAGAATTCCTCGCTTATTTCAAGTCTGAGTACAACTTGGAGATCTCGATGTTATCTCAAGGTGTTTGCATGCTGTTTCCTTCTTTTGTCAGAAGCAAAGAAGCGTGAGCGGATGGATCTACCGATGACAGAAGTGGTACGACGAGTGTCACGAAGGAGGATTGAGGACCATGTCCGAGCTCTGGTGTTTGAGCTTTGCTGCAATAATGCTGATGGTGAAGACGTAGAAGTCCCATATGTTCGTTATATTCTGCCTCAGACAGGCTCTGATAATCCTGGTGCCGCCAACTAGTACAATCTTGGAACCATACATGCAA…
Mcal_7	364	ATCCGTGAAAGAAATTTAATTCCACACTGTAGTGTTTTCCTGTAATTCTGAAGGAAGTTATGTCGTTTATCTTCCATCATTTCGTTGAATTGCTCATTCTTGTTCAGGTAGCATGCCTTCTAGCAGCTCCTATCCCTGAAGATTTTTTCAAAGAACCAATGCAGGCTGCGCAGCAGTTTGGCGGTATGATGCAAGATGCTTTTGAGCAGGGCATGGACATGATCAGCAGTTTCATTCCTAGTGGTTAGTTTTGTATTACGCACCGAAAAATTCCGTTTTCTTCCCATAAAAACCAAATTATATACAAATGTCGCCAATCAGATTTTTTTCATCGATGGAACTTTCTCCAGTACTACCACACTCC
Mcal_8	660	TGCTGGAGTCCCTGGCCACGTTGGAATCTCGGGTAACGAGTGTGCTGATGCTGCCGCTAGATCTGCTTCCTCTTTGGTCGTCACACCCTTGCCACTCTTTCACCGAGAATTTCGTGGTCTGATTAAAAACTCATATCAGGCGAACGTGGCAGGAGATGTGGGACCAACAGGTGGAAAATAAACTGCATCGTGTCAAACCACTTCTTGGTGTCTGGAACTCTTCATGTCGCCGGAACCGTAGGGAGGAAGTTGTGCTAGCACGTCTCCGCATTGGGCATTGTCGTGTCACTCACCGCTATTTGCTGTGTGGCGACACTGCCCCTGTGTGTGGGACGTGCGATGTACCACTCACTGTCAATCATATTTTATGTTCATGTCGTTGTTTTATTCGTGAACGTG…
Mcal_9	671	CAAACTTCATCAGGATTATGCAGCAATAGCACCTTGTGCGCACAAGGTTTTCATGAGTGACGAATTCACAAAAAGCGTTGTATTTGATTCCGAACGGCTTTCAATCTGTTATTTCGTATCCCGAAAATTTTGCAGCAAAAGTCCTGTGTATATATGGAGAGTTTTTACATTTGTTTGCCGCAGAAATGGCTGCCAACTGTAAGTCAGCTTCGAACTACCTACAGGATAAGATCTACTACTCTTTCAGCAACTTTCCTTTTGTGTTTTCTGAGCAGTATATTACCAACGAAACCAACTACTGTAAAGAAATATTACCGCCGCTGGGGGAACCGTTTCCTGATTTTCCAGATTCTGAGGGTTTTCTGTTTTTAACAGCCAGATACATGGACATGCGCGCGA…
Mcal_10	424	GGGGAGTTATTAACACTTTGTCATATTCAATCCTTTCTGCGAGCGTAGCCTAACAGACAACTGAGTATGGCATTGTATAAGGTAACAGTGGGCAGTGTGCTAGCTATCTTAATAATCCTTTCAGTGGGTCCAGCATTCGGGCAAGCCAGCTGCGACTTAGGACCAGATTGTCGTAACGAAATTTTGGAAATCGCTAAAAATCTTGAAGACGCTAATGAGATACAACTTTTGCTTGGGCAACTACGTGATGGTGCCAAAGGAGAATTTCCCAGCTCGAATTATGAGGATATATTAGATGGTTTTTGCCCTCTGGACGCAATGCAAAGGGATGGAGGATTCCGAGCTGTGGCGGATACATTCATCAACAGGCAGTCGGTGACTTGCGGTGGTGCAGAAAAT…
Mcal_11	209	AGGGACTAGAAATAAAAGATTTTTCATGGGAAGTGTCCTTGCTCAGTTTTTGTGTGAGGATGGTTGTTTGAGCATTTGTGGTATGGTGTACATGTTTCTTTGAGTGAGAATTGAGGAGTAAGTAATGTGATTGATAGTATGGATGTTGCATGGTGATGCAGACTTACACAAACAACATACAATACTTAGCTTTAGAACTGTCTTTTCTT
Mcal_12	464	ACATATGTTTTTTACAACGCGGAGTAAGGAAGGTGTGCGTTGATCGAATCCTCTACTTAGATGAACCCATCTTCTGTTCATAAAGTTTCCTTATTTCATCAACCCATTTCCTCTTTATAAATGTAGCCATTAGTGGCATGCAGGAATCCGTCATTTTGTCGGCCTCTTCGGGTTCAACACTTTCGCCTAGTTCCATCATGTGCTCTGCATCTTCCTGTGCATTTGGGTCGCAGTTTTTCTCAATTGTTTTTGCGACTTCCTCTTCGGTAATTTCTGCAGGAACTTTGTCGCAGCATTCCCGCAGAGGATCCCAAAACTTGTTGGGAACTCCGATCACGCACTCTGTCAAGTCCTTTCTCATGTCGGCATCATCGCAAAATTCAGTCTTTATCGTTTCAT…
Mcal_13	215	TTCGTCGTCATAAGCGAGGCCGGGTGGGCACTCGTACGTCTTGTATCCATAGTTATATCCATAGGGATAATACTGGCACATGGCGCAGACCACCATGGCGAAAGGAAACTGCGATCATAGCCTTCATGTTGAAAGGATGATTTGCTTGTCTCGTACCTGCCCGGGCGGCCGCTCATCTTTGCGAATGACATCCGTGAAACACTGCATAATCTGCA
Mcal_14	595	GGACCATGAGCCATTCTCTTATGAAATCGTGGTGGACAATAAGACAGGTGCACAGAAAGAAGCCACTGTCCGCATCTTCTTGGCTCCTAAGTACGCAGCCAATAAAGTGGCTAAAGTGAGCACGAAATCATCTTGGTGTTCTTTATTGAGATTCGGGAAATAAATGCCAGGTCCTGTACATGGGGAAGGCGGTAGTTTTCAAGCGGTGTTGAGTCACTGCCATATTGTAAAGATATTAAAATTTGGCCGGTATATGGTTGATGCTTTGAAATAACCGCTTCTCGGTTGGTGTTAAAGAAGGTGTTGAATAGGTTAAAATAATTCACAAATGGCTGGTTTACCTAGACGTATTGTAAAGGAAACTCAGCGGTTAATGGCAGAACCAGTTCCTGGTATCAG…
Mcal_15	606	ACCTCCAAGAAAAGCAGGGAGTAATTTGGGTCAGCCAAATTAAGCAACTCTTCCTTCCATGAGGTATTATCTGTTGCATAAATCTTGATTTTGTTCAGAGTTACAAAAACATATGCCAGATTCCTTGAACGCTCAAAACAATGCTTCTTAGAGATATTAAATCGTCGCTCCCATACGAAGTAAGGCAATTAAAGCATTAACAGCTTTCTGCCAGCGACGACGTATGACGAATCTTTTCAGCTTCTTTTTGTCAATAGCGTTGTCTTTCTTCTTCACTTCTCGTCTTAACCACTGATGCTGTAAAGCTTGTGTTGCGTTCAGTCGTTTTAGTCTGTCTTTGACTAGAAGCTTTTCAATGAAATCCTTCGCATCGTCTGAAATGTTGTCGAAACTTTCATC…
Mcal_16	385	GGGCGATATTGCCGCACTTGCTGTTGACAATGGCTCTGGCATGTGCAAGGCCGGGTTCGCCGGAGATGACGCTCCCAGGGCTGTCTTCCCCTCCATCGTTGGACGTCCCAGACATCAGGGTGTGATGGTGGGTATGGGTCAGAAGGACAGCTACGTAGGTGATGAGGCCCAGAGCAAGAGAGGTATCCTCTCCCTGAAGTACGAGAATTTCGCTCTGCAGTGATCAAACCGTGCTGTAAAATTAGAAGAAGGTGCAAGAAAGCATGTGTGAAAATTAGACTCCACGTCTGGACCAACGATGATTTTGTGATTTTTTGATATGGTAATTAAAATAAGCATTTTTGCTATGTATCGTGAGAAGTATACTTTCCTGTTTCCTACTTTA
Mcal_17	382	CAACAGATGTTGTGGCCATCCGCAACTGCAGAACTCGGTCTGGCCTTCAAAAGATCCTCACCGTGCAGCAGTTCCTTGAACGTGTGGAGCGATGATACGGTTACGCTCGAATCTGTTGAGGCCCTCACAATAGTGTTCTTACCAGGTCGTAGGTTAGAGTGGAATTTGTCCATTTCGATGCACAGTCTCCTCTTCTCGTCACATGGGATGGGATTGCCGAGCTCATCGTATTTTGGTGCCAAGAAAATTCGTACATGGGCATTCCTGGACGATTGAATCAGTTGGTATTTATAATTAGTCGCCCAGGAATGTATGTAGGTCAATGCTCTGAAATTTGTGGTGCTAATCATAGATTCATACCTATTGTGTTAGGAGTGATAAG
Mcal_18	352	GGATGATTGACTTGTCTCTCTTCTCATTAGTAAACTTTGATCTCAAGCTAGTAACAGCATGAAAGCTGTGGTGATGCTGTTGCTGGTAGTCGCGATTGCGTTACCAGCTCCGGAAACTGAAGCCGTACATGGGGTTCTGAAAAGAAGGTGAAAAGAATTAACGTTAGAGGAATTCTTACCAATCTTCAGCCAAATTAGGAAAGAAAAGGAATCGGAACTCTAGAAGATTTTATGGAAGGTCTTAAAGTTTACGACAAGGCAGAAAATGGAACCATGTTAGCTGCTGAATTAGCGCACGTATTGCTTTCATTAGGTGAAAGGTTAACAGACATCGAATGTGAAGAAATCATGT
Mcal_19	776	ACCCTTGAAAGTATCACCTTCAATGGTAACTGTAACTTCTCCTCCTGGTGCAACACTTGCAGGATTAATGGTGATATCATAAGGTGGTGGCGAAGTTTGAGGCTGGTGGAAATGACTGTTAGAAGGTGTAGTGTTGTGATGTGCTTCAAAGTTATCGCAGGCTTCTATAGGCGCTCCACTAGGGTAAGAAGAAACCAGCACCATCAACCCGCAGGTAACGACAGACAGAAAGACGAACATTGCAGTTGGTTGGGACGAGGCTGCCCATGTACCTCTCTTCCTCTTCAACACCAGGCATCTGTTCGTCGCAGCAAGATTTCATCACATGTTGCAGTCTTTCTGGCTTCATGGCGGCGCATTTTTTGTATTCTCCTCGTATGTCACTGCCAGGAGCAGAGC…
Mcal_20	327	CTCTTGCTGGAAGGATAGGTTTACATTTTGCAGTTTCAGGCCCCAGATGGTTGGACAAGACCCACGGCATACCATGAAACGCTATCTTCAAGTAGGTATGAAAGGATTCGAAAGCATCCTTACCGCACTGCGTCTCCAAAAGCTTCTTAGTATCTACGTACACTCCCGGAGCTGCTGTCTCCCACTACGCATCATCCGTCGGTGGTGGCGCATATCCCGGTGCCTACAGCTATGGCTACGCTACTTATCCTCATCGGTATTGGTAAAGACAAGGATGACCGTGGAGTGAAGTCAAGTTTGAACATAAGGAGTTGGACGTCCAATCTC
Mcal_21	366	AAAGGGAATCAGAGTAGGGAGTAGAAAACACGAATATTTCTCAAGTAATTTTCATTAGTGTCGGATAATCATGTTTTGAATTTTGAACTATTTGTTTTAAACTTTCTTTCTTTATATTCATTTTCTAGGAAAACGCAACTGTCCAGGTGAACATATCGCGCTGATGATTCTTTTCACCTTTTTACTGGATTTACAAAATAATACAATAAAGACTCCAACCGGTGCTCCACCGAACCTTACGAGAGTATATGCAGGAATAATGGAACCCGTCAAACAAGAATTGTGCTTCTTGGAAAGATAAATGACAGAGCTCTTTTTGTTTCATATTTTCATCGTACAAAATACCTGCTGTGCATACTATACAAT
Mcal_22	382	TCATGTGTCTCCTTGTGGAACTGTTTATTTAACTTTCAATCACCCTTCTACTACCAATCTTTTGTTAGAAGAATTATTTAAGATCACTCCATTGTGTCAAGAAAGGGCTAAGTTAGGCTGTGATGCATCAAAAGATTGCATATACTGTGCACAATATGAATCTGATCCTTATTGGTACGCCAAACCTGAAAAAGTAGTATGATAAGCAGCTCAAATACATCGCTAATGCGAGTTACCAGCAAACCTTGTTAAGGCATTAAAAATAAATCCTTGACTGTAGAAAGACTGTTATGAGACACATCACATGTACATAGATGTATTCATTCGTAAGTCTCCGAAATATGAATGGCAACTGTAACTTCTCATCAGTTCATATCCATAT
Mcal_23	120	GATTCTGGTAAAATGATTAAATCATTATAGAACAAAACGTGCCTTCACCTAAACTTTTATTCTCACTAAATACATCAAAATAGTGATTTTAGTCCACAATTTTACCCTAACTGACATTGA
Mcal_24	454	TACCAAAAAACGGGCAACGACCCAAAAGCACGGACAAAAGATATTCCAGTCAAATGCTCTTCTTCTCTTCGCTGCATCACTAAATTTGTTCTAATAGGATTTACCGTAAAGACAAAAGGAAGAAATCCTCAAGGCCAGAATCCCAAGGCTTTCACCGTTTCAATTTCACAAGCGTCCCACAGACATTTCTCACTTACTATGTAAATTTTTTCAGAAAATAAAAAAATTACAGATGACATATGATTGGTTGAATTCTGTGTGAACTTCAACCTTACCTAAAAACTCTTCATAAATTTTCTCGACTTTCCTTTTAAAGCTTCCTATAAAACCCTGGAATTTTTCTTGACAATCAATTTGCTTTCAAGTTAAGATTGCAAGTGATCAATCAAAATGAAATTC…
Mcal_25	363	AAAAAAGTTTGGTTTTGGTATACTGAAAGTTCAGCTTCAGAATTGAAGACTATGGCAGAGAAACAGCTGTGAAACGTACATGGGACTTGCTATCTGTACGAGACAAGCAAATCATCCTTTTCAACATGAAGGCTATGATCGCAGTTTTCCTTTTCGCCATGGTGGTCTGCGCCATGTGCCAGTATTATCCCTATGGATATAACTATGGATACAAGACGTACATGGGTCCGTCGGTGGTGGCGCATATCCCGGTGCCTACAGCTATGGCTACGCTACTTATCCTCATCGGTATTGGTAAAGACAAGGATGACCGTGGAGTGAAGTCAAGTTTGAACATAAGGAGTTGGACGTCCAATCTCAAGG
Mcal_26	387	GTGAAAACTGCTATGAGGCTTTCTTAGCACCAATCTGTAGCAAATGTTCATCGAGGATCAAAGGGGACTGCTTGAATGCTTTGGACAAGCAGTGGCATCCCGATTGTTTCATCTGCGCGTACTGTTCGAAGCCTTTTGGAAATACCTCTTTCTACTTAGAAGATGCACTGCCTTATCGTGAAAAAGACTGGAATGAACTATTTACAACAAAATGCGTAGGTTGTGGTTTTGCGATTGAAGCTGGAGATAGGTGGGTGGAAGCTCTCAACAATAATTATCACTCGCAGTGTTTCAAGTGCAGTATCTGCATAAAAGCTTGGAAGGTCAAGTTTTTACGCAAAGGGAAGGACAGACCATTTTGCAAGGCTCACGCCCGGTAAATTCGCC
Mcal_27	460	TACATGGGGGCTTCTGGTCTGGCTCTTTGGCTTTGTTGGGCGTTTGGGTGGTGCATCCCTGCTCTTGAACTTGTATCGACGACGGTAAACCTTAGAATTAACCCAAGATGTCTTGGCAATCGTCACACAACAAGAACTAAAAGCAATTGCTGATACTATGAGAACCAATCCAGGTTCCTTCACAGAAGCTGGTATCCATCTTGGTGGAGATAAATACATATGCCTCTTCTCGGACAACAGCTTAATCAGAGGTCGAAAAGGAAGTTCTGCCTTATGTATTGTTGCCACTAATACATGTTTGCTTGTAGCTGCCACTACTGATGGGTTCCCACCAGGACAGCTCAATACAGTTGTCGAAAAATTAGGAGATTACCTTCGATCCAATAACTATTAGGTTGA…
Mcal_28	393	AGAAGAATACAAAAAATGCGCCGCCATGAAGCCAGAAAGACTGCAACATGTGATGAAATCTTGCTGCGACGAACAGATGCCTGGTGTTGAAGAGGAAGAGAGGTACACGAGAGCTTGTTCGGAGGACGGTTATGTTAAAGCAACAGGTGACAATGTTTTCTCTCACAATTAGCTCGGCCTCAATGTCATTGGGTAAAATTGTGGCTAAAATCACATTTTGATGATTTAGTGAGAATAAAAGTTTAGGTGAAGGCACGTTTTGTTCTATAATGATTTAATCATTTTACCAGAATCATCCAAAGAGATATGGTAAAAGATTTTTTAAGTTGGCAAATGATCCTTAAAAATGCTAGTCTAAGAATAATATGGTAGAAACAGAGATTATGAGCCCAT
Mcal_29	230	CCTTATTCGTTGTTCTGTGGAAGATCCCTTTGATCAAGATGATTGGGCTGCATGGAGCAAGTACACTCCCGGAGCTGCTGTCTCCCACTACGCATCATCCGTCGGTGGTGGCGCATATCCCGGTGCCTACAGCTATGGCTACGCTACTTATCCTCATCGGTATTGGTAAAGACAAGGATGACCGTGGAGTGAAGTCAAGTTTAAACATAAGGAGTTGGACGTCCAATCTC
Mcal_30	432	CTAGTAGCTATGATGCTTTAAAGAAAGCTCTGGTCGGTGTGTACAGGGACAGGACAGCCTGGATGGCAACATACATGGCGGGGGCGTTGAAGGTCTCAAACATGATCTGTGTCATCTTTTCCTGTTAGCCTTGGGGTTAAGGGGGGCTTCGGTGAGAAGGATGGGGTGCTCTTCTGGAGCAACTCGGAGTTCGTTGTAGAAGGTGTGATGCCAGATCTTCTCCATGTCGTCCCAGTTGGTGATGATACCGTGCTCGATGGGGTACACATAACAGCATTTGTAACTTTAAAATCTTCAAATACATAACTGAAAAAACTTTTAGAGCCAGCACAAGATCTGCTTAAACTTCATGTATTATACAAAGATATTTGCACACAGGCAGGAGATTAGCATCTGATA…
Mcal_31	414	ATTTTAATCATGCTTTCCATGTTTATGAAACTAGTTACTAAGCTGTGTGGCAACAAGCTCATTACATAGCATTTGTTTGGTTTTACACCTAAATGCTCCACTAAAGTTTGCTCCTAACTTTCACTAAGTCACTTTCCCTCTCTGATAAAAAAGGTTACCTTTTTCTCTCTTTTTTGGTTGATGATTGATTAAATAAGAGCAGTACACCTCTTTCATGACTGGAGTAAAGCATTCCACAGAGTAATTTCCAAAACATTCAAATCCCTCGAGAATTGGTTCGCACACTCTGTCTACTTCTTCGTCATCTGCCGGAACTCCTTCAGTCGCAGCCATCATCGTGGTAGCTAGGCAGAGATCTATTTCTCTCAGATGGCAGCTAACGGCGTCAACTCCAGCGTG…
Mcal_32	771	CAGAACGTAAAATTTAAGCTTGGTTTGGACTTCCCCAACCTTCCTTATTACGTCGACGACGGCGTATCCTTGACACAAAGCACGGCAATACTGCGGTATTTAGCACGCAAACATGGACTCAACGGCAAAACCGAAGAGCAGAGGATGCGTGTGGATCTTATCGAGCAACAGATTATGGATTTCAGGACCAGTATGACTCTCACCTGTTACTCTCCAAAATACGAGAAACTGAAAGCGGATCTCATCAAAAGCGTACCCTCTCAGCTGAAGCTTTTCTCAGCTTTTCTGGGAACTCGCCAATGGCTTGCAGGAGACAATATTACCTACGTGGACATGATGGCGTATGATACCTTTGATTTCTACAGGCTTCTCATCCCCAACATCTACAAGGACTTTCCC…
Mcal_33	722	CTTATTTCCTGAGTTGCATTTGAAAGGTCTATAAATAGCCAAGCTGCAACTGGTATAAATATTTATTTTATTTAAATAATGTGAATGAATTGGAATTCATTTTCCATGTATAGAATGTCACCTAAAAACCTAAAATGACTCTTCTGAATTGATTACATGTTCATCTCTTAGTCGCTGAAACCTTGATATAACATCAGGAATGGAAAACTCTCCATGAACTTTGTTATCTCGAGTACGAACATTCACAGTGCCTGCTGTCTTCTCACGCTCTCCAACAACAAATATGAAGTTGTACTGAGCTACCTGTGCATTTCTTATCTTTTTATTCATTGTGTCACCTTGATCAACATCCATATCACATATAAAGCCAGCATTGTTAATTTCCTGACATACCTTTTG…
Mcal_34	474	GAAAATAGGAAGCTGACTTGAAAAAAGGATAGTAAGAACACTTGAATGGATTAAAGGTATGTAAAAGAAAGAAAACAGAGGAAATTAGAATATAAGAGAAGAGTTTGAATTGATAGCATTAGTGAAAATTTTTGTGCTGTTGAAGCTCCACCAACGAAGAGTGATATTATTTCTCTCTGCATGGGTGACATGCACTTCGTTGTATAGTTGCTCATGCAATCTTTCACTTCTTTGATAGTGCCGCACCACTCTGTAACTTTCTCATCATCATCAGGAATCCCTGCACTCTGATAGTGGAACATTCCTGTCGCCGCACAGAGGTCCAGTTCTCTCATGTGACATGCTTGTGAGGAAACGTAGCTTACACCTACAACGAGGAGTACTAAACTTGAAATAAAG…
Mcal_35	413	AAGGAGTATGAAAGATTCCATTGGACAGTAATATCCAAGTGTTAAGTGTCTGTGAAAATTTCCATGTACTCCTATCGGTTCTTTACGGGATCTTAAAGATATTCTTGTAGGATTTTCAGTTTTGTATGAAGGACCAAAACTGTAAGTTATTGTTGAACACGCTGTCTTCGGAAAGATATGGTATTTCGACCCCATTTCCTCATTCCCTCTTTTGTGGACTTTGCTTTTCTTGAGAAATATGATAAAGAACCAGCTTGATGTTTTTAATTTTAATCCGTGATTTGTACTGTGAATATCATTCCATGCACGTGAATAATATTTGTTATGTACCGTTGTCAAAATATTATTTGTACTGTACGTTGTTGTCGTAACTTTAAGAAATCATGACTAAATCCTGTT…
Mcal_36	363	TGAGAGTAGGAGATTTAGAAGAACAGCAGTCCGGGATANCCAACAAGAGGCAGACCGCCACCATATCCGCTGCCATAATATCCATTTCCTCCGTATCCTTGTCCTCCAAATCCTTTTCCACCAAAGCCCTGTCCACCGAAGCCTTTTCCTCCAGTTCCAAAGCTTTTGCCATAGTCAAAGCCATTTCCGTAACTGTATCCTCTTCCGTACATCAGTAATTTTGCATTTTTGGAGACATTTATGCAAGTCTGACATACCATTTTTAGAATGTCAGATAAGCCAGTTTTCTTACATTTACAACATCTGTATGCTATATCATATCCATGTTTCATATACTCAAGTAGCACAGCTATTACTTTTCTG
Mcal_37	878	CCTGCATAACTGGGGACACGTCATGGTTGCCCGTATCCAAGATCCTGATGGAAGATACAGGACCAATCCTGGAGTTATGGACGACACTTCCACTTCCCTCAGGGATCCCATTTTCTACAGGTACCACAGATGGATGGACAACATCTTCCAGGAGTACAAGCGCAGACTTCCCGCCTACACACGCGCCGAGCTCACCTTCCAAGGTGTTCGAGTAACCAAAGTAACGGTAAAGAGCAAGGTTCCGAATCTCATTCACACCTACACCAAGGACTCTCTTCTGGAACTCTCTCATGGAATAAACCTCAAGGGACATATTCAATGGAGCCCGGCAAGAATGTATTGGTACGAAATTCAGCTGACTCTTCAGTAACCCTTTCACATGTACCAACTTTTGAAGAA…
Mcal_38	389	GCGCTAGCATCACTTGGAGGTCTTTGTTGCTATCGTCGAACAAAAGTTTTTCGATCATGAAGTTTGGCACAGCAATCTTGTTGTTTGCTCTGCTATGTGGATGCGTTTTCATTTCTAACGCACAGAAATACGGTGGTGGATATGGTGGATCTGGAGGATACGGAGGTGGCAGTGGAGGTTATGGAGGAGGCCAAGGAGGTTATGGAGGAGGATACGGAGGTGGATATGGTGGTGGTGGTTATGGAGGTGGATATGGCGGTAACAAGGGATAAGTGAACGTGCAAGGTAAATCACTATATTGGAGGATTCTGCTGCAGAATATGGATGTCTCCGATGTGTCGCCTTTGCAAAGAAGCTACTCGATAGCCAAGTGAATGACATATTCGTAA
Mcal_39	417	TGGAACAGATAAGAAGTGTATCTTTGCACTATTGTACAGGGCCTGGCATTTATTTACCCGAATCTCAAATAAAGAACACCAAGATGATTTTCGTGCTCACTTTAGCCACTTTATTGGCTGTGTACGCTGGAGTTGACGCCGTTAGCTGCCATCTGAGAGAAATAGATCTCTGCCTAGCTACCACGATGATGGCTGCGACTGAAGGAGTTCCGGCAGATGACGAAGAAGTAGACAGGGTGTGCGAACCAATTCTCGAGGGATTTGAGTGTTTTGGAAATTACTCTGTGGAATGCTTTACTCCAGTCATGAAAGAGGTGTACATAGATGTATTCATTCGTAAGTCTCCGAAATATGAATGGCAACTGTAACTTCTCATCAGTTCATATCCATATGCTTTCT…
Mcal_40	790	AACCAACACTTGCTGCTGCAACAGCTGTTCTTTCAGGTTCTTGTCAAGTCGCTGCAGCTCAGAGACCTTGTCAGCAGTTTCTGATTGCTCATGTTTCAGTTTGGAAAGTAACTCATTAACGGCTTGAGTCTGAATCTTATGATCCATGTTCAGTCTTTCACCAAGGCCTGATAGCCTGCTAAATCCTTATGGTGTTTGAATTTGTTCATGGCCTCATCAAAGCGAGTGTAAATATCTGAGCGCTTATCATGGTGATTGTGAACTAACTCTGTCAGACCAGAAATACGCAATTTGCTTTCTTTCACAGGATCCCTAGTGATAGTGAAATCCAAGCGAACATAAATAATGACAAGGAGGAACAAGAAATACAAAGCGACAACAACTAAAATAGGCTCCTGG…
Mcal_41	241	TACTTCATATTTGGAGAGAAGTCAGAGTGATTAAAGCACGCACAATTTAAAGTAAGACCTTTGTTTTAGTGACGGCTGTAGAGCTCTTCCCGAATTTAACGATCCCCATGTACGAGACTAAGCAAATCATCCTTTTCAACATGAAGGCTATGATCGCAGTTTTCCTTTTCGCCATGGTGGTCTGCGCCATGTGCCAGTATTATCCCTATGGATATGACTATGGATACAAGAACGTAACCTA
Mcal_42	726	GTGAATGAGAACCGTATGTTCACGTACATCTGGATGCTTTGGTAGAAACTCCCTCTAGTAAACAAAAAACTTACAAAAAGGTTCATTCTTCACGGGAGGAATCCACGAAATGTGAGTAAATACATATCACCGGCAGCTCTTCCAGAAGAATATGGTGGTGACCTTGGTCCTTTTGATAACACTGACTGGGCAGAAAAGGTCAAACGTGCTGAAATTCAAGCAACGGACATTTTTAATTACGGGTACCGATTGTAAAAGGAGTAAAACCTTAATCTGTTACTGAAAGCTGACAACAGAAGGAATTCAGTAGAAGTACTGTATCAATCCTTTGGAGAAAAATGTTCCTTCCCGGAAGCCAAAGAGTCAGAATTATGTACGTTTAAGTAATGTTGAACGGAG…
Mcal_43	591	GGTCGCGGACCTCGTAGCGGTCCTCGTATGGTTGACGCTATGTATGGTCTCATAAAGGATCTGCCGATCGCCATCAACCACGTTTGTCTCTCAAAGGTTAATCTCTTGTGAGCACATAATTCAACAGAATTTCCATCAGTTTTAGGAGTTGCTCATCTTTGCGAATGACATCCGTGAAACACTTGCATAATCTGCATTTTTTGGCGTGTGTCGTCTGATTCATCAATAATTTCGACGATTTCCGTTTGATTGCCCATGTACGGCTTCAGTTTCCGGAGCTGATAACGCAATCGCGACTACCAGCAACAGCATCACCACAGCTTTCATGCTGACAGCTTGAGATCAAAGTTACTAATGAGAAGAGAGACAAGTCAATCATCCCCATGTACGAATCTATCG…
Mcal_44	641	TTGCAACCAACAATGAATGGCAGAGAACGAAATCCAGCAACACGATGCGCAATCCGCACGGGTAATTCCTTATGCAAATACTGGGCACTTCTCAATAAATGACTTCCATCTGGACTTTTTCCTGAATATAATATTGTGGAGGGTGCAAGACGAACAGAGGGCTTTGATGCAGCAATGTCTATTGCAGACTGATTAAAAAATGACTGTACATCTCTTCATAAAAGCGAAATATTTCTATTATAAATTTATGCAAATACTATTAGAAATTCAGTAGGATTTCATGAGAGTAGGAGATTTAGAAGAACAGCAGTCCGGGATATCCAACAAGAGGCAGACCGCCACCATATCCGCTGCCATAATATCCATTTCCTCCGTATCCTTGTCCGTACTGGTTCCCTT…
Mcal_45	371	GATGCTGCTGTTTTGCAGTTTCTTCTTCACTTTCTTCGGTGAATGCCAGGAATATTCTCTGCTAATAGTATTTCAGACCAGTGATCCCGAGTTAGATGTAAATGGAGAAGTGGCTTCTGAAGACTATGGTCAAAAGACGGACCCAGTACTTACACCAGGAAGACTTCTCATGCGTATGGCAACTTTTCTTCTGGAGTCAACTCCACTGAACGAAAACAGGAAAGCATTTGACGTACTTTATAACCACACCCATTCACGAAATATTTTAATATTTAAAGGAATCCTTCTTATTCTTCCTAATATTACTCTTTGATGATTTCTATTTACAGCAGCTAACATTTCAGCCCCACCTTCTATCAACATATTAAGAG
Mcal_46	472	AACCACAGACTTGCACACACTTCCATCCATGCGAGTCTCTTCAAATTCTTCTCCTAGTTTGAACCTTATTTCTGATGTCTTGAAAGTAGCATTTGTCTTGATGACAAACTCATCTCCTTCTTGCTTGATCTCTACAACTGGTTTAGACAAGCCTGCTGCCTTACGTATCATGATGTTCACACCACAGGCTTTAAGAAAGTCATCAAACTTATCATCAGTGGACACAAGCTTGAATTTACCACAAACGGCGTCGGCCATGGCTCCGATTAATAAATGGAGGGTAGTCGAACAGGAGGAGCGTGGAGCTTATACGTCTGATCAGCACAAGCAGAACTTCCCGTCTGACTCCCCATGTACGAGACAAGCAAATCATCCTTTTCAACATGAAGGCTATGATCG…
Mcal_47	414	CAAAAGGACACGACAAGGGAATGGTCTTCCAGCTCTTTGTTATGCTAACGGACGCTAGCGTAGATAAGGTCACAAGTGCTGATGGAGAACCCCTGTGTAGCGATGCTCTCAGTTACTGCGGAGTGTTGGACCAGAAGTACACAATGATTCACGGATCATGATCAGGCAGTTGGTGTTTTCCTGCTTAAAAAGTCGACGAGTGATTGACCAATAACTGATATGTTTTGCTTTGTTGCTAAACATTCTGGTTTCAGTTAGTCTAAATTAGAAAATTTACACAGACAAAAACATAACTCTGCTGTTATTTCCACCACCGCAGCGTGGTATACTACCACATGCTGTCTGATCTGAAGAAAGTTAATATTTTCCATCCGAGCCATAAAAGGTTCTCATGTCATT…
Mcal_48	478	TTGCAGAAAACCTAACACCATCTTTAGTACAGGCAATTGCAACTGTGTCACCAATTTGGCTCAAATCTCTGCAAATCCCCTGAAATTCGGCTGATGGCATTCTGATGACCACACTGTAATCAGTTTCAGGAATTCCTAAATGATCTGAATCTAAATTCATAAGTTTCATCTCATAATCGGCAACCTTTTCTTGATTGGGTGCTTCAAGCACAAGGGTAACAGTATCGGCATCATCTTGGGCCTTGATAGTTATTATGTCGTCATTTGCTGCACACTTCAAGATTTTTGACATGCCGCCCAGATTCATGCCCATTGACAAATTCCGGTCGCATCTAAAATTTATCGAATCCATCACTTCGTAAATTCAGTGAAACCAAACTAACATGAGAATTGTCCATA…
Mcal_49	533	ATGGCAACTAGAACTATTGAGAGCAACACTTGCACCTAAAGTCCCTTATTTCTTTGTTTACCATTGTAACAAATAACTGGAATGTATGTGCAATGACTGTGTGTTTATAGAAGAGCCACTGCAAATAAATTGGAATTATTTAATGACAGATTTAAATTACGTGTTGACATCTTGGATGTGCCCTGCCCAGCGTTGAATTTAGGAATAAGCTGTGAAAGCTATTCAAGGCTTCCAAGGTCATCTCAGCAAGACTGAAATCCACTGTGCCTTGAATTAGTGACTTGTGCCATGTTAAGTTGATACCTTAGACTTGGTTGGTTGAAGTTTTCCTGTGATTTGAATGAAGGTGATATTGCTTCTAAAGCATGAATCTGTATATTCATCTTGACTTCATTTACA…
Mcal_50	433	TATTACAGGATGGTGAATGGAAAGTTCTTCTTGATGGGCAGCTATCTCGAAAGATTGATACTGAAGTATCAACATGGACACTGGATCCTGGTCGGTCTGTAAATGTTCATTTGGAAAAAACGTGTGAGGTGTTTTGGGAAGCACTTTTAGAAGGTGAGCCGAAAATCAATGTGCGAACTATTGACTGCAGCAAACCATACGAAGACCTTCACGACGAAGAGCGAGCCAAGATTCAAGAAGTGATATATGATCAGCAACAAAAGATGCTTGGCAAACCGACTGCGAAAAGAAGAAGAAGTACACAAAATATTAAAGGAAGCTTGGAACAAAGATAATTCACCATTCAAAGGCCAAAAGTTTGACCCAAGCATCATTAATGCAATGGGATAAAGCAGTTAA…
Mcal_51	360	AGGAATATCTGAAGGAGTTTGATGACTGGTACAATCAGGAGTTCGGTCTTTCGTCTGAGGACATAGAAGAATCAGCTGAAGCAACTCTAGGAGCTGTCGATGCTGTCGTGTCTGGCTTGCGAAAATAATTTACTTGAAACCATCGGACAAAAGGTTAAAAGAAGACACGAAAGGTTTTCCATCGTCTTGAGCAACTGACATGTTTGATAAATTTCGACGGATCTGAGCTGTCGTATATGGTTTACCAGATTTCTACGAAACCGGTCCATATAGCATTTACTTTTATATTGCTAAACGCATACTATTATTCTTCCGATTAATATCATGAACTGTTTTATAGATACAATTTTTAGACTACGG
Mcal_52	359	AGTTCAGACCGGCGTGAGCCAGGTCGGTTTCTATCTCCTCTTATTATCTACTAGTACCGGATAAGGCTAAAATACATGGTTAATGAAAAAAATTCATAGTAAGCTCCAAGATTTTAAAGGAAGCACAATACGCGGATTTGTTTCTAATGTTAAAAGATTTTACAAANAATTTTTTTTTTTTACAAACGTACCTCGGCCGCGACCACGCTTAGCGTGGTCGCGGCCGAGGTACATGGGGACATTCAGAAATTTTGTTCTGGGTTTGTTTCTGCCAGAAGTCGAACTAACCGTGTGCAGCAAATAGTCTACTTAACTGCGAAACTCCATCAAGAAAGGTAATACTGGATTCCATGATGAAA
Mcal_53	644	AGTTTCAAAACAATCAAGTACTTTTTAGAGCTAAAACAGTGTAAACTGAATTGTGAAAGACATTGTAAAAAGGTGAGGCATCCAAGAATAATTTTTGGCAAAGGGGTTTTTTCCCTCGGTTTTCTACATCTTCTAAATCCCATATGTCGGCCATAAAACATCCATTCTTGCTTTTCCCAAAACACCAGGTCTTTTCTATTACCACAAAATCCACCCCCATTTCAGCTAAAGCTTGATAAACCACATCAGAAGATTTTCTGCTATAAATCTGATAGACCTTGTGTGTTCTTTCCCTCAGCCCAGCATCCTCATAGTGGGGATGATTCACAATAGGTCGTCTAGTTGACAACATCAAGTTGGCCATTGTTGGCATTGGGCCTGCAAAAACAGCACTTTTAC…
Mcal_54	528	TCTGCAGAGACCAACTAATTATCAACCAGCACCTCAAGCGCCACAGCCTGTCGCCTCGGAGTACGAGCAACAACCAAGCCGTCCTCGCAGACGCCAGAACCAAATCGCACAACTGCAACCTCCACCCAGAGTGTACTCACCCTCAGTGTTTCAAAACTTAGCACTTGGAATGCCTCCGGCAGGTGTATACATCCCCGATGATTCATTTCTGAACGTTTTAAGGAATGATGGACGTAGCTCACGCGCAAGGCCTGCTCCAGTACAGGAACTGGCTCCACCTCAACAGACGTCTTTTGTGCAGTCTCCCCCTGCACAACAGGGACGACTTGTACAACCTCCTCCAGACCGACAGACATTTGTACAATCTCCACCACCTCGACAGACAACATTTGTACAATC…
Mcal_55	757	CTGCAGTGCTGAAGAAGTAGATCCTGAGAAGCCCAAAAAGTGTGACATAATCATAATCAATGGAAGAATTGAAAATTGTGAAGCTGCCAAACAAGCATTGTTGGATAATGTTCCTATATCAGAAACTTTAGAAGTGCCGTATGATCTGCATCGCTTCATCATTGGTCAAGGTGGCAAGGATGTTCGCAATCTCATGGAAACTTATGATGTTAATATAACTATTCCCTCTGCAGCTTCGCAGTCGGACATTGTTGTCATAAATGGGCCACCAGCAAATGTCGAAAAAGCAAAAGTTGCTTTGCAGGAAAGAATTGAAAAGCTGGAAGAAGAAAAGCAAGACAGGCTGCTCCGAAGCTTTCAACTGACAGTTGAAGTTGATTCTCAGTATCACCCCAAGAT…
Mcal_56	549	GTTTCAATTTGCGACCTGTATTATGTTTCGACAATAAGTGCATTGTTTCGATTAGTTTGAGTAAGCTGACAAGAGTTCAGGATAATGGGTGACCAACAGATTGATAGTTACCGGCAGCGAAGTGAGAGTGATGACCATTGGATTTTGCGGAAAGAATTCATCGAAACATATTGGAACGATTTTCCAGAAAGCAAGTTGCTATGCTTAGCTCAAGTTTACTCAAATCTTGAACTTCTTGGATGCAGCTACCCAGCTCCTGTGATGCGCCGGGTGCGTGAGCTCACAAGAAACCTGCCACAATGTAAGGAGTTGCGAGAGAGACGCAAGCGAAGGGCTACTGTTCAGTTCGTTCCGGAGAAGAAATCGGCAAATCCTCGGGATAATTCAGTTAGGTATTAG…
Mcal_57	197	AGATGCAGCTCTTCTTTGCCCTCTTGTTGTTGGCTTTGGTGGTGTGACACCTTTTGCACAGTACTGGCCATATTCCGGCTACTATGGGCACCAATATGCTAGCGGCGCAGCCTATCCGTATGCCTACAATTATGCCCCCTTGGAATCCAGCCATTGGTGGAAGAGTAAATTCTTTAGGTAATGACTGGATCAGTAAC
Mcal_58	532	GAGAAATGCCCTCTCAACGTGTATAGATCAACCCTGACAGTTGAATGGGATAAGTCATGTAGTGTTTCATATTTGTTTTTAATGCAGTTACTTAAGGTTAATAAAATAGTTTCAATAAGCGGGGCGTGATAGCTTTGGTTTGCTGTGTTTTTAAAAATTAATAGGTGCATTGCTTAAGCAGGTCTTCACATAATAACAGAACTATTTCACAAACTATAAAAATATGATTTTAAAAATAATTTGCTCCAATTATAAGAATTTTGGATATGCTTTTTCAGGGTATATTTTCTTTATTGTGTGCTTACATTCTAGTATATTTTGTTCTAAACATTTAAGAATGCACAGCGACAAGATGGAAATGGTAGCAAATATGTGCATGTTACTTTTTTTTCTTTTTAA…
Mcal_59	1433	TGGGGTAATTACGTCACGTTTTGCAGAAGCACTTCAGAACTGTTCGCCATTCTTCGTGAACGTTTGCAGTATCTGAATCTCTTTCATTTTCATAACACAATCTGTGTTTGGAACAGTCGCCATTGCTCTGAAAGTTTCACAGGAAAATGAAAATGGCTCGAGAGGAGCTTATTTTCCTGTCTTTCACATTACTTGCTTCAGCATTAGGGAAGAGTATAACAAATGAAATCGTTATTGACTGCAATATGGGTCACCTACGTACTTGCTTTAGAGCCCTTGTAGGTGACTCAATACTCTTTGGCTTGCCAGCAACTGCGGAAGGTGCTCAACAACAGTGCAAAACTGCAGCCACCACTATCGAATGCTTCAGAAACTACACGTCGACATGCACCAACGGTT…
Mcal_60	466	CCCGCCATCCATTGACTGAATTTGTGGACCATTGTACGAAGACAGACGTAAATATGAAGCTTACTCTCGTTGCCGGGGTGATCATGTGCATGGTAGTTGCAGTGATTTGTAATAAAGATCAATGCAAGGAGATGAAAAAGATGATTAAGCAAAAGGTCTGCGACGGAGAAAATAAAGAAGCCGCTGCGAAATGTATTGAGGATCACATGCCTCCAGAGATGACAAGTATCATCAGTGGAGTTACAGGGAATGAGGATTTTGCTCAAGGTATGCAGCAACTGTGTGAGAACAAAGATTTGATGAAAGAGGTTGAAAATCAAGATAAAGGGTAGCGTGGTCGCGGCCGAGGTACATGGGGCTTTTACAACGGAAATCAATTCTAAAATCATGGAAAAGATT…
Mcal_61	218	GTCAGTTTTTTAGGGGAAGGTGGTGTTCAGTTTTTGAAAGCAGTGAACGAATATGCAGAAATCTTGCCTAATAACTTCACAGACTAAGATTATTGCATCACACATGTAAATTGTGATTCACACTTGATTTTCATGCATTATACAATAACAAAAATATTAATAAAATTATCAAAAATGAAGTAACTTTTTGTCTGCATTAAAAATTGTTACATGGATTC
Mcal_62	167	CACAGAGTGTAAGATGATTTTTTAAGCTCTCACATCGTATAGAAGTGGGAAATAATTGCAACTGATATGTGTTAAAACAGTTAGAAAACCATATAATAAATATTTTAACACGATCAACACATTCTGATATCAATATAAAAGCAGAGATATAATTTACACATCACACA
Mcal_63	425	GGTATTTGTGGCCTCCAACTGTGACTTCTTCAGTGGTAGTTCTATTGGTCATGTTCGGGTTCTCTGCAGCTTCATTTAAAGTATTTTCAAACACTCTGTGTAGAGCACGTTCCAGCTCGAAGAAATATCGCTGCATTTCTCGTAGAGTACGGAAGGGTGATCCAAAAACGATTCCAGTTTGGAATCCAAGATCCGGGACTTCTTCAGATACATCTTCTCCTTCTGCTGTCTCTTTAGGTTCTACACCTTCATCTTCATCTTCTTCTTTATCTTCACCTGCTTCTTCTCCTTTATCTTCACCTTCAAGCACACCTGCGGCCACTTCCTAGGTGGCGGAAGAACTGAATATCAGTTATTCCTTTGTGAACATCATGATTAATTTTGGAAGCAACAGTCAAG…
Mcal_64	212	ACCAACCTTGAAACCTGTTGGGCACCAATCCACAAACTGAATTGTGCGTTTGGTCTTGATGGCAGCAATGGCTGCATTCACATCTTTGGGGACAACATCACCACGGTACTTTACTCGAAGCGCATACTCTATCAATTCTAAAGATGGCATTCATGATTTATGCCTTAGTTGGATTCCTTGTTCTCTTGCAAATTACCTGCCTTTTAGCAGCT
Mcal_65	266	ATTCCCGCTGAAAATTCTGTGTTGTGCTGTGGAATTAGTCATGATACAAACACTTGGAGTAGCTCTGTTCAATCTCCGCACTTTCCCTTCCTGGGCAAACGACACTTCACCAGTTTACACCGCAACACCTCCTTGGCTGCTACAAGAACTCAACAGTACAGAAACAGTTACTATGGACTCAGCGTGAGCAGCGTGAATTACCGTCAGCATTATGTAAATACAAATCATTGTAAATATTGTACATACAAATTCCGATTCTTCGGTGA
Mcal_66	394	CTCCAGTGTCCTCCAGATAAAGAAAACATGACTGTGGAAGAACAAGAAATTCTAGACAAAGATACTGACAAGACAGGAGGAGATGTTTCTAATTATATGGAAGATGATGATGAAGATGTTGAAGAAGTCACAGATGAAGTTGTTGAAATCCCTAAAGAGAAAGAGGATTCCACTGAAACGATATAGAATCTGGTTTTGATTCCATTTTAAGCATTCATTAAGCCGTCCATAGCCATGGTAATGGAGAGCAATAATGCAACATATACACCTTATTTTGCACTTGAAAGAACGGGATCCCATCGAAATGTTTGGTCTGATTTTGATGCCATAAGCATTCATCAAAGTCTTAGCCAGAGAAATGGCTACTGATGATGCAATATACATTATTTTGTAC
Mcal_67	336	TCAGTTGTTCAGGAAGATCAAGCACGCTTGCTCTTTAAAACCCGGCGTTGAATAATGAGTAATAGCTTAAAAAAGACTTACCGCTATCTTGTGTGGGCGGTGATCGTAGCTTTCCTTGCATATATATTTTGGCATGATCCATTCTACAAGAAGATAGATCCAGTTGAATATGAGGTTAATCTGCTGTCTGAGTTTGGCAATAACTTCAAGGTGAATGATCATCTAGAAAAGGCAGAACACCTCTTTAAGAATGAAATTTATTGGCCTGAATCCTTAGCCATTCGAGAAGGTGTTATATATACTGGTCTTGGTGATGGAAGAATAGTGAAAATTGAA
Mcal_68	170	TGGTGACAAAAATTACACTGATGTGGAAAAGGAAATCAGCAAAACATGATGGACAGATGGATTGCGTTTGTGAAAACAGGGAATCCCAAACATTCCTGGTGCAGTTGAGTGGAATCCATACAAGTGTACGATCCTGTCTACCTCGACATCGGAATAAAGCAGAAAATGGA
Mcal_69	454	ATTTCGTTCCGCTCGTGATCATTTGCCTGTTCTTGGGTATGTTTGACGGATGTTTCATCTCGCTACTGGGTCCTATAGCCTTTGATGTCGTTGGGCACAAGGGAGCATCCCAAGCCATTGGATTTTTGTTGGGCTTCTGCTCAATACCTCTTACAGTAGGACCTCCAGTTGCAGGCTTGTTATGCGATCACATGAAAAACTACAACACGGCTTTCTTAGCTGCGGGTGTACCACCAATAGTTGGAGCCTTACTTCTTTGCCTCATTCACAGAATACCCCAGCCAACAGAATCAAATTCGGACGAAGTTCCTGAAAAACAGCCCTTGGAAGCCAAAGAAAAGGGACCCGATCTCATCGTCTCTATAGGTGATCATTCACAGAATGTCGACTTCCTTCCGG…
Mcal_70	292	ATCCGAGATGGGTCCGCGTTCGATCCCGGTAAGGCATGGATGTTGTGTTTGTCTTACGGCACTGGCTCTGTCCCTTCCCTGGAACCAGTGGCCCTAAATTAGGGACGGGCGACTGCTTATAGCCCATTGAGTTTGCTTCATGGTGGTCGTTAAACCTCCAAAAAAAAAACTTTCATGTCGGCAACCATGGTTCTGCCGTTCGTTTATTTCTAATTGAGTGGCAATAGTAAGAAACACGCTCTTCGTATTTCGCCATTGTGTGATAATCAGCGTAAGTCATGGTCAACACAAA
Mcal_71	339	TGCGCCTTACAACAAAGATTGGATTAAGGAAAAATATACATTCTTCTCCGTCGCCAAGCATCCAAGAATCCTTAAGTTATAAGTGGCTTGTGGGGAATCTCCAGTTTGTTTGTATTTTATTGTTTTTACCCCACATGCACTTTAAAGTTCACAGCATTGAAAAAAGTTTTTGTACATATACCTTATAGAAAAAAAGGCTGCTTTGGTAGTTTAAAAATCATAACATGTAAAATCACATGCCATCAGCCATGATGTGTCCATGTAAAACTGCTCATCTGAATTCATCTCATGTTTTTTGACATGAATAGTATAAAGTTACTCATGTGAATTCATCTCATG
Mcal_72	268	GGCTTCAGTTTCCGGAGCTGATAACGCAATCGCGACTACCAGCAACAGCATCACCACAGCTTTCATGCTGACAGCTTGAGATCAAAGTTACTAATGAGGAGAGAGACAAGTCAATCATCCCCATGTACATTAGTTGTTTGAGAAATCATATGTTCCTATTATATTCAATTAAAACATGGTATATTCCACATCAAATAAATTAAAGATCAACTGATTTTACGTATCCTCTGTCCTGTTAAACGAAATGCTATTTAAATTGAAATATACA
Mcal_73	351	AATACGTTAGCACGCCTAACTACAAGTAGAACTATAACTGAGGGAAAAACTTCTACTCGTACGAAAAAATGACTTCGAGAATTTTATTGGTTTTAATTGTATGTTTCACACCAGCGTTTTCCTTCGATTTTCACGAATTAATGAAAAAAGGAACTTACATGAAATGTGTGGGTTACGTGTGCAACGACCCATCGAAAATTGAGGAGCAAATGGAATGCCTTAAGAAACTCAGCCCCACCGACATGCAACGGATTCATGAGGGCTATGAGAAGTTTGGATTCCCCGAATTCACTATGGAGGCAGCCGTAGAAGTTTGCAAAGATCGAGAAAAATTGTACCAGATGTCTCAGG
Mcal_74	289	AATCTTGAAGATGAGGAGGTCTAGACACTTTTGACAACGAATGGCAACATAAAGCTCAGACCTATGCATCGCGCCCTTCATATGCAGCTGTGGGAAGTGGCTCAAGGTGGAGGGAAAGAAGTCCCACCAGACCCAATCAAAACCAGATGCTTGCCATTACTGATGGTTCCAGTGAAAAGCCTCGTAAACAGAAGCGTGCTAAGCATGGTTCTCCTTCACATAAACTTGGTCATTCTCGTGGTCGGCCATCACCGTATGAATAAACGAAGTCTCAAAAAACTTGACTTAA
Mcal_75	231	AGTAAGGACAAGGCTGTTCCAGCTAGTACAGTTTCTGAAATATGGCTTTAAGCAAGGCGATTAAAAAAGTACCTGACAGACAATTTTTTTTTGTGACTGTGCCATTCACAGAAGTCTTGTAGCATCCATACTATAAAAAACTTACATTCTGTACACTGAATGCACTGTTCAACAGATGATGGCTTCCTGTATGATGTTAACAGGCAAATTCATTCACCTCGAATATGGCCA
Mcal_76	299	CTTGGGGTTTCAGTTTCTTCCTGTTTTCCTTTGTAAATGGAAATTACCTCTTTCAATCTACTTTTTCTTTGTCCTTTGGAGGTCCATTCCAATATGCCCAGATATAACGCAGGGAGATAACAACTGGTATACTGATAGGTAGAAAAGTGGATGTAAATCGCATACTTTTGGTCATCTGGGAAATACAGCAAGGATAACAGTGAAGGATCAAAAAATAGCTGCTTCTGAATTAACAAATGCTTGTTTGGATTTCAAATATGCACCTTCCAAAAAACCTTGCTGCAGATGAAAGATTCCTT
Mcal_77	263	AGAAGGAAACATGCTGCTACTTTGAAGAACATCATTTTCACTTTCTACCTGGAGATTCCTGCTCTTTCCTCAGAAGCGAAGATTTAGCTCTCCCCATGTACGATATGGTAACGGCCGAACCCATGGACATGCAGAAGAAGCTCTGCACACACGGCAGTGAGGAAAGATTGCAATACTTGAAAAACGCTCCAATGTTTCCAGAAAGTTCTTGCAACTGAAAATGTGAGACCTCACCTTGATGATATGATGGCCGCTTTGGAGAA
Mcal_78	385	AAATGCTATAATGAAGATTTCTAGAGGAGAAGAAATAAGAATGGAGCGACAGTATATGTGTGTTTTGCAATATGTACATCGATTAACTGACTCATTTTAAGTCCTGAAGAAGACCATATCTTTACATGAAAGGGAAAGGTATCACTCTATTTTAATGACTCCAAGAAATTACCAGTGTGCTCCCCAGTGTGCGTAGTTAGGAAGACCATGATGGGACCAGTAAGCGCCCCATGTACCTGCCCGGGCGGCCGCTCGGGCAGGTACATGGGGTTGGATGTGTCCTTAATGTGATGTATAGGATTTGTTTTTTGTTACTTTAGGGGGTCTAACGGGTGTAGTTTTAGCAAATTCTTCTTTAGATATTATTTTGCATGACACATATTAT
Mcal_79	306	ATCTAGTCCACTAGGCAGAAAATTTATGTTCAGTTATTCCAGTGACACTTCAGATGACATAAGTTACATTTTTGTTTTTCACAATACGTTATTTTTATGTTAATCATGAATTCAAATTATGGTTGTAGAGACAAAGCAAATCATTATCACTAATTTAAAGACAACCTCTCTTTTAGCTTTAAATGTTGGCCTAATATGCTTATCAGTATATCTTTAATAATCAATGTTAACCGTAATCCAGTTCATAAAATGAATAATGTGATGTCTGGTATTATGTAATATCAGTGTTGTACATGATTAGATTAC
Mcal_80	327	ACTGTAAGAAAAAACATAAGGATTTAGGTAGACCTGAGGTTTCATTGGAAACTAAGCGCATTTTAAAGCACAAAGAGTTTTCATTACAGTCAAATGAGCAGGATATTGTTCAAGAAAACACTGTGCATAGAAAGAAGAAAAAAATACTAAACTCCTTGCTCATAAAAATACTGGGATATCACAACCTTCAGTGAAAGGGGATGAAAAAGCCAGAAAGAGGGGGAAAATAGAACAGTCACATTCAGAAAACACTGATGTCATTAGTGACACTGAAGAATCACACCCTAGGGTGACTGATGAGCAGTGCTTTAGATTGGATTACGAAGG
Mcal_81	202	ATATAGCAGAGTCGGCGACTTGGGCTCGAAAGAGCAAACACTTTGTATCAGCTTTGATTTTAAGCTCTGTCCAGTATTTCATAATTTCATGTTCTTTTGGGAGGAACTATTTTAACTTACATGTGGTTTTCACGATTTAAAAGAGACCAAAACTTCTGTGGAAGTAGTTAGATGATCCAGACGTCTACTGTGTTAATCGAAA
Mcal_82	369	AGGCAAATATAATGTTGGCATAGCAACATAATGTTTAGATTTAGCTGCTTAGAATTGAACGTAGCTGTAGTATATATCAGGTTCCATATTTCAGTTTGAGGATCACTATGACCCAAAGAAGATTGGTAACTGGGAGGTCCCAAGGAAGTTCAGGAAGTACCCACGTACTCTTGAGGGCTTTACTCAGCCAATAACTGACGACAATGGACGCTTTTTACCTGATGTGCCGAAACCACCTTTTGAGGAATGGAGTTGCTTCAAGGGAACTTGGGGCCGAGACTGTTTCTCTCAGCCTGGTGTTGTACAAAGCACAGAAATTGATCCTGGAATGCGGGTTGTGGAAGGTGGAAAAGGCTACTGGATTAAAGC
Mcal_83	390	GGATAGACAACATAAACTTGCGGATACTGGCGATTTGTTCAGGTTTCTCAACATGGTAAGAGACCTCATGTTGTGGATGGAAGACATTGTTAGACAAATGAACACATCTGAAAAACCTCGTGATGTGTCCGGTGTGGAATTGTTAATGAACAACCACCAAAGCTTGAAAGCTGAAATTGATGCACGTGAAGATAACCTAGCAGCCTGCATCAATCTTGGAAAAGAGCTTCTTGCCAGAAATCATTATGCTTCCAATGAGATCACAGAAAAGCTGGTAACTTTGACAAATCAAAGAACATCTATGATGAATCGCTGGGAAGAGAGATGGGAACATCTACAACTGATACTTGAAGTGTACCAGTTTGCAAGAGATGCAGCTGTGGCTGAAGC
Mcal_84	355	GATTAAAGCAAAACTGGCCATTTTGTTTTCTATGGGAGAAATATAGTTCCACCGATCTATCTGAGGATCGTATACTTCAGCTGTGTTGAGTTCGTTGCTTCCAGTGGTGTAACCTCCGCAAACAAAAACCTTCCGGTTCATAGTAGTGCAACTATGACCCCATCTTGGCGTCAGCATTTCAGATGCTTGACTCCATTGACCTACTGAAGGCCTGTACCTGCCCGGGCGGCCGCTCGGGCAGGTACAAGGATTTTGCCCTCTGGACGACGCGCAAAAGGNGAACGGATTTCGTGCTGTTGCGGATATTTTCATGGAGAGACAGTCGGACGTGTTGCGGTGGTAGTGACGATAACCA
Mcal_85	347	GAAATAAAGGACCGATGTATCGGTTCACATATTTAAAAATAACCAAAAAATGATGTGCTCTTAATCATGGAGCCATGCAAATATAGCAGGTAATTGAGATTACTTTCGCCCGGCTCCAGCACCTGCTCCACCTCCAGCTCCTGCGTTCATGTCAAATCCAACTCCACCTCCAAATCCAGCTCCAGCTCCACCTCCAGCTTCACCTCCTCCGCCTGCTCCTCCTTGGGGTACAATTATCGGCCATATGGATTAATATAAGAAGTGATTGACGAAATATCGACTACCTTAATGATGAACTGTCGAAGTAAAATTTATCACACTAAGGAACCAACTTGCCTGCATGGTTG
Mcal_86	317	AAACTGTGTTGCGATGAGATTTGCCCTCATGGAAGTCAAAGTATGCCTGGCTTACCTGATGAGTCAAGTGCGCTTTCACATATGTCCTGAGACTCCGAATCCTCTAGAGTTTTACTTTGGCCAAGGAGTTTTAACTCCGAAGGAAGTGATATTGGAAGTAGAAATAAGAAATGACACTGTTCAGCTGTAGACAGAAAAAAGTATGGAAAATTGTTTGGTTGCACATAGACTGAAAAGACAACCAGAAAACCAAGTAAGATGAGTGAAATTTAAAGCTATCTGAATCACAAAAATGTAAACGTGACCAATATATCTGT
Mcal_87	387	ATTCTTTGCCGGTCATGGAATTAACCATCTTTGAGCATTTTTAATCCAAATATTATAAAGAGAACCACTGACACATAATGAATATAAACTCTTGGAATGACAGACGATACGACACCAAGACCAGCTGATAATATGGTCATGAGGATTAATGCGACTGCAGCACCCAAGAAACGAGGATTTTGGAGTGATTCATAGCAAGTATGATGGCAATGAAGAAGTTTTANCAACCAGTTCCGACACGACGATGACGGAGATGGAAGCAACGAAGGCGTGCAAGAATCCATCCAAACCTGGAGTTGGAACTGTCCCATTTGGAGATGGCTCCTCGTTTGATTGAAGCTGATTTCATTTTCNGCTTCATCGTCAAATGAAAGCTTGTCCGTGCTA
Mcal_88	218	AGTAAATTTTGATCCGTGAAGGCCCAACAAATTTCAAAAATGTACCGATTTTATGTTTCCTAATAGATCAGCCAGTTGTGCTGCTTGATTGCGAAAAAGCATTTTAATGCCCTTACAGGAAAAGAGAGAATGTATGCACATTGTTTGTCAAGAGCCTCTTGGTATGGTGGCCTCATTGTCTTACTACAGACATCTTTGGAAAGCCCTTCTAATATATG
Mcal_89	156	AGGTACATGGGAGTATAAGGACGATGTGCAGTAAAATACGAAATAGCATGTGATCATCCAGGGAGGAAAGGACCTGTTTGTCTGACGACAATTGTTATGCTTGCTCTACGCTTGTTGTGTTTATACTGCTGTTCAGATTATGTTATTCATAGTTTA
Mcal_90	338	GTATATTTCCTATGTTATAAACTACTATGGCATGATATGGGTAACGTTTAATAGAAATAAGTAAGCCATTAAATTAAGGACTGCAATGTATTATAAGTACACACAGCAAACACTGTTTAATTGGCTTCTAATGAGTAGAATCAGTATCCACTCTCCTTTTCCTGTTCACGCCAACATTTTTATCACCTTTGTAATTTTAATTCACTAATTTCAAAAAGCACACTTACGATCTTCCTTCTACTGGAAATGTACATTTTGAATATCAGTAGGTATGATAATACTTGAAGATTATCAGATTTATGGGAAACCCACGTATCTAATGTTTGGTGTCACATTTA
Mcal_91	202	GAAGCAACAGATATGTGAAATTGTTGAAAATTACAGATCTTCAAGATATAACCATTAATGGAGTCATTCAGAAGATTTTCAACATGTATCCTAAATTTAACTTGAACTACAGAAAAGAATTTATAAAATCCACTCTGAGATCATTGCTGTATCGTTTGGGTGAACAAGAGGCATCCAAGTCTTCTGAATCAAATTCTGCTTC
Mcal_92	339	GGACCGATGTATCGGTTCACATATTTAAAATAACCAAAAATGATGTGCTCTTAATCATGGAGCCATGCAAATATAGCAGGTAATTGAGATTACTTTCGCCCGCCTCCAGCACCTGCTCCAGCTCCAGCTCCTGCGTTCATGTCAAATCCAACTCCACCTCCAAATCCAGCTCCAGCTCCACCTCCAGCTTCACCTCCTCCGCCTGCTCCTCCTTGGGGTACGAGACAAGCAAATCATCCTTTTCAACATGAAGGCTATGATCGCAGTTTTCCTTTTCGCCATGGTGGTCTGCGCCATGTGCCAGTATTATCCCTATAGATATAACTATGGATACAAGAC
Mcal_93	115	AGCGTGGTCGTCGGTCCGAGGTACATGGGAGTTCAGTCAAAAAAATAGTTGTTACGTATTACAGAGGTAAGAACACTTCAAGACCGCGAATCAGCAGCGATATATTCATTCGGTG
Mcal_94	213	ACTCTTGAGCTTGTTTCTTGAAGTATAAATGATTTATGTGTGTGTAAATGTATCCAAGTCAGGGAAGATTATGTGGAAAAATGAAGGTACCTTTTTGAAACAAAAATTGTCTTTGTATTTTGGGCTTAGAACTTATTGAATACCCTAACTAATTCTGAGTGTTTATCCACATATCCCTTTGCTTTTCTTTTTCGGTGCCCATATTGTGACGAT
Mcal_95	248	GGAGAAGGCGACTGATAAGAAGTTCGCAGCAAAATTTATAACAACGCCGAAGGCTCAAGATCGAGCGGATGTCGAGCGGGAAGTGGAGATTATGACGATATTACAGCATCCAAGGTTACTGCAACTATACGATGCGTTCGACGACGGGAAGAAAACGATGTGCCTAATATTAGAGAATCATAGAAGGCGGTGAAACTCTTTGAGAGGGTTATAGATGAAGACTTTGTGCTCACGGAAAAGGCAGTTAC
Mcal_96	265	ACGGAGCTCATTACCGCCCTGTTAGATACGGTTATTCTCGCACCTACTTTAACAAACCATCTCACACTGTTGGCTATTACCACGGACCATCCTACCACCATGGGCCAGGCCTTTACAAAAGCCATTACTACCACTGAAAATAAAGTCCAAAGAGGTAATACTGGTGAAAAGGAGAGACCAACAACAAATCACGATAAAGGAGTTTACAAGACTTCGTATCGTTGACCTAGTCTTATTACGAAGAAATACCTGTCTGATTAATGCT
Mcal_97	351	ATTGCCGTCGTGGCTCCTTTTTGTTTGCTTTTCTCCGCCGTGAATGCCAGCATGTTTGCCGAAAACAACCCAGATGCAGTTGTAATCGAGATAAGACGAGACACCTGTACCTACTGAGACACAGGATGAGACACCTGTACCTACTGAGACACAGGATGAGACACCTGTTCCCAGCGCAAAAGAAGGAGAATCTTCAACATCCAAGGAATGAAGTTTTACTGAAGTTGGAAGATGATACAGAATCATACTGAAAAAAATCCTCCATAAAAAAAATACAATGAATTTCGACAAAAGAATGGATAGACTTGAAGCAAAATAAGATGTATGATTCAAGAAAAATGTTTTTAAACA
Mcal_98	209	CACTAATTACTGAGGGACTCATATCTGTCCTTATTTCGACAAGAACGAACATTTTTCATGACTGTGTCAAATTGCTCTAATGAGGATCTTTTTTTCGTTTCTCATCTTGTTTTCCTATGTGTCGATATCTGTACCATTTTTGCAAAAATAAAGAGTGCCCAGTTAACTCTACTAAGCATGTACTCCTTTCATGTCTTCAATCAATGTCT
Mcal_99	125	AGAGTGCCTAAAATATGACATGGAACTTTTCGGATTTTTGTTCTCCTTTCATAGATGCCCTTACGACACTACGGCTTAAATTCTTCTCAAGCAAAACTCGCCATAGCACTGGAGACGTATCTTAT
Mcal_100	314	ATCGCTTCATTCATGTGATGATCAGTTCCTGGTTGATATAGATAAGTGATTGGCTTAATGCGGTTTAATAACCTCTCAGGCAAAGCCAGTGGTAGTAAGTGTAAACATTCGTGGGGCAGCTATGCACCAGTTTTGGTACAAAAGTTGGTATCACTCGTGACAAAAAAAATTTCACAAATCTTCGCAGAACATCTGTCGTGCAGAACTCTGTAAACATGTTAAAGGCGGAGAAGACTGCAAATCTAGATAGCAGTTCCTCTACAAAATCCAATGAAAACCTCGTTGAATATTCTGAGCATCAAGGAAATAGCTCG
Mcal_101	141	AGTTATTTCTAAACATAGAAAATAAGAACAAAAAATATTCACAGCAACAACGAAATCTGATCAAACAATTGAAATGAATGAACCTGACAGGAATGTCTTACTATATTACAATCTACAGGAATTAAAAAACAAACTGTATAC
Mcal_102	249	AGAAGACTATTCTGTGGCGCGCTTGCTACGGAACCCTGTTCATTTTGATTTGCGATAAAACTGAAAACAGAATGTTAGCGGCCAGAACATTGGTCCAGCTCATTCGCTCCATACTTGATCACATTCCTAAAATGACATCGTCTCCCTCAGAAATAATTTTGAAAGGTGATATTGTCAGTGCCATTGTGAATACTTTCTTACCTTGTGGACAACTCCTGTTTCTCCACAGTAGTGCCATACAGCAGTTAA
Mcal_103	383	TGCAGTCTATCGTTGAGACAGGCAAACTACTCGCATTTCGCCATGGCAAAACTTATCCTTTTGGCTGTTTTTGTTGCCTTTGTGGCAGTTGCTAGCGCTGCTAGCTTCGGCGGAGTTAAAGATTGGGCAGGAAATTACTATGACTTCACCACTGGACAATACGCCAGCGCCCTCACTGGAAAAGTTTATGACACTGTTCCCGCACCAGCTGTTTATACTGCTCCCGTAGCACCTGTTGTTGCTCCTGCTCCTTATTACTATGGAGGCTACCCACTACCACTACGTGTACGAGACAAGCAAATCATCCTTTTCAACATGAAGGCTATGATCGCAGTTTTCCTTTCGTCCATGGTGGTCTGCGCCATGTGCCAGTATTATCCCTA
Mcal_104	296	ATTCGTAATGGAATTTTTCCTCATCTTTCTTACCGAAGTCCAGCACGTGGACATCTCTGGAAGAACCACCGCAATCCCAAACCCGAGGCTTCTTGGACTTATCCTTAGTGGTGCTGGGACTTTTCTTCTTGTCCGCCTTCTTTCCCCTAGCCTGCTTCTGCTGCAGTTTCAAGCGGTTTTCAGTTATGCTAGTTACACTACTTTCATCAAAACCAATTCATTTCACTGCTCTCAATCGTTGCGTTTGCCACAGAGGATTTGGCGTGTTCTTCATTCTTTGCATTTTTCTTCTTGTA
Mcal_105	112	CGGCCGCCCGGCAGGTACATGGGCGAATATCAAGTGGTAATGGAGATGATACAGCAACAGCCAAAGAATTTCAATATTTACATAATATTTGATGGGTGGCAAGAAATTGGAG
Mcal_106	306	TGTCAGAGGAAAATGTTGAATGAATTTGTCAGAGTTACCATGCATGTCAACTTACCACGCCAGCTAGGAGCTGCAAATGCCACAAACAACTGTTTGGCGTGTTCTTAAACAGAAACTGCAAATGAAACCCTACGAGTTCAAATTTTGCAGGCACTGAAGACCAACGACAAAGTGCAGCATGCCACCTTTGCTGAAACCATGCAGGAAGCCATGAGGATGACACATTTGCTTCACGCCTTATTTTCGGTGATGAAGCCCCCTTCCATCTCAGTGGCAAGGTAAACCGCTACAACACTCGCATGTGAG
Mcal_107	421	ATACCTGCAACTTTTCAAAATCATGGAACTCGCCGGTCGAAAACTAAGTTGGGAATTGTCTGATATGCTTGTGATAGAAGGCAATTTCAACCTCAGTGAGGTCAACTGGCAAAGAATTTTAACTGTTCTTCACAAAAAATCATCATTCCCAGAGCCAGCAGACATGAGCATGTCTTCTGGGAGTGGTGAAGATATTATGACTGCACACATCAAAGAGGTTTTCTTTTGTGCTACTGTAATATATTTTTATTGCCTCTGTCGGTTTGGGAAACTAGTATATCCTGGATGGTTCGCAGGATCCACCTCTAGTGACACGCATTACATTCTCATAGAAGGTATCCAGTCACAGAATCCCAAAGAAGAAATTGATCTGTCAAAACCCAAGAAGAGGAAAGCTGA…
Mcal_108	324	ATTAGGCAGAAGCATATCACATTTTTCAATGGCACCTGAAATGTGTTTTTCTGTCTAAGGCCAATAATTTTAAGTACAAAATTTAAGATATCAAATATATTCTGTCTAAGAAAGTAGAAGAGTTATTTTATATATCTCTGAGTGAAACGAACGCACAGATAGATAAAAAGAGGTATTAAACTGATCTTGATTCATGTTTAAGATCTTTTCTCTTTGATGTTTATCGACAATGCTATATTCCTAGGATACATTGTAAGAAAATATATGCGAAAAGTGCATGTTTTCTGTTCCGTTATATTTCTTGATATAATGTGCAATGACTTC
Mcal_109	319	AGTCAGTTGGTTAAAGTTTGCAAACATATCATCCATGTTTGGAAAAGGCTACGTCCAAAACCAAAGGCATAAGTGCATTCCTGTCCTGATAAGATCTACCATTTTGTTGCCCAGAGGTGCCAAAATCATCTGGGCTTGGAAGAGCCATGCCCCCAAACATTCCACCCAAAGGTGACAGGCTATTAAACATAGATTCCATCCTTCTCATGGTTTCCATTGGGCCCCTGAAAAACGGATCTTCATTCAGATCCCTCATAAACGTAGGAAACATGTCTGCTCACTCGTACACAGCTGCAAGGAAACGGCCAAATACAATATT
Mcal_110	161	AGCTCCTTGCTGTCAAAAGTAATCTCTTGTCTGGGACGAGTGTCTAAGGCTGTAATTTCTACAACGAGGTCTTCTTTCTTCTTCGGCGCCTCAATTATTTCTTCAGAAGTTTTCTCGCAAATTTCAGTTGTTTTAGCTTTGCTTATAACGCCGAATGTCAG
Mcal_111	392	GAATCATTTCTTGCAGTTCTTTTTTGACACCTTCCAAGCCACCAATGTCTTGCCATGTCACACTAGGCACTTCAACAACAGTTTCACGAAGAGCACTGGGACTACTCTTGCCTAGGGCCCACCGGAAATTGTCCATAGTCACAGCCAAGGAATTCAGAACTTCAGCATCAATCTGTTCATCCTCTAAATCTATCAAATCCATTTTTTCCCGAATCTGTTGCAAAGCAGCCTCAGAACAAAGGGCAGCTAAATCTGAGCCAACAAAACCATGGGTTTCTGCAGCAATCTTCTCCAAGTCAACATCATCAGCCAATTTCATGTTTTTTGTATGGATACGCAGGATTTCTAATCGTCCAGTAGCATCAGGTATTCCTATATCAACTTCACGATCG
Mcal_112	368	CAGCAGAGTAAATCACTCTACAATTGCATATGTGCAATCTCTTTAAATAGTAACACACATGATTGCAGTTTATTTCAGCATGATATCCTTTGCAAACAGCTGTAATGAAAACTTAACATTAATTTTTAAAGTCACAATTGTTGCATTTTATTTAAGGTGAGGCACTGACTTGTAAAATGATTATGAATTTCAACTACACCAAGTTTTGGTGTTCTGGAAGAGATACCAACAGAAAACTTTATTGACTCAATAATTTGACACACTGACCCGTAATGAAAGAGTTATACTAAACTACAGAACAGAAGGTAATTTAAATTAACATCTCATCGTTTAAATCTAGGACAGCAAATGCCATATAATATGTAGAA
Mcal_113	276	CCCTAGATAAACTGGTTGAGCTCATTCCACGTGACATTTCTTCTCATGTTGGGTCATCAGTAGCAGCTGTAGATGTTGAAGAAGAAACAGAAGCTGTAGGACTGGAACTGGAAATGACTCCACTCAGTTCAAATTTTCAAAATCTCAGAGTCCAAGACAACAAACATTCTGAGTCAACAGATATGTCAACTCAGAAAGACACACATGATGAGTGGACTGTAGTGTCCAAGGGTAGGAGAAAAAAGTGACAGATTTCTTAGGGATACATATAGATGC
Mcal_114	278	GCTCTACCAAAGTTTCAAACTGGTGGTTAAAAATTATCCATCCATGCACAAAAAGTATTTTAGCTGAGCTATGTTTTTGAATTTGGTAACAAGTGATATTTTGAACAGTTCATTATTTGGCTAGCAAAATAGACTTTTCTAGTCAAAAAATATTCTGTATGGGAAATTTTCAGAACAGTATTCTTGATAACATATAAACCTAAAAGTATAAACTATTTTGTGCTACTGGGCTGTGTAGGCCTTATATAATCAGACAAATTCATTCCTGAAGAATGTAC
Mcal_115	278	TTGTGATCAAAATGAGATCTCTCAGGAACCACCACTGTCTTAACATCTGCGTCATCCGCTCGAAGAACATACTTGTCTTTTAAATAATAAGAAGTTGGTATTTTTATGTCCCAGCTGATCAGGGTTTGGGTCAGGTAGGGTTTCCATCAGGATCGCAGCGTACCCCATCGAGCACGGTATCATCACCAACTGGGACGACATGGAGAAGATCTGGCATCACACCTTCTACAACGAACTCCGAGTTGCTCCAGAAGAGCACCCCATCCTTCTCACCGAAG
Mcal_116	172	TCCGAAACCAACCAGACTAGTTTACGAGTTTGAGCACCCGGCAATCTTTGACTTGACGGAGTCATCACTTGCGTTTGAAAATGGTATAAATTAAGCTTGCAACGTGCGGTAGAAATAATAAAGCAGCTCAGACGAGTTTTACTTGCAGCTGAATAATCAAGAAATAATTTCA
Mcal_117	297	TCATGCTGGAACTCCCACACACGTGCTTCCACATCCACCCATGGCTATGATACCCACGAGTGCGGCTATGGTTCACAGCCAAAGTATGCAGAGTGGACATTTTGCACCACACACACAAGGGGACTTGCTGCTGCTGCTGCAGAGGCTGCAATGATGCACAGATGTGAAAAAAAGTTACGCCTTGCCAGGAAGTGTAATGCAATAATTAAAATTAGCTAAGAAAATGGGATGCGCAACAAAGNTGAAGTGAAAAATAACTGTAAGTTATTGTAAAGTGATAGTGAATAGAAATTCGTA
Mcal_118	104	TACCATATAGTGTTCTCTTCTCTTATCATTCCGACAGCTAATTGCGTTTAACATGTTTACTACACGTTTGAGTGTATTTGGTTTGTATGCTGTACTAGTTGCCA
Mcal_119	339	AGGCCTTGCAGCAGTCGTTGAAAAAAACCGAAGATTTGGAAACCCTTCGGGAAACTAATGCGAAACTGCAAGAACAGGTCTCTTTGCTTCAGAGACGCTTGAACATGGCATCATCATCAGGTACAGTTGAAGCAAAGAAAGAAGTAAAACCACTGACAGCAGAATCTATTCCTAAACCCAAAGAAGTAAAACCGGAAAAGAAACCCGCCGAGGAGACGTGTAAAAAAGAGATATCTGTGGCTTCAGGATCTGTTGCCGCCTCCTTTGAAGCGACGAGGCCTATATCGACTTCTCCTCAGCCTCCAGTAGATGAATGTAGAAAAGAACGCATGCAACTGG
Mcal_120	101	AGATTATACATCTTTTCGAAGAGCAGTGACAGGTCACCTACCAGCATCGAACATGGCGGTTTTGCAATAGCATCCTGTGCTCCATTGCCATTTTGTCTGAT
Mcal_121	405	CTTTCCTAAAATGATCTGTTATCGAACATAAGATTTTATTTTTGTTGCTGAAATCTGTTGTGTAACATAAGAGATTTATCGATTTGCATGGTTGCTATCATTTTCCATGCACGTTTATCAACTGTTTTTGTAGAATCAAAACTCCTGGAATATGGAGTTACATATCTCGTCTACAAAACTTCAACTTCCGCTGAAAATATTAAATCCTGGTATTGAAATATTTGACAAAAGCGTTGCATTTTATGTTAAATTCTATGAAGTGTTTATGTATGGTTTGTGTTTTGTTTTTGATGTATATTGAGTTTTTGTAAATATGAGAACATTTCAGCTATAGGTTTGCTCATATGTCTATGTACATGCATTTTATATAAATATATTATGTACACAAATATATTCAAT…
Mcal_122	277	CAGGCTGTCAAAGAGATGCAGGACGGCATTTTGGAAATGATCAAAATGGAGAAGGCAGCTGCCTAAACACATTTCTTTTTTCAATTCGACTACAAGACTCAAATTCATGCAAAAATGTACATGGGGAAGCTGGAGGTGGAGCTGGAGCTGGATTTGGAGGTGGAGTTGGATTTGACATGAACGTCAGGAGCTGGAGGTGGAGCAGGTGCTGGAGGCGGGCGAAAGTAATCTCAATTACCTGCTATATTTGCATGGCTCCATGATTAAGAGCACATCA
Mcal_123	329	AAGCTTAATAGTAAAGAAAGTGTTACCAAGATGTTTACGCCGTGTTTTTGTGATTTATGTATCATTAATCAACAGCAATTGTGATTGGTTTCCACAGTATATCCCCACACGTGACTGAAAAAGAGGTAATGTAATTAAGAGGTAAATCAGTAAGTGCACACTTATTTTTTATATGAGTAATGCGTGGTTACTACATAATCATCCGCGCATTTGTTCTTCGTCTCAAAAAATCACGACTTTAACTTAAAGCAAATATTCTGACTTTATTCATTGCTCATCACCTTTGGAACTTTTATCGTGTCGTAGTTTTTATGGAAGTATTTCAGTAC
Mcal_124	315	TAGTGGCACCATTTATTTCATGGCTGGAAAAAAAAAAGGTTCTCTAACAGTTGTAACTATACCGAGTTATGTATAAAGAACCGTGTATTTTTGATAGTTGGAAATTCTAATTTAAACATATAATTGCAAAAAGTGTATGAATGAATTACTTATAACCGAATTGAAAAAACGAAAAAGCGATAGAAGCTAGCGACTAGCGCAGAATTCCGTATAAAATGTGAAAAATCCTATATAACCGAGGTTCCACTGAATGTTGCCAGTTCAATATTTCACAAAAGTTTTGGGCTGTTAACTCAAACATTATTTAAGTGCTAA
Mcal_125	312	TTGTTCAAATGCTGATCCACCCTTTGAGACTCCTTTCTTGTGCCTGTCCTCCCTCTTTACCCTCAGCGTTGTAGGCATAGAACCTCATAACATCTGCACTAAGAGTTCTTATTTGTGGTTTTGCTTCAATAGTTGCAGAGCGTGCAGTTTCTTCTGCAGGCAAAAGTTGCTTTGGCCTCTGCATTAAACTTGGTGGAGCACTCAGAACAGTTATTGCAGCTGCTACTGCTGTAGTTGCATCCGTATCCACAGCTTCTGGAGCCGTAGTCACAACAGGTAAGCCTGGAGGTGGAACATTCAATCCTGGTGGAG
Mcal_126	364	TGTAACTGATAATACTCAAATAGAAATTTTATTGGCACGAGGCCGGTACATCATTAAAGAACTGGAAGCCTTATATATGTTAAAGAAGTATCGAACTTTGAAAAAGCGCTATTATTCTGAACATTAGGTATTTTGCAATTTTTACAGATCAGTGCTGCAGTTGTGTAGATTTGTTCATATGAAACATTTCAGGGTTTTATTGCTTTGCAAGCTTTTCCATGTGTGGCTTATTTGTTTGTTCCGGTGGGTTTTGTGAAAGCAACTTTTACAACCCTGTGGGTTTGATTGTTATTACAGTAATTTGATATTCATATATACTGTACAAACATTTTTAAAAAGAAATTTGTGATCAATAAAACTTGTC
Mcal_127	341	ATAAACTCCTGCAGTGACTAAAAGTAGAGGAATGAACCAAAGCTGAAATTGGAGTGGGGGCAGCTATTGCTGCCGGAAGTCAAGCTATAAAAGGTATTTGGGCTCTTTTTGAGAATGCTGCAATGAGAATTAGAAAGAGAATAATAAAAGTGAATGAATTAGATATAACCAAATCTCAGGATCCTAAAAATAAAAGAATTCCGATGGAAAAAATTATGGTAATATCCCCTACTCGGTTAGATAAAATTGTTAAGGCCCCTGATTCTCTAGATTTGAAGTTTTGATAATAAATTACTAGAATATAGGAGGATAAGCCTAAGCCGTCTCATCCTAATATGATG
Mcal_128	306	TGAGACAATGAAGTGCTATAACTTTAGCTGTTGTGTGAATGAAGTACATATATCAGCAACAGCTCAAGATATAGCACAGAAAATTTTCAAGATAAAACAAATGTTACAATATCATACTTCATACATTTCAGATGTCTATCAAATACAACTGAATACAGAGTCATGAAGTGCTTACGAAAAAAACATTGCTACTAATACAGCTGAACCAATTCCTACTCCTATGCCATGCATAATCAATATCTGATTTCAGTGACCACAGCCCTAGGCCTTTATTCATCTTACATGAATATCAGCATAGAAACAGGG
Mcal_129	447	GCAAAAATTAAGTTCCATCCTGGGAGGAAGACTAAAACTGCACCAGGAACACCCAAGTTTTTAATGTAAGAAAGCAACTCCTCAATGAGTTCAAAAGACATCTCTTTTTCACTCAACATGGCCATAGATTGTCTAGTGCTAGCTGAGTATTTAGGATCAATCACCTTGTTCATATTTTCATCAGGCTCTTGTTCATTTTCTACAGCAGCATCATCCTCTCTCTTCCGCTTCCTAGTGGAGGGTGGTGGAACGAAGTTCAACATCTGGATGCAATCTTCCAGAAAATATTCTTGAACAGGAAAGGATCTTCCTGAGACTTCTATGATAGGGCAATTGCCGAAGTACTGTTGGAACAGTGAGGTATCTATTGTAGCTGACATAAGAATCACTCGCAACTGG…
Mcal_130	387	ACGAGCAAACACACTTCGAGTGCTTAACACCGGCTCCTTGTTCACCCCTCTTATACAACTTCCAGGGGGCGTTACTGTCCCTCATGATTTCCATATGTGCTGCCCGGTTAATCATTTGCATGTGTGCCCGTGTTCTGCCAAACTTTTCGAGCCCCTGGTGTTGCACTTTAAATGGCCAGCAGTGTAGTTTACAAACCTTTTACATTTTCACTTTAAAAAAAGAATGGAAAATTGCAAAAATTGTACCTTTTTAAGTGTGAGCATTGTATTAATGAATAATGGTTTGTTTTCAGTGTTGATCAACTTTTATGGATTGGTAAATGTTACTGGTAATGCAGATGTTTCTATGGTTCTCATTAAATATATCAGAATCACAATGCCAAGAAG
Mcal_131	293	TTTTCCCATGGTGTGTTGTTCTTCATCATTCATGAATTTATGTCTGAGACTTAAATGAATTTTTCAACTGAGTTTTATTTCTTTGAGGGGACTTGTACATTTTCTTTTAGTCAAACTGTGTTTGAAAGAAAGGCATGGGAACAGAGGGTTTTCTTTTACGTTGCAGAGTTTACAATTTAAATTGCCCCTGTGTTCGGAAAGCAGTATGTGGCAAGTTTGTGTTCGTCTCACGGTAAATTGAGTTTTGCTCTGTTTATTGTCAAAATATGCAAGTTTTTATTAAGGTCTCTCTG
Mcal_132	132	ATTGTAGATTTATTTAGTCCTTCTGATGTCGAGGAACACATTGTTCCTACCACAATGTGGTTAATAACAGATAAGGTATCGGAAGTGAAGGCAAGCTGCTGTCAGACTGGTTGTAGATATACTGAGGAGGCT
Mcal_133	367	CTGCCATGGAAATGGATCGAGAATTCCTGCAAGAGCTGAGAGATACAAAGCTGTTATTAGAAAAAGAAGTTGTTGATGAAATGAAGTCGTATGTCATTAGGCACTGTTCGCCCTAAAACTTTCAGAAAGAGCTCTTTATGATCTGGAATCAAATTTTAAGGTCGTCTCAAGAACTTTGGTGAAACATAGCTTATGGATTGAACCATAGCAAAGAAGTCCGAGATTTGTTTGTGGACATAGTTGAGAAGTTCATTGAGCCATGTCGCCATAGCAGATGGTCACAACCTGGATCTTAAAATTTTTTTGGAGACTTACTACATCTTGCAGCAGCATACCTGGATATCTTCCGAAGTGAGCCTCATATGTT
Mcal_134	180	GTATGCGGAAGGACAAGAATGGGAAAGCCCAGATAATCCTTGCGTAAAATATTTGTGTGAAATGTCAATTATTGGGAATATTGAAAAAGTCAAAAAGGTGATTGAGTGTCCGGATTGTCCAAAGTCCTCAGATTACCTTCCCCCATCTAAGAAGCTAGGTCAGTGCTGTGGTGTCTGCAG
Mcal_135	396	CCTGCATAACTGGGGACACGTCATGGTTGCCCGTATCCAAGATCCTGATGGAAGATACAGGACCAATCCTGGAGTTATGGACGACACTTCCACTTCCCTCAGGGATCCCATTTTCTACAGGTACCACAGATGGATGGACAACATCTTCCAGGAGTACATGGGGATGTGGAGTGCCACCTGGCCGAAGGAAGTTAGAACACTTGCTGAAGATTTTCTGAAAGACTACATTCAAGTCAATGTAGGAAGTGAAGAACTTACGGCTAACCCAAATATCAAACAAAATATCCATGTTGTGTCAGAAATGCAAAAACTGGAATGCCTATTTTCCATTCTTAAAGGAATTTTATCGGAACCTAATAATAAGACTTTGGTTTTTGTCACAGACCAAGAGAACCG
Mcal_136	117	GACAAAATTTAGGGGAATATTCTGAATTATTCTAGAGAAGAACATGCAGAAACCACATCAAAATGTTGGACCAGAAGTACCCTGACAAGAGAGCAATGGGCTATCCATTTGACAGAG
Mcal_137	422	CTTAACAGCCACCTCATTTTTATGTTTTATCATGTAAAAAATTCTTTAGAATTAATAGTAAGCATTCTTACTAATTTTAAAGAAATGTTGCACTTTTAATATGGCATGAAAAGTTCTTTTCTATGGTGCTAAAAAGTATTTTTTTAATCATGCAACATATCTTCTGATCTATTTGTAATCACACTGTCATATCTTTCACTGAGTAAGTTTAAAAAATGATTTCTATAACATTACTTACAAAACTGTTGAAGTTGCTTATTTACATGTGGTAGGCTAAATGGAATTCTAAACACATTGATATTAAAATGCTAATACATGGCTTTTATATATCAAATGTATATGAAAATCAGCTTTAAAAGATACTGTCTATAGGTGTTTACGATTGAAGTTGTTCAACAT…
Mcal_138	364	GTTTTACGGCAACAGGGCTATTGTCAAATAAAGTCTGATCTTAGTAGACGGCAGTTGATGTTGACAGTCACGAATCGTAACCCAGAAAACAACATTAACGTATATAAATAGCAGATGTTTAGAAGCACTTGCGATGTACAGATGCCTAAAATATGACATGGAACTTTTCGGATTGCTCCCTTCATAGATGCCCTACGACACTACGGCAAATTCTTCTCAAGCAAAACTCGCCATAGCACTGGAGACGAATCTTATGAGTTGGTTGTTGGAACTTGCTCCCTTTGATTGCGAGCCCGGTGGTGGCAAGACAGATGCACACTTTTCTGAGCCACTCTCAAATCCCCTGCAGAACATGCCCTGTAGA
Mcal_139	168	TCGTAGTTAGTTCGAAACGAAAAGTACGTTCCGTTACCCCCTAAACCCCGTAAACCGTTACCGTCCCGGGGCCCCGGGGGCCCGGGCCCGTCCGTAACCGAAACCAACGTAGGTCGGTCGGGTTCGGGGTCCGGGTCCGTTCCTTCCTAACGGAACGGACCAACCAAC
Mcal_140	318	CTGTTTCTTTTTCTTGTGTGCACGTGCTGCCCATATTTTTTATCAGATGCATGCCTTTCTTGTGTAGAAAGCTGGCCAGTAGTACTGTATCACATTTTAGTGAAAAATTAACAAGTGAAGAAGGTATCACACTGACACCACCAAAACGAAATCACTACTTTGTGTTCTTGTTGAAGAGACGGATCATGTGCATTAGGACTTTGATGTTTACAAACATCGGATTGGTCTATGAAGAATAGCTGCTTCTTCGAGTCTTTCATTTACACCAATCGAAACTGCAGTGTTTCCGTTATTCGCCTGACTGTGAAAAATGTTATT
Mcal_141	360	ACCTCTTTCATGACTGGAGTAAAGCATTCCACAGAGTAATTTCCAAAACATTCAAATCCCTCGAGAATTGGTTCGCACACTCTGTCTACTTCTTCGTCATCTGCCGGTACTCCTTCAGTCGCAGCCATCATCGTGGTAGCTAGGCAGAGATCTATTTCTCTCAGATGGCAGCTAACGGCGTCAACTCCAGCGTACTATCCATACTACTATGGATCCAACTACTATGGCGGCTATCCTATTCCTACAGCACTACAACCCAGCTCTCTCTTACTACTGGAAGTAGGCTATTTTAGGACACATACCGGACTGGAATAACGATGACGACTAAACTGAAGCTCGATTTGGGATGACGCACCTGGC
Mcal_142	337	CTGCGAATTGTAAAATAACATAATGAATGCTCTCCAGCAAAATGTCACAAATAAATGCAATTTTCTAATACACTCTTTCTGCTACATAATGTTAACATTATACATCAAGCATTAATCAATGTAAACTGCAAAACAGGAATGATATAACAATTCTCATGCTTAAGGAGACATAGGGAACTTTCCAAAAGTACATCCTAGTCCTAGATAAAACTGAATGAAATTAATCTTAAGTTTTATGTACAACATATAGAAACTGCTCTTCTAAAGAACAATCCAGTTTTCTTTTACTGCATACTAGTGAACATCATAAGGTAAAGTAATGACATAAAGCACATAA
Mcal_143	323	GGTACCTTAGGAGGTGGTGGACCAACGATATGATCACTCATTACTGTAACTAATCGAAACAAACTATAACAACTTCTCTAACAACCCCTCACAGATTCTTCACTCCCTAACACTCCCAATTTTCTCCAAATTTTCTCCCACCTTTAAACAAGCGCCTTTCGATATGATAAGCGATATTCCACTAAAGAGCGTACTCGATTATGATTAGTCATCGATCCGCACTCGAACCAGTACTCCCACAAACTAGAGGACAGTGCGCAAACCACTGTTTTGGTTCAATGTATTTTTCTATATTCTGCCGACGTGCCGTTGTATAACGACGC
Mcal_144	333	GTGGTGATGGACGAATAGTCATAGAATCAGCAAAGTTAGGGTTCCCTTCCTTTGGTGTTGAAATGAATCCTTGGCTTGTGCTTCTGTCTCGCTTCAAGGCAACTTCAGTCGGTGTTAGTTCATTAGCAAAATTTAAGCGTCAGGATCTATGGAAAACAAATCTCAAAGAGTTTGACAATGTTGTAATCTTTGGAGTTGAAGAAATGATGCCATATCTTGAGCAGAAGTTTTCCAAAGAATTAAAAAATGGAAGCAGCATAATTGCATGTCGGTTTCCCTTGCCAAAGTGGAAACCTACAGTTATCATAAAAGCTGGTATAGATTCTGTATGGC
Mcal_145	225	AGTCTACTTCTTTTGTTTCAGTGCATTCAGCCAAATGTCACAAGGAAATGTGGATTCCGCAGCTCCTGCTGTTGCATCAGATATTGGTGAAATACTCTTCTGTGTCATTTGTGTTTTTGATCGTCTTCGTTTACTTCGATTTGTTGAATCGCTTATTCGACGTGAAACTGAGACCCATTCCTCAAATGATGCATTTTAATGCCATTAGGTTGCCCTACATTTCTT
Mcal_146	321	GTGCTGTATGTAGCTTCTACTGATTTTTCTGGTGTGTAATTTGTAGTAGAATCTTAGTGTTATAGCTAAGCTCTTTTTGCCCTCCAAAATGTTCTATGTGCAAGTAATCTGACATTGTTTTTAGTTAATGGAGTGGGTTTCTTCTGTTGTTGCCCTTACAAAAAATTTTTACTAGTTTTATCAGACGTTGCTATTTTCACTGCCAATTCCACTTCTCCCATGGCTCGTTTTTACATACCATTGTCATCACATTTTAAATTAACGAAGGCATTTGTATTCAAGAAGCATACATGTATGGCAGTATTGTTAAGTAGATAAACT
Mcal_147	134	AACCATTCATGTGTGGTCTTTTTTTCCTTGTGTTGAATGGATAATAAAAATGGTATTTATATCTTTTGGTTTTGGAACCACAAAGCTTTAATCACCTCTTTACAGTACCTGATATTTAATCTTTAGGTTACAGA
Mcal_148	426	GCCGAGGTACTTGGACTGTGTTTCTCTGAATGCGTCTGGAGAATACACATGCGTGTCCGAGAATCCTTACCAGAGAATGAGTGCAAATGCAGCGGTCAGTGTGGTAGCACATCAGCGACAATCAGCGACTACGCAGTGTAAGCAGAGATCAAGATATGGAAAAGTTCCCCGGATCGCCATGTGGACCGATAAAAGACTGGAGTTCATGGGAGGATCTGCTCGGTTGTTTTGCAGGGCAGATGGTTTTCCCAAACCTACCACACAGTGGCTCGGCGCAGAGGGACAGCCAGTGGCACAAGATTCCCTAAAATACCAAATACTACCCATGGGGATCTCGTCATTCACAACCTGAAATGGAGTGACATGGGACTTTACCTATGTATTGCATCGAACATCCAC…
Mcal_149	151	ACTTCTATTTCATGCTGGAACATTGTTGGCTCACTCTGACCAAGACGGTTGATGTCAAAAATGGCAACCAAGTTATCTAATTTATAGTAACCAGCAAAGGATAAGGCTTCCCACACAGATCCTTCAGCAGATTCTCCATCACCAATCACAC
Mcal_150	210	TGTTCAACAAAATAGCACTACCAAACTAGAAGGGGAAAACTCAACAGTAACTAAATATAATCGTTTTATTCGGGGAAAAAAAGTACAAAATCTTACCTCCTGCTCAGCAGTGTGCTGTACAGAGCAGACGCTAACTGCTATGGGTAAGAACTGTCTTGTACGATTGCTCATCAAATGCCAAAAATGAATGCATCATGCTATGTAGAATTT
Mcal_151	282	CAGGAGTTTCTGCTTTTTCTTCGCAGGATCGTGAAACTGGATTCCAGAGTCATATAGGACTAATCAAATCAATGGATATGATTCCAGACTTAATCAACACGTTCTCAATCCCGAAACAATTCAGAAAACTTAGATAAGAAGATATTTTCTGTAAAAACTCCATCTGCAAAGATCTCAGCTACTACTTCAACTGATTCTACGAGTACTTCAACAAATGCCACAGGTAAACCCGTTGAAATGCCCCCAGGAACAACAGTCACAATCCCAGTAACTTCATCACCG
Mcal_152	420	GAGCCATCGAAGAACCTCGTTTCCATTGTTATGTTGATGAGTTTCATGTATTCCGCAGTTCACCGGTTAGTAAATATTCATTTTCTAAAGCAGAAAGATCTCGAGTAATCGAACTTCACTTTTAAGTTGATGTTCGAGCAGTTTTAGTGAAGAAAAATTTGATCTTATTAACGTTGCCCTGGGATCACAGATTATAACCCTCCATTTTGTTTACGATTTTGTAAGTCATTAATGGAAAATACCATGGACACACACAAGAAGTATTCCGATACCGATTCAGGACACTATAAAACACTACAGCAGTTTCGTAAAAACATTGAAGACATCTTAAAACCAGAACACAGCGATAACTTTTGCTGATATGGCTAAGAGCTAGAAATTTCGACTTGAGGAAAGCTG…
Mcal_153	390	GTGGGCAGTCGTTAACAACGCTGGAATCACCGCTGGTGGCGAAATTCATTGGACCGACATGGAAACGATCAAACGAGTTTGTGAAGTCAACACGTTCGGTGTTGTTCGCCTGACCAAAGCTTTTCTTCCGGAACTAAAAAGGATCCCACCAGGGAAGAGTTGTAACCGTCTCTAGCTTCGCGGGACGTTGGCCCTGGCCTATAATCGTTCCCTACAGCATGAGTAAAGCAGCTTCTATTGGATTTTGTGATGGATTAAGACTTGAAATGGTAAAAATGGAACATACCTGTCATTTCTGTAGAACCATCTGCGCATCGAACTCCTATTATGAATGCAAGTCAAAAGAGCCAAGGACTTCCGGGATACGTGGGAAAAAGCCTCGCAGGACGT
Mcal_154	200	AAAGATACAAAAGCATAATGTCTGTCGAGGGAAATTCCTGGCAATAAATTATAACCTGAACCACATGCGACAGTGGTGCAAGTGATTAATGATAAACACAAGATATCTCAAAGAGACACACTAAGAAGGGTGATTTGAGTGGAATGCCATTATGTCGGACAGTTTCCATTTCTCATTTCTGCTCTTCACTTTACATTGAC
Mcal_155	393	GATCAAAGGATCATAGGAAAAGACCAAGTGCTAACTTGAGGTTTACTCTTGGTGATGGGCTACAACTTGGTGTGTCTTTGTATCGACTTGTTCTAACGGCAAGTAAGCCCAATCCTGTCAAGCTTTCAAAAGCTGATAATGCGGAGCTCAAGAGTATGACAAAGTCTTTCCTTGGGGACACAGGAGAAATTCTTCTGCCATCTGATATGAAAAAATATCAAGAATATGGTGGTAAAAAAATGTATGTTGAAGCAGATGAAGTAAAGCAGTTGAAAACATTTGATGAACCAGGCCTTTTTGTTAATGGGTTTCAAGCCACATTCTGTATTAAAACCACATCATCACATTCGACCATGCCAGTTTGTTTATCCTGATGAAAAGGCTATTGAAGGG
Mcal_156	193	CAGGACTAGTAAAGTATTTCATTGTGTGTTCCTTAATAAGGATCATGGAATAGTACTTTTTTACAACAGCGCACCGTAAGGTGCTGCGGCACAAACAATTACAATGGCGTTCTTTCTACCATGGTGTATTCTTCCTTTTGTGGTGGCTAGTGGTACACAAATCAGCCAAGCATATGATGGAATTTCAGATGGA
Mcal_157	380	ATTCCTTCACTCAATGAACTGCTGCATACAGCTGGATGTCTGAAATTTAGTTTGAAGTCCTTAGCAGAACAGCAAATGAAGAACAGAAATGTTTTTCCTAATAAGGATGAATCAAAGAACAGCTGCACAGTTAGTCTGGAATCTGATAAACATCTAGGGCATATACTGAAAGATCTATGTTCTCAGAAATGTGCAAAATGTCTGAACAAGAAAATTCTTCAGCCCAGAAGAAAAGTAAAACAAAGAAGCAAGATTATATATCTGTGAGTGAATTGGAATTTGTTTGCAAAAGGCTCAATGAAGAATTGGAAAAGATTAGGGAACATTACTATGTAGCTTTGTCCTCGTGAGAAAATAATGTTTGATATTTCTGGTTTTAA
Mcal_158	299	CTAGGCCAACTAGTTAAACGTAGTAACGTACTTCCCTAGGGGGTTAGGTTTAAAGGGGTACCTTAGTTTTTCGACTTGGAACCGAACCGAACTTTCCGGTTACTAAGTACGTTCCGACGTCCTAAGTAGTACTTTTGGTTTAGGGTCGTTTTAGTTACCTTGGTACGTTTCCGGTTTCCTACCGTAGTTAAGGTAAACGTTTTTAGTTTTAACGGACTAAGTTTTTACCGTCCGTAAAAGTTTTTCGTAAGGTTTTTAACCTTTTTCGTTTACTTAAACTTCGTTGGCCTACGTACCCG
Mcal_159	279	AGTTTGGCATAGTTTAACACATCATTAAATGGAGACGTGTATTTCATCCAGTGCCTGATGATTAGATGCAAGCTGCTGTTGAGGGATGTTTCAGATGTAAAACATATATTTGGGATGATAGTTAACAATTTGCTCTCCAGACTTATGAAATGCTGTTTTGGTCTAACACAACACTGTAAAACAAACACTGGTTTACTAACATGTGACTACACTTATGAAATGTCATTACCACCAAGGACAACAGATGACTGTTTTTGTTTTTAAATATTCTTTAAATGT
Mcal_160	358	ACATGAAAGCATAGAAAATTCTGTCTATGAAAGTGTAAAGTGCCATGGCTATTAGAAATACATAAATGAAAGAGCTAACACCATCTACTGGTGCAAAAGGCAAAAAAGAAAAGAACTAACAGAAGATTGTAGTTCATAAAACATGGGCAATTTACACACAGCTCAAATGATTTCAACAGCATGTCTGATTTGTTCCATTAGATTGACACAAACAGTTTTGGCCGCACATGTTACATATGTGTTTATTGTATGTTCCATTTTGAGAGCTACTTAATTTATTGGTCTTGAGACTTACTTAATAATCAGCACCGACGCATTTACATGCACAGTGGCCAACAATGAATAGTAACTTATTTAA
Mcal_161	188	ACAGCGCTAAGTATATGCCTGACTAGCATTTTAGTTCTCACAAAAAAGTTAATAGCCAAGTAAACAGATACACTTTAAACCAAAATTACTTTTACGATAGTAGTGGTCAATTAGAACTTTATAATAAATATTTTGCAGAATTCTGCACGCAACTGTTTAACTACATTTTATGAATGAGGTTTAAACTG
Mcal_162	407	CCCAAGGAGGAGCAGGGCGGAGGAGGTGAAGCTGGAGGTGGAGCTGGAGCTGGATTTGGAGGTGGAGTTGGATTTGACATGAACGCAGGAGCTGGAGCTGGAGCAGGTGCTGGAGGCGGGCGAAAGTAATCTCAATTACCTGCTATATTTGCATGGCTCCATGATTAAGAGCACATCATTTTTTGGTATTTTTAAATATGTGAACCGATACATCAGTGCACATCTTAAAAAAATGCCAATGAATGCCGTGTTTCTAATTTTGGAGTCATTAAAACAAAGCAGAACGTTTTTGAGATCACTTTCTCCAGCTCACCTCCAAATCCACCATCAGCTCCTACGTCGAAATCAACGTTAAATCCAATTCCAAATCCAGCTTCAGCTTCACCTCCAGCCTGCAGC…
Mcal_163	119	TAAATAGGAAGTCACAAGTCGGATAAATCACGAACTTCTCTTTCGCTACCCGGACTCCAAGCAAGGACTTAACGAAGGACCAACTATAGGTATCACTTACAGTGACAGTCGTCAGTGTA
Mcal_164	340	AGATATACTTTTAGCTACTGACTGAATGTCTTTTATCAAAATAAATTTTCTTTTCCGAATATCGCAACACATCAAGCGGGAAAGTATCCAAATACGCCAAGTAATGTAAAGATCGTGCTTGCATTTTTGAACATTCATATGATTTTTAAGATTTGCGCATGTCTTTTGTTTGTTCAGGAAATTCTGAATTTCTGCAATCATAAAAATATTTTTGCGTGAAAATAATATGTATTTGATCAAAAGATAATTATGCTTACGAAATATATAGGTGAATGGAAGAATACCTCAGCTTATGAATATTCGTGTTTTGTCTGGTAGAAAGCTAAGGAGGTTATCTGAC
Mcal_165	169	GTCCGACACAAAGCTTCTCGCGTGCTTCTGACGCAGCAACATCTGTTATCGTTGAGGATAGATCGTGGCCGAAACAGAGNTGGGAAATTCGTATGATTCCCTTCACCAAGTGGGGTCATCGCCTGATGCAGCCAGAGCTTCTCTCGGAGGAGGTACTGCCATTGTTGTG
Mcal_166	246	CTGGAGCACTAGCAAGGGGTTGTATGCCGATTTTCCAACTGAGGCCATTCAAGCATTCCATAATAAACCAGTGCCTTCCCACGATTACAGACCAAGTAGTAGTAAAGCCAGCTGTTATTCATCAGCCAAGAAAGTAGACCAACATGTTATATGTCATATAATGGTTGATTGGTGTAAATTTAAGATGCCTGCCATTCTTTGACAGCTAAAAAAAAAGTACAGTAAACGTTTGGTACAATGTTGATG
Mcal_167	368	ATACTTCTTCAAAGAAGTAGGAATTATATTTATTACAGAAACAAACAAACAAAAATATTTTTAATGCTGTTATTTTAAGAACATATTACAAAACCTGTTGTATTTTAAGAGAGCTTGTCTTTTAAATCACAGTTCTTGGAACAAATTTTGAATTGCTGATTTCGCTGCTCATTGTTGGAGGTTTTCAATGCAAAACCTTAGATTTGCTGTTAAAGCTATTATAGCTACTGCTGTTTTGTGTGACAAACAGCCTCCTTTCAGTTTCCTTTCTTCTCTTTTGCGACGAAAAATTTCAGCCATGTCTTCATCTTTGCAAAACCAATGCTTATTCACTTTTCTTGTGAAACATCCACGTGGTAGCTGCCAAG
Mcal_168	359	AGCAGCTAAAAACAGAAATGGAAAAGCTGAAGCTTGAACAAATGACCTGCAGTGAGCTCATAAAGGAGGCAGCAAAAAATTATTTATGTAGTCCATGATGAAGTGAAAGACAAGAATTTTGAACTTGAACTTAGTTGGGTAGGAAATGTAACAAATGGTGTACACAAGTTTGTTCCCAAAAATGTTTTTGAAGAAGCTGAGAAATATGCTAAGGATGCTCTTGAAGATGAATCAGATTCCGATGAAGACATGTAATATATTGCAAGAAGCCAAGTAGCTGTGCAGTACTGTATTTCCATCCATTGCGTGCTAGCAAATGAAGGCACTGAAGCAGGGAGATGATTATCATTTCATATTTC
Mcal_169	245	ATGCTTATTTCTGTTTTGTATCTGGCAAGTTATATTGCGTACCATGCAGTATGTGGAATAAATAGGTTTCAAGTCTCCCAAATGGGATAATTTGTAAATTGATGCCTTTGAATATTTTGCAAAATCAAAAGCTGCTGTAAGAGACAGTATGTTTCCAGATTATGTACAGTATGTTTAATAATGTTGATAGTAGTAGTTATGATAGCCAAAAGTGTGTGTGTGATTATGTGTGCAGCTGGAACATG
Mcal_170	394	AATCCGTTTGCCGCACTTACTGATAGTAGATCCCAGATTTCTTCCGTGTTAAGTGGGAATTGCTGCCTCCCTCGATCTTCAACACCATGCACAAGTCGGTTCTTTTCGCTCTCCTTTTCGCTTGCTTCATCGCAGCAATTGAGTGCCAGGACTCGGAGGGAGGTGGGACTATGCGGGAAATATGGCAACGAGTTAAGTGGAACGACTTCAAAAAGAAGTTGAATGAAATGGTAAGCTCGGGGCAGATATCAGAAGAACAGAAAATGGAATTTGAAAGGTATATGGAAGAGATGACTGTGACTACAGAAGAATGAACTAGTAAGGTCAATCTTTGTTATTCTGTTTACCATGGCTAGAGAAACTATCAGCATCTATATCTTACCGGTGTCGATAA
Mcal_171	249	TGCCTCTAGTTATGGGATTTATGTTTCTTTATCTGATATTGTTCTTCTACCATTAACATTTTAATCTCACTGGTTTCAAAAGGATATGTTTTTTAATGTGTCTAATATCAAACACTGGTTTTATGCTATGAAAATTATTCACTATGGTGATATAGTTTCCATACGTTAATGAAATGAACTTGGTAGCATACAGAATCATTGCAGTGATGATCCGGAAAAACAACAGTCCTGGTATCTGTCGAAATATGA
Mcal_172	444	CATCTTATCCAGTAGCTATAGCATTAGACACCAAAGGACCTGAAATCAGAACAGGACTACTTGAAGGTGGTGCAACAGCAGAAGTAGAAATGGTAAAGGGCAAGATGGTGAAAGTAACAACTGATGATACCTACAAAGAAAAATGTTCAGCTGAAATAGTTCATGTTGATTACAAGAATATCACAAAAGTTGTGAAGCCAGGCAGTCGCATTTTTGTGATGATGGTCTAATATCTCTTGTTGTTAAACAAGTAGGTTCTGACAATGTAGAATGTGAAATAGAAAATGGAGGTATGTTAGGCAGCAAAAAAGGAGTAAACCTTCCAGGTGCTGAAGTGGATTTGCCTGCTGTATCAGAGAAGGATAAACAAGATTTATTGTTTGGCATAGAGCAAGATGT…
Mcal_173	225	GTTATCGAACTTATGTCGATACTCATAAATACAGTGTTTTAAATTTTTCCATAGATATTAAATTTTTCCATATAATTTCCATAAATTTTTCCATAAAACACCGAAGTGTTACCTAAGTCAAATGTGTAACTTTCCTTCTTCCTTTGCCACTCGAAATTTTATAATAGAAAACAAACTTAACTGAGGTTAAAAAAAGTGAACTGACAAACACAGATGACAGTATCA
Mcal_174	351	AGATTCCTATCGTGTCTACGGATGATTGTATCTTAGCTTACTCTCGTATCAAGAGCGCAGCCTTTCTAGCGAGGGGATCCACTCATATTCTGTGCGCTGGTCTTAAAGAAGGTGGCAAGGATGCGTGTAAGAGTGATTCCGGTGGACCCTTAATGATCCGATTGGACGGCATCAGCTGGACTGTAGTAGGAATCGTCTCTTTTGGTCACAGATGTGCGGAACCGGATTTCCCAGGAGTGTATTCAAAAGTAGCTCATTATTTGGACTGGATCCAAACGAATGCTCGTGAATAACGGAACTTTCCTCATAAAACCTTGTCATTCTTGAGTTCTGTGAGATCCATTCCAAAAG
Mcal_175	113	ACGGTGACTCCTCTGCAGTTCTATTCGCGGTGCAGGATTGCGACTGATACGGGAATATACGAAAAAGACCTTCGTTGACAATATCTCTTGCCTGCGTCGCCAGATGGATGAAA
Mcal_176	371	CTTTCCCCATTGCTTTTCTGTCAACATTCTTTGACTAGTACCACCGCTGGTATGAGCAACCGAAGGTAAGCAGTCTTTCTGGGTATGGCCTATGGAAGCACTCGTTCATTCCTACGACGAAATCGTTCAAAATTGAAAGCATCGCATCAGATTTATAAACCTCACTCGAGCACGTTGCATCCTTTAAGTATTTGTGGTCGAGCGGCCGCCCGGGCAGGTACAGATGCCTAAAATATGACATGGAACTTTTCGGATTGCTCCCTTCATAGATGCCCTACGACACTACGGCAAATTCTTCTCAAGCAAAACTTGCCATAGCACTAGAGACGAATCTTATGAGTTGGTTGTTGGAACTTGCTCCCTTTGATTGC
Mcal_177	345	AAGTTTTGTATATAAATGTATTTATGCTGATTTGTGTTTTTGTGAAAGCTAAGATTGGAGTGACATGTAAGGTGAGGGCAAAAGATGAAAATTTAATTCCTTCTACCAGATTTGCTACCAAAAGCAATATTTAAAAGCTCAAATACACTCAGATTACTCCAGTATTTTTGTACATGAGTGTAAAATAATGGAAAATTTTGTCTTCTGCTCTATCATTCGAAACCAGATTTCACTATATTTTGCAGTGAAAATAAGAAAAAATTGCTTCTAATAATATTGTGTATCAGGAATCTCTCTGACACAACACAACTGATATCACATAAAGCTAATATTTTGAGCTACATC
Mcal_178	110	ATGCGATGGAAACCCAAATTTAGTATGGTGGCCGTCCTTCAATAAAAAGTAACCTCATGAATTGTGCATATCCAATGGCAAATGGACAGGAACTGCGTCACCTAACTTCA
Mcal_179	158	GTTATCATGTTATGTGTCAACCAAATGAGAAAGGCTCTTCCTATATCTGTGCGCTATTCTGCTGTGAGACGCCAGTTTGGACCATCTGAAGATTCTGAACTGCCACTCATCGAATATCAACTTCAGCAATGGAGACTTTTACCGTATGTTGCAGGAGC
Mcal_180	140	GTGGATGTTCCGTGGGTTCTCATCTGTCATTGGGTTCGAAAGCCTCTGTTGTATGCTAAGATACTTGCATTTTGAGCAGCAGGAGTTTTCCATCTCTGAAACATCTGTCAAAATTTCTATATACATAGATGTGCATAATC
Mcal_181	253	GCATCGCCTGCTCTGCTCCTGGCAGTGACATACGAGAAGAATAACAAAAATAGCGCCGCCATGAAGCCAGAAAGACTGCAACATGTGATGAAATCTTGCTGCGACGAACAGATGCCTGGTGTTGAAGAGGAAGAGAGGTACATGGGACTTACTGAGCACTTCCATTCCATTGGATCTATTCCGGATCTCTTCGTGCGTTCCCAGGAAAAACCGTAACCGGCCAGAATGTGTGACGACGATATTGCCGCACTTG
Mcal_182	485	GAATTGTCGATAAATGTAGTTTTTTAATGAATTTTTGGATATTATTATACATAACATAAATCCTGAATTTTGTCCAGTATTATTTGTATACTCTTGATTAGGGTATTTTCCCCCATATTTATTAATATCAGGTTTCACTTTTATTATGTTGCTGAAAAATTAATGGCTGAAAATACATAGACACACTTGGGATTTTTATTAAACTGAACGACCTAGATTCACTAGCATGAAGAATGTGCAATCAGATATAAACAAAAAGACAGAGATTTCACCACAGAACCAAAGGTTCTGGTGTTCAAAGTCAAGTCATGACCTGAAAATAACATGTACAAAATTCATATTAATATTTTGTGGGTGTGAAAACTCATACTTCATTCAGCTTTTTGTTACTTTGTTGTT…
Mcal_183	146	CTTTGGTGTTGACGTTAGTTGAATAGTGCGGTGTTAATAATTGTGCATAAAATTTCCATATCTGAGAATGCAGGACTCCGGTCATAACGTAAAGTTATCGAAGAATATTCTGGAGATGAGGTTCATGAAAAAAAGCAAGGAAAATG
Mcal_184	183	AATTCCTGCTTGAAGGCGTTCTGGGGAGGAACCGTTTAATGTAATAAGAAGTAGTGTTGGAATTAGAACTGCTTCAAAGAAAATATAAAATAAAATGGAATTATTAGCAGCGAAAGTTATAATTAAAATTGGGAGGATTAAGTTTATAAGAAGTGAAATTTTTTTTTAGATTAGATGATGATA
Mcal_185	375	GATTTCGTACTGCAACTCTTTGCTTAGCTTTTCATAACACTTATGTTCCTTGTCTATGAACGTGGGATCACCGCAAATCATTTCGGAACACTTCTTAAATACGTCTTCTTTAAGCAATTCTGTAGTGAGTTCAGTTGCGCTGTGAGAAAACGCCGTTGTTAAACACCCCAGGAAAAACATCAAGAGAACACGGCGACTCATTTTGTGTCGACGCAAAGCACTTCCAGCTGCTCCCCATGTACGTCTTGTATCCATAGTTATATCCATAGGGATAATACTGGCACATGGCGCAGACCACCATGGCGAAAAGGAAAACTGCGATCATAGCCTTCATGTTGAAAAGGATGATTTGCTTGTCTCGTACAGATAGCAAGT
Mcal_186	378	CTCTCTTCCTCTTCAACACCGGGCATCTGTTCGTCGCAGCAAGATTTCATCACATGTTGCAGTCTTTCTGGCTTCATGGCGGCGCATTTTTTGTATTCTTCTCGTATGTCACTGCCAGGAGCAGAGCAGGCGATGCATTTTAAAAACTTTGCAGCCTTTTCCTTATCTACGTCATCGGCGGCAGCAAACACCACACAGAGGCCGAGAAGAAGTCCGATAGGGCTGTTCATTATGATACTTCAAGAAACAAGCTCAAGAGTCCCCATGTACACGAGAGCTTGTTCGGAGGACGGTTTGATTGAGAAAATCCTAGACTGCTGCAAATCGAAGATTCCAAAAGATCAAATTACACCTGAAGAGAAGGAGCACTTTAAGGAA
Mcal_187	185	TTACCCGTTACGAACTACTTACGGGGTAAAGGGGGTAACGTACGACGAACTAAACTAACGGGACGGGTCCTTCCTACCAACGTTACCGTTACCGAAAGTTAAAACGTTAACCGACGACGACGAAGTTAGTTTTGGTTTAGTAGTCGTAAACGTAAAACGAAACTAGTAGTAGGTCGGTCGTCGTT
Mcal_188	172	ACCTTGATCACCCAAAGGAAATGCTTCAGCCCATTTAATGTATAAAATATTTCATTGTTCTGAAAATTATATGATTACCACATTAAAATTTGTTACTGATCTTACTATCTCTCTTGTTACTTATGGGTGCAGATACAGACATCGTTAAAAGTGCATAAATAAAACTAGTACA
Mcal_189	400	GTGTGATAAAGAAAACAAAAAGAACAGAGGATTTGGATTTTTGTCATTCGAGACTGAAGACAGCGTCAAACAAGTTTGTGCAGAACATTTTGTGACCATCAACGGGAAGCAGGTTGAATGCAAACATGCTGAGCCACGGACTCCAGCAAACAGAGTTCAGCAAAATAATGTCCCCCCAAATCAGTGGGGAGGTCCAGGAATGGGTATGGGTCCAGGTTGGGGACCACCCCCAGGTCCACCTGGTGGTATGGGACCAGGGCCTATGGGACCTGGTGGTCCTCCTGGGCCAATGAATGGACCAATGGGTGGTCCTATGAATATGGGTGGTGGTTATCAAGGTGGTTGGGGTGGACCTCAACAGCCTGGGCCATATGGCCCCCAAGGTGGATGGGGACCTCAG
Mcal_190	100	AAGTTAAAAGAGTGTTTTGAAAAAGTTTGAAGTTGAAGAGGTACGGGAACGCTCTGTTAGGAGAAATGAGAGACGCTATAAATAAGGATTAACGAGTAGT
Mcal_191	218	ATTAGATATTGCTGCACGATCAGCAATGGATAATTCACCAACACCAGGTCCGAAAATTCCACAAATTTTCCTACAACTCCCACTTGTCGCAGATGCTTTGTAATTGTTAGCACTACATCAGTAGAGGTAGCTAATGAGTTTAGTTTTCCTACAAGCCTATAGCCTACAACTTTTGGTAAGAACCATACTGATTGCCTGGCCCAGCATTACTGCTTCTG
Mcal_192	364	CTGTGCCAAAAATGCTCTTGATATACTCTCAGTATGTTGTGGTAAAATCATATCTACTGCAGTGATAAATCTTTGAGCATCTAAGGAGCCTTTAACAAACATTACCTCAGCCATGTTATCGGGTATATGAACTGGAACTTGCCAATAATTCCGAAGCCTTTTCAAGTCTTGCAACATATAAGTTCCCTTGTTAGGTACCACAGCAGGAGGTGTATTACCTGAAAGCTTTACAATTCCACCCAGAAGAAGTGGTTTTAGTTTTAAATTGATGTTCCATTTTGTCCTATAGCGACACATCACCTCAAAAGCAAGAAATGAATACGGCGAGATAACGTCATAGAAAAACTCAATTAATACTGGAGAC
Mcal_193	207	GGGGTGGGATTGCATGAGCTTTTAGGACATGGTAGTGGAAAACTGTTCAAAAGAAACAAAGATGGATCATGCAATTTCAACAAAGCAGAGCTGACAAATGTTCTAACAAATGAAATGATATCAAGTTGGTATGAAGATGGAGAAACTTTTGACTCTGTGTTTACATCTCTTGGCTCGTCATATGAAGAGTGTCGTTCTGAATGCGTG
Mcal_194	352	CAATTGATGGTCTGAACTTGAAGCTGCAAAAGTCAGAGTCTTTGGTCAGCAGTTTAAGTGAGGAAGTACACACACTGAAAATAGACTTAGCAGACAGTGAAAGGCGTCTAGAGGCAAATGAAGAGAAGTGTCGTGATTTATCAAAACAGAGGTCTAAACTGCAGGACCAAATAGACGGATTGATGGAATCGAATTCTGCAAAAACACAACCTTTCTTACTCAAGAACTCAGGGAAAAGGAGAGACTTGTTGAAGAACTGGAACAGCGACTGCAAGCAGCAATCCAGGAGACAGCCAAATCACGCGACACGGAGCAGAGCCTGAGGGAGCAACACCAGTTGGAACTGAAGGCT
Mcal_195	273	GTACATATTTTTCATATCTTCACATTTCAATTCTTACATAGTAATATGCATTCACTCACATTTATATGCAGTCACTCTCACAACTTTGTGCTACGGCTCATTAAATGTTTGTTTCCTTATTATTGTATATTGTATCTTATCTTATTCTTGTCTGTATGTCTGTTTAGCTCTTCGTATATGATCATAAATTTGCTGTTTTTATTGAAAATGCAATATTTGATATCTCAAAAACCTGATGTGGTAGACAAAAACTGGTGCCAGATTTGGAATCAG
Mcal_196	224	GGCTTCAGTTTCCGGAGCTGATAACGCAATCGCGACTACCAGCAACAGCATCACACAGCTTTCATGCTGACAGCTTGAGATCAAAGTTACTAATGAGGAGAGAGACAAGTCAATCATCCCATGTACACGTAGTGGTATGGGTAGCCTCCATAGTAATAAGGAGCAGGAGCAACAACAGGTGCTACGGGAGCAGTATAAACAGCTGGTGCGGGAACAGTGTCATA
Mcal_197	335	GATAGTGCAACCATTCTTTGAAATTTAAATAATGCAGCATTGATTTATCCATTGAGCAGATCTTAATAAAAATAAGGTCATTTGCAAAACATGATTTTGCCTAACAGCAAAAATTCTGGTTCATAAGCTCCTGGAAGCTGAAATTTATGCAGATTTTGATTTCAGATAATATAGTTTCTTCTCGCTAATAAAATGAGTATGAAAAGCTTATTAGAAGATTTGAATATATAAAAAGGAAGTACTGTAATTTCGGCTAGATATATCAGCTGTGGCATATGCAGGTTCAAAATTACATTTTCAGCCGGAGCGGCGTGCGTATACGGCATTACAGAGGG
Mcal_198	229	GTTAAAAATCGATTTACATCTAATTAGTATCAGATTATCTTGTAAATGATATAAAAAAAGCATAATAACGTTTGTTCTTTTCTCAAATGAATTATCTCTTCCTGTTCTTGGAAGATGTTTCGGTCGAAATTCGTCCACTGCAATGTTTAACATTTCTCCTAAGCACCAACTGATTACTTTCGATAAAACTGTTAAGTATTAATTTGTTACTCCGGTAACAAACGGAATG
Mcal_199	199	AAGAAAATTCACAAATAGTTCACGAAAGCAATCGCTGACGTACTGTGCCGTTTTTCACTATATGCCTGAAATTACAGTTGCTTTTAATACTTCATGGAACACAGGGCTTATCATAATAAATTATTACATACTCAAATCTTAAGACCTAGGCATCACACTTGATTAGCACGAAATACTCTCCACACATAAAAACTAGATG
Mcal_200	101	CTCATCAGCCTTGTCTAATTGCCCAGCTGCCCAGCATAGTGTGCACAGGTTAATGATGGCGACAGCGCAGAATAGCTCAGCGGTTCTTCCAACCGGCTGGA
Mcal_201	122	TATCTTCACAGTTTATAAATTTGTATGCTTTATTTGAAGTGAAAAGGGTAGATATGATTATTTCATAGAAAAAATCAGAAATATTACAAGAAATTATGTGAATTATATCCCACATGCCTTGC
Mcal_202	409	AAAATGAGTGGTGGTGGTCTCGGCTTGCCGACCAGGAAGGATACGTTCCAAGGAATCTATTAGGATTATATCCTCGTGTGACAGCTAGAAAAGACTTTGATAAGCCCAGTTGAGTCTTTTGAATTCCCATTGGTTTGAACTGTTCTGGTGACCTACCAGTGCCTTCTGCATGTGCCATCGTCATCTACTCATTCACAGTAATCAAAGTTATTCAGCAAAGTAAAAGTTTAACTGTAGACTGCCCACCGTACGCATGTTCTATTCCCATGTGGATTGCATTCAGTACCAGAAAATATGTATGCCTTAGTTAACAAATTGTGAATAATTGATACTTTTCTAGTTCATATTAAAATTCAAGTGAAAGTAAATTTAATTTCAAAAAAAATAGTGCTAATGGTA…
Mcal_203	192	ATATCGCTGATGCAAGCTGAAAAGGGCATGACGAGCTGTTGTTGGAGTGTCTTTCTCAGCACCCTCAGCATTCTTCAGTGGTGAAAATTCATCTTCTCTTAAGACTTCCCAAACAACAAATTTATCAGATGGTTCAAACACATCAAAAACAAATTTCTCCAACTTGATGCCATTTTGTTTCTCAGGTTTCAC
Mcal_204	342	ACATGTTGCAGTCTTTCTGGCTTCATGGCGGCGCATTTTTTGTATTCTTCTCGTATGTCACTGCCAGGAGCAGAGCAGGCGATGCATTTTAAAAACTTTGCAGCCTTTTCCTTATCTACGTCATCGGCGGCAGCAAGCACCACACAGAGGCCGAGAAAAAGTACTCTGTGAAAGTTACAATTATCCTATTGATAAAGTTTGCTACGTATGTTTCAAAACTGTCGTAATAAGTGTTACGCTTAATATTATTGAAATATTACAAAAAAATACTGGTTTACAAATATTCTTTGTAATATAAGTTTTATAGGAAGTCTAGCATATTACAGTGCATAGCTTTATCTA
Mcal_205	208	AAAATTTCTATGTCAGACAAGATGGAACCAGAGCATTCTACTTTTCTTGAAGAATGTCTTGGTCAATTGGCAACTGAAGCTGGATATCAGACTGTAATGAATAATTATGTGAAGAAGGAAACTGTTAATTGTAAAGAAATATACGTGTTCCTAGAATAATATAATACAAGGTAAATTTCGTAAGCCATCTAATGTATCATTATGACAA
Mcal_206	396	CTGCCATAACTGGCACTGCGAGAACGTACTTCGGCTTCTCTTATGAGGAGGAGGACTACCACTGCTTTCTCTGCTTTGACGCCTTTTCCTTTCACCATTTTGCTACTTCTTCACCTTGGCTCACTTCTAGGAGAGGCACTGCGGCTACGTGAAGGACTCCTTTTCCTGTCTTCTGGGGTTCTGCTGTGAGACTTGCTACGAGCTGGTGTTGGAGAACGTGAGCGACTAACTGCTTTTGGTGGAGTCCGTGAACGGCTTCGGCTCGCTTTAGGACTTCTGCTCACAGATCTACTGACACTTTTACGAGATCTCTTCTTATCCTTCTTCACTTTCTTTGCCTATCTACACTCCTTGACCCGGAATCGAGATGGTGAGGTTGATGCTGAGCGTGAGTGA
Mcal_207	420	TCGCTTCAGCAGCTAGCTAAGTTTGAAGTCTTCATCTTTCCTGCAGGTTACTTGAACACGTTGCTTCAACCATGAAGTTTCTGGTATTGCCACTTTTGTTTGCCGTCGCCTTTGGTGCAGAATTATCTGCACACCAGGCCGGTGATGCTTATGGATTTCACTACGCCACTGGAGATGCTGGTGGACACCACCGCTCTGAAAGCGGACATGGCGGCACTGTAACCGGCAGCTACAGTTATGTCGACCCCAACGGCAACCTCCGCGCTGTACAACGCATAGATTTCTCAAGAAATCTTGATAAATGGATGTAGAAGGCAGAATATTGGGAACGGTTTACAGAATGACACATCTACTGTGAGATGGCAAAAGGGACGGGCTATACAGGATCACCAGGAATTG…
Mcal_208	172	TTCATGACTGGAAACTAACAAATCTAGGGTTTTACACTTCCAGGGAGAAAAAAGACGTTTGTCAGGCATAGTTGATTTCCAGAACCATTTCTGAGATACCTGCGTCACGTTTGTATTGGTTTTCTTTGACTAAATTGTACAGCCAGTTTAAAAAAACCGGTGCGCCATCTCC
Mcal_209	369	CCCAAGGAGGAGCAGGCGGAGGAGGTGAAGCTGGAGGTGGAGCTGGAGCTGGATTTGGAGGTGGAGTTGGATTTGACATGAACGCAGGAGCTGGAGCTGGAGCAGGTGCTGGAGGCGGGCGAAAGTAATCTCAATTACCTGCTATATTTGCATGGCTCCATGATTAAGAGCACATCATTTTTTGGTTATTTTAAATATGTGAACCGATACATCGGTCCTCTATTTCGTACATGGGGGCCACTCCTTACCTAAAAATTTCTTCGCTTCACCACTTGTGGGCTATCGGACTCCAACATGGTTGACCAGGCTAACCACCGACAAATTGGAAGCTGGTTTCAAAAAGCTTCAAGGAGCAACCGACTGCAAATC
Mcal_210	314	TTGACTATTGGTATTTGATCTTTGAAGCGTCAAAATGGATGGGGGCAAAAGTCCGGAAGAAAATTATGGCCCTCAGGGCGGTATTAACATATCTTTATTTAACTTATTAAGTGCTATGGGTCAGCCAGTTCCATCATCCTTGATGGAATCTTCAAAATTTCAAGAAAACTCTGCTTCAAAGGTAGATCACCTATACAGGGGCAGTCCGGTTCTACTGTTGTTGATCCACGTAGCTTGTTGTGCCTCCTCCCTAATGAAGACCAAAGGCTTGTAAAACTGAGAGAAAAATGCAGATTGGTGTTTCTAGTCCAGCT
Mcal_211	124	AGATTCTCGAGACAGAAGATAAAAAGTTTGAAGCTCATGTATGTACACCACTGGGTGTAAGTTGTCTCACATCTGCGTTATTTCCATTGCCTGTGAAATAGTTTATCAAGCCTTCATTATCACC
Mcal_212	393	ATTGGGACGGACTCCTGAACCTGGGAGAAAAGAACGTCGGCGTGTGTAATTTATAGGTGGCCTACTAAATCATGGATGCGATTCATTAATTAACTCTATGCAAAGAAAGCTTGTGGGCAGAACGAAGTCTTCGGTAAGCGACTGCACCGAGGAGAACTGGTGAATGATCGTGTGTGACGACAACGGTTTGGTGATGGAGGTTGACCAGGCGGCCACATCTCCCGCCTTCGACGATTTCTTGCAGAGCGGACGCACGGGACGAAGGAATGCCATCCCAGACATCCGGGAAATTCTGCAGTCAGCACAGCTTCCTTACCTGACAGCCTGGAAAACTAACTTGTTCAGATAATCACCAAATGGTACAGTGGAGAATGAACAGGGTTCTGGTGCAGG
Mcal_213	393	ACTGCAGGGTATTATTCGTTCTTATGAGAAGAACATTCTCAAAGACAAATCATGGAATGACCTTATGAGTAATCTTCATTTCACTCTGAAGCCCATTAGTAAACTTATTGCTCAGCCCAATCGAGTCTATGGATCAATATTATCTAGAGCTTCTAAGACTTTAACAGGATTCCTAGAGAGTATACTAAAGGTTGGCCAAATGCAATTGTTACGGAGGCGGATAGCCCATGAACTGAACACATCTTGTAAATTTGATTCCAAGCATTTAGCTAGTGCACCGTTGACATCAAATGATGCTCTGTTAGCAGACATTGAGGCTCATTACAAGGATCCAGCTAAGCCATATCCTAAAGAGGACAACCCTCTAATGTTTGAACTTGCATCGTATCTGGA
Mcal_214	287	ATCCAAGTGCAATTCAGCTTACACAGCATTAGGCAGCAAACGCTTCTCAAAAGGATAACCAACGACTTTCTGTGCGCAGGTCTCGAAGCAGGTGGAAAGGATGCTTGTCAGAATGACTCTGGCGGACCCCTGCAAATTCTTACTGAGGGCAGATGGGAGCAAGTGGGAATTGTGTCCTTTGGATACGGCTGTGCAGAACCCGGATTTCCAGGTGTATACAACTAGAGTGGCGCGGTATGTTCCTTGGATTCGTGACGTCATGGCCCAGACTCAGCAGACTGGTTGAG
Mcal_215	221	CTCTCACTGATCGTCTCACCTGCTTCATCGTCATGACAACTTGCCTGGCCAATCAGTAGACACGAACTTTTCTGCCCAAAAGGTAGACACGAACTTTCCTGGCCAATCAGTAGACACGAACTGAGCCCGAAGGTGCGTACTATGCAACCGGCAGACATCGCTTTTGTTTCCACTTCAGCCTTCAGAAATGTACGCCAATTAAAGCGTTCGCGTACTTCTCG
Mcal_216	274	TGTTAACCCATTTTCAGACTTACTTCGATCTTGGTACGAAGCCTATTTTACAACAGAGTATGACATTACTCAGAGTAGCACTGAGCAGTGTGTTGGCGGTCTTAACAATCTTTTCAGTGGGCCAGGCTTTCGGGTCGAAGGGCGAACCAAGGGACCCGAAACCGAATTACTTCAGGTGCATTTGTCCAACTCAGCTGCGAATTGGGAGGATGAACATCGTTCCGAACTCATTGGAATCGCTGAGCTTCTTCATAACCAGGATGAACTGGAAACT
Mcal_217	345	TCTGCATTGACCGATTTTGATTAGATTTTGTTCGTATATCTTTCGAGGAACACGAAAGCTGCTTTTAAGGGAGATCTGGCAGCCATCATTTGTGAGCATAGCAACACCAAATACGTTTCGTCCCGAAAAAAATCGGTATTTAGACCAGCAACTACCTATATGTATTCATTTACTTTGAACGAAGTCAGTTACTTGGAATTTTGTTTGAACTCAATCTCAGTTAAGGGATACATAACTCTCAAGTTATAAAATAGGTTTAAAATTAATTGGCAAGTGCCCGAAATCGATCGATTTTGGAAGTAAGTTGATAGCTTAACTGATGAAATATTTTCTTGATTGCAGTCA
Mcal_218	118	CACTGGCAAAAGGTGGTTGTATGCACTTCCGTTGCATTCAGTGTCAACATGACTTCTGCAGTGGTTGCTCCAAACCTTTTAAGATGGGACAGAAATGTGGTGTTTCAGATTACTGCGG
Mcal_219	125	TGAAGAAGTGCAAGATTTCTACTCTGAAAGAACATTTGATTAGTTATGCTCTGAAATTAACGACAACTCGTTAGAAAGAAATGACGACGTAATTCCTTTGATCTAACAAAATAATCACCAAGTCC
Mcal_220	268	AAATTCCAATGTTATCTACTCTTGTGGTAGTAGTGTAATTCCTTGTAACTAATGTGAGACAGTCTGGGTCTCGCCCCCTAAAAGTCAATTGCTTGGCCACATTTCTCCTGTTGGTTGGAAGTTTTGCTGTATTTCATGTAGTCTTAGTGTACATGGGAAGCAGTGGTATCAACGCAGAGTACATGGGCGTAGCTAAGGTAGCATAATCATTTGCCTCTTAATTAGAGGCTAGAATGAAAGGTCTAACATATTATTATCTTTATTTAAA
Mcal_221	224	CATATAATGCTGTGAATTATCCAGAAATACTGTAGCTGTTGTTTAAATATGAGTTCTCAAAGTAATTTTGTTCTTAAAGCGTCAGTTAGCAATCTTTTTTGTGTATTATTAATCAGTTGCAGGACTTTGCAGATCTGGCAAGTAGATTCAATGGCTTAGTTTGTTCTCTTTTAACTATCCATTTGCAGTAAGGTGTGAACAAATCGCTTTGAAATGTATTTCAG
Mcal_222	356	TGCTATCTGTACGAGACAAGCAAATCATCCTTTTCAACATGAAGGCTATGATCGCAGTTTTCCTTTTCGCCATGGTGGTCTGCGCCATGTGCCAGTATTATCCCTATGGATATAACTATGGATACAAGACGTACGATCATCATGAATGCATTCCCCGGAGCTGAATGCCCTGAGTGAAAGACATGTCAGAGCAGAGTGTGTGGGACTTCACGTTGTAACGCCATGTTGTTTGTCTCTCTAGCGGGTGAATCGTGTGGCGAAGATGCAGGGGCTGCATTTACCGATTACATGAGACGGATAAAAGCTGCTCTAGACTGCGGTGATGAAGACACGGATTTCTTCAACGCAATCTTGGA
Mcal_223	259	GGAGCCTTGTCCTGCCTTAACGCTGAACCAGTGGAAATAGTTAGGTATGGATTGTAAGATATGTTATTTTGCATTTTCTCATTTTTATATTTTGATATTTTATATCATTTGTGCATTAAGTGTTTTGTGCTTGAGTAAGCATCAAGAGTATGCTTGCTGTTATCTTTATTAAAATATTATGCGGTCTTACTTTTCGAAAGTAGTATGTGGATTTCAAATAAATGCAGAAGAAATGCACATGTAACACCAATTAAGATCA
Mcal_224	437	CAGGCAAACTACTCGCATTTCGCCATGGCAAAACTTATCCTTTTGGCTGCTTTTGTTGCCTTTGTGGCAGTTGCTAGCGCTGCTAGCTTCGGCGGAGTTAAAGATTGGGCAGGAAATTACTATGACTTCACCACTGGACAATACGCCAGCGCCCTCACTGGAAAAGTTTATGACACTGTTCCCGCACCAGCTGTTTATACTGCTCCCGCAGCACCTGTTGTTGCTCCTGCTCCTTATTACTATGGAGGCTACCCATACCACTACGTGTACAGGAACTTGGATCCGTTGTTGCGAAAGGGGACAAAGCACCAGATGAGGAACATGCACTTCAGAAGCCAATAGAACGGTATTAGACCAAGGATGATATCAGAGAAGAACTCTGCCAGGTTGAAGGCGGCA…
Mcal_225	132	AATGCACAGGAAGATGCAGAGCACATGATGGAAGTTGGGAAATGCCTAGAGGGAAGACTGAGAATTAAACAAGCTAGGCGAAAGTAGTTGAACCCGAACGAGGCCGACAAAATAGACGGATTCCTGCATGCC
Mcal_226	359	ATATATCAATTTGAGCTTTAGGTATTAAGCAATGTATGGTATAAAATAAAGCATTTCTGACCTCTCCAGAAACAGTGACCAAATTTTCATAGGTTTCAGCCACCGCAATTAGCTATTTCTCACGAACGCCAGAATTCTTCAAGTAACATCTATGTAAAATACAAAATTTATATATTACAAAACTTTTCTTGTTAGCCAAAAGCAGGAGGTTTATAAGACAAATTTGAAATCTATGCCGGGGTTGGATCCCTACGTCTTGTATGCTTCGTAAACAACTGCATACACCACAACTGCAGCAGCAACAACTAGTGAGATGGTAAGTTTAGAGTAGGCACTGAATTCTGTATCGACTTCACTAT
Mcal_227	131	AGTCATTTACCATGTATGTACACAGAAATAATAGGTTTCAACACAGCAGGCTTATTGAAGTGCTAAAAATAGTTACTGGCTTTCTAGTGGTAGGGTAAAGGCATAAAACAAGTTAAAGGATATGTTAATAG
Mcal_228	379	CTATACTTCCAGGTGGAGGAATTAACGAAGGCAATTTAGAAGAGATTCTCCTGGGATCTGGAGCGCAAGAATTCCATTCCTCAGCTAGTAGCTACGTCACATCTTCCATGAAGATGACCCAGAAGGGTGGCGTAAAACTCGGCTCGTCTAGTTCTGAATTACAGTGGAAACAGTGCGATGAAGCTCGGGCTTCTAATCTCAAAAACATCGCGAAACGAGTATGGAGTCAAGCCACGTAATCGATACAATGAAAATAAATGCCATCTGGGCTCCTACTAAATTTCTGCGTCAAGGAATTTAGTGTTTGCTGCTGTTTGGCTGAAAGATGAAGGCGATATTTTTAGCAGGGAAAATCCCTGACGGAATGTATGTAAGCCTG
Mcal_229	484	GCTTGTAAAATGAAGCTGACAAAAACTCTTTTTGTGGATATATTCCTTCAGAGGCGGTCTCTATATATTATGACTGGCGCTTCAAGGTACAGCTTCACTCATGAAATTCTTGGGGGAAAAGATTCTTACTTCAATGGAATACATATTCCACGAGCTCGAAGAGTCTCCATTATTCTCAGAAATATGCCTGTAGAAGATAAAACATAGCATTGATTTGCTGTTCTACGTTAATGAACAGAAATACCTAATCATATAGTGAAATTTCTCTTAGACATGTTTATGATATGTGTACAGTGACTTGCATTTTGGAAACACATGTGATAAAATAAATTTATCTGAAATTTTGTGGTGCATCATGATTTAATAACATGTTTCTTCAATATCTGAAGGCACAGCAAA…
Mcal_230	261	CTAGCCGCCGGAGCGGTGTTGGCCCAGAGAGATGATTTCGACTGTCCCGACAATTTCGGTTTCTACCCCCATTACAGGAGCTGTGATAAGTACACTCCCGGAGCTGCTGTCTCCCACTACGCATCATCCGTCGGTGGTGGCGCATATCCCGGTGCCTACAGCTATGGCTACGCTACTTATCCTCATCGGTATTGGTAAAGACAAGGATGACCGTGGAGTGAAGTCAAGTTTGAACATAAGGAGTTGGACGTCCAATCTCAA
Mcal_231	432	GCTGGAGTGAAGATCGCCAGTGTTGAGGTCAAGGCAAAGGTCAATAACATCGTTAGAACGTTCTTCAAGGAACAAGAATTGGTGCTTTCTCATGGTATTAATTTCGGCACCGATCACTCTGTCAAGGTTCGTTACCACCATTTGGAACACGAGCCATTCTCTTACGTCATCAACGTTGAGAACACCTCAGGAGCACCAAACACGCTACCGTCAGAATATTCTTGGGACCAAAGTAACGCCTCCGGTAGGACCACCGGTATTGTGCTCGACTCCGGTGATGGCGCTTCCCAAGCCACTAGGATATGCTGTAGCTACAAACAGCTACCAAAACGAGCAGTGCAATCACCAGCTTCATGATGACGACAATGTCAGATCTTAGATGCTTGCAGAGAGCGAAAT…
Mcal_232	118	AGTGCTTCGTCTTTGCCTCCTTCCGTGATCAACAAATACATATTTCTTACTTGTCGATCATGGTATCCGCTACAGCGCTGAACACTCTTTGCTTATCGTCACTCTTAAGTCCACGGTA
Mcal_233	155	AGACAGGAATATTCCGAACCTTAGGAAGCACAGTCGTGGTGAACCTGAAAAAGAACCTGCAGAAGAGCAAAAGCTTGAAGAAACCTCTCCAGCCAAAGTTGAAGATTCTGTTCCTAGAAGTCGCTCCTAGACTACAAAAGGATTCTTTTGATGAT
Mcal_234	281	GTGGGATCAAAAAGAAAAGTACATATTTAGTTTACGTATAAAGATATTTTATGTGATCTGAGTGCAATAGCATGATTATTTTTCACTCTTTTTATAATTTAGATAAATATATATAAAGCCAAGTAGTGAGATGAATATATACATATGTGGAGAAAAAATTTTAATTTGCAAGTTTTCGTGATCTCGCAATGTAAGATGTAACAGAAAATAATGTGAACAATGAAAATAAAACTCCTTAAAATCATATAAGTGTTGTAACGTATTTGAACAAAGATACAAAT
Mcal_235	447	CTTCCAAGGCGTCCCAAGCCTTCCCAACTGTCTCTTCACACAGTAGTTTTTGAGAAAGGACCGGGACGGAAGAGTTTGGGATTCGGCATTGTTGGAGGGAAAGACTCACCAAAAGGGGAGCTGGGTTTCTATGTAAAAACCATCTTCCCCAATGGTCAAGCAGCAGAAAGTGGATGCCTCAAAGAAGGTGATGAAATATATACCTTGAATGGGCAATCTTTACAAGGTTTATCTCATTCAGAAGCTATTGCTGCTTTCAAGAAAATTAAACAGGGACCTGTAGTTCTACATATTGGCCGGCGGACAACAAAGAAGTGTTCATCACTTGCACGATCTTCTGGCAAGTTTGAAAACAACAGTTCTGTCTCCAAGTCTTGCAGTAGGTTAGATAACTTATCA…
Mcal_236	383	AGTGTGGTTATGCCACCATTCACAATGTTCAGGATAAATCATTAGAAGATCGAATGGAAAGCTTCTTTCTAAGTGAAACATGTAAATACCTGTATCTATTATTTGATGTTGATAATCCTATAAACAAGATGGCCAGCCACTTTTTATTTACCACTGAAGGTCATATATTTCCCATCCTGTGGGAGTCGAGACAGAGACCATGGGATATTCCATATGAATCAACAGATGCTGAAAAATTAGTGTCTGTTAGTAGCGTAACAGTTGTCTCCAAAAATATGTCGCAAAGCTTTTGTGAAAAGATTCCAGAACAACGACAGTATTTACTGCCCTTGAAACCAAAATATTTACTACAAATCAGTAGGGCCTTAGGACTTGAAAGTTAG
Mcal_237	382	AGATTAATCTCTCGTGCAAGTCCCTCGTATAGTCCGACCCAAACTAAATTAGTCGTACTTAGGTTCGGTAACTAAGGTAAGGTTTTAAGTTTTACGTAACGTACGTCGTTGGTTGGGTAGGTTACTTTACTTAGTAGTAAGTAAGTACCTTCCCTAACGAAAGGGACGGGACCGAAACCTTAACGGTTAGGTAGTCCCGACCCTTAATTTAGGTAGGGACGAACTAAGTCGGGCCGGAAACGAAAAAGGAACGTACGTACGGGGGCCGGGTCGTCGACGACGTTCCTTACGGAAGGGACCGACCCAAACCGGAAAAACGGGAAACGGGAAACGGGGAAACGGTTCGTTAGGAAAGTAACGTACCGTTACGTTAGTAATTAGT
Mcal_238	424	AAGCAGGTGGTCCTGACCAGGGTGGTTCTTTTGGTGGTAATCCTGGGCCAGCTCAGTGGTATGCCTACTCCATAACCCTACTTCTGTTCTCTTTCCACCTCCAGCTGTTCCTGAAGCTGGGCTTTATGCCCCACCATCTACACCAAATGGTTCCAGTGAACCGTCACCTGCTGCACCTGAAGTCACATATCAACCCACACAAACTGCAGATGGTGCAACACTGACTCCTGAACATTTTCACAAAGCACAGAAGTTTTGTAAGTGGGCTGGAAGTGCTCTGCAATAATGAAGATGTGCCTACTGCTGTTGAAAATTTGCAAAAAGCTCTCTTGCTTTTAACTACTAGGGAAATGTGAATAATTACCAACTAATGATGAAGCACATACTTATAAATATTGT…
Mcal_239	182	AAAAACAACGCAGAAAACATGCCCGATTACCACCCTGATATCCCATATGTTCTGATTGGAATCGTGTCCTTTGGGATGAATTGCGGAGAGCCTGGATATCCTGGAGTGTACACTCGTGTATTTAGTTATATGGACTGGATACATAAGAATACTGTATGATTTCAATTCGTTATAAAAGAAGC
Mcal_240	213	GAAGAATCACTTGAAGCAGCAGAGAAGCTGACTTTCAAACAGTGGAATGGCGAAGAAAGAAGTATTTTCTTTTGAACACAATGATTTTTACTTGCTCAGTGAAAGACCTCATAGAAAATAAGAATGGTGGTGTTTCTGTGCTTCGAGGAATCAAGGTAGTTCGGATCGATCCAAGTGAGCAGATAGCTTATCTTGATAATGGTAAGTCACTTT
Mcal_241	290	TGGAGGTTACCGGACTGAAGAAAGACACAGCTTATAATTTCAGGGTATTCTTGTAGGAACGACGTGGGAACAAGTCCACCTTATGCACCAGAAGAAGCAATCACTCCAGGACTCAAAATATCTCCACCAGCACCACCAGAGGGACCTCTTGCCATTACACATATGACCAATAAGACTCTTACTCTCTCATGGAAACCGCCACTCAGCACGGGNGAGCTGAGCTAACTGCCTACATAATTGAAAAAGAGAGAAGCCACAAAGAAAGCGTGGAATCGTCTAGAGACCCTTGA
Mcal_242	255	CCGGCATGTCATAGTTGAATACAATATTGACTCTCTCAATATCCATACCCCGACCAAATAAGTTGGTGGCAACCAAGATGCGCTTCTGGAAGTCTTTGAACTGCTGATAACGAGCCAACCTTTCTTCTTGAGTCATTGCTCTGTGGATAGCAATGGCAGGAAAGTTCTGCTCCACAAGAAGCTGTGCAAGAGCCATACAGCGTGGAACAGTGCGCACAAATATACAACCTGGTTAAATTCAAGTACATCTAGTAG
Mcal_243	239	ATTTCCATTCTTATTACCAACATGCAGTGCAGGACAGAAGCTGAAAAAATTAAGTTTATATGAATTTTATGAAGACCACCGTGATTTGTGGAAGTTCTAAAACAAGCATTTCATAAAGGGTATTTCTTGATTGTGAGTGCATATGCATGCATAAGACATAAGTTTTTGTTTGCTAAAAAAAAAAANAAAAAAAGTACTTCTTGATTGTTCAGAATAAATGACAATGACTAGCTATCTGA
Mcal_244	382	AAGGATCACTACGACAGACTGAGATCTACTTCTATTGTCAGAGTAAAACAGGCTCTGGAAGCAGTTTGGAAAGACACAAAAATGGTTACTGTCCACAAGAACAACCAGATGACAATTGATAAGACTGAATTTTCTACTTATGCTGCTAAGATGAAAAATGACGTTGGAAGTGCCATGAATATTTGCAAGAACAAAAATGATACTGAATTGTACACGAGAGCTTGTTCGGAGGACGGTTTGATTGAGAAAATCCTAGACTGCTGCAAATCGAAGATTCCAAAAGATCAAATTACACCTGAAGAGAAGGAGCACTTTAAGGAATATAAGGCATGTGCAGTAAAAATCGAAAAATGCATGTGATCATCCAGGGAGAAAGGCCTGT
Mcal_245	185	CCAATGGTTCTTTATTATATGTATGATCCTTCTGTGGTTCACCTTCAATCTGACTCATTGACACAATGCCATTGCTTTCACATGTGTCAATAGCAATAGGTAAGGCATTTTCTATCAGTGCCGTTTTCCTTGCTTCCCTTCGACTTCCTACGTAACTGCTGGACGATTTCTACGATATAATAATG
Mcal_246	125	GTTTCAAGATTTTGATGTCTTTGTTGTTTCTTTTCGTCAGTCATCAGAGAGATCTTTCTAAACAACTCTGCATCATCTTTCTAGGTCGTCTACAGTATTTCTTCAAGTTCATCAGCATTCTTGCT
Mcal_247	159	TTAAAGTCGCTTGAGCACACCCTGTCAGTTGCATCATTATTATGCATAGTCAAATGCCAGTTGCATGCAATTATTGTTATGTTTGAAGGCAAAATTACTAGGTATAAATAGAGTCAAGCGTTGTAAAGCAAACAGTTACCTCTACTCGTAGCATAGGTG
Mcal_248	138	CTTGCTTGGAGATCCACATCTGCTGGAATGTGGACAGTGAGGCCAAGATGGAGCCACCGTATCCATACGGAGTACCAGGCTGTCAAAGAGATGCAGGACGGCATTTTGGAAATGATCAAAATGGAGAAGGCAGCTGCC
Mcal_249	313	AAACTGAAATAAACTCAGCAAGGAAATTAAAGATACAGTGAAACCTATTTCAATTTCAGTTACGTATTTCGGTTTTGGAAATAAAAATTATGGCTATTATCAAATGCATGAGATAGTTACAATGGTAATCAACGAGTTTCATTAAGAAGAATCAATGATCATGTAATGGCAAAATAGCTAACTCCAACCACATTCGGACTGAGCTCAGTGGGATTTATAGAGCAATGTGTTATATTGCATTTGTTTTTATTAGATTCAGTCCCAAAATGGCGGCGAGTTAGATGTCTTGACAAATTCTAACTTATAACACTAA
Mcal_250	111	AAGTGAATTACTTTTATCTTGGTATAACTAGTGATTATAGTATTAAATCATGACAAATGGAGTGTTAATTAATGGGGTTTTAATTAATCTGTGATGCAATATAGTTTAGTT
Mcal_251	282	GGACGCAGTGAGCCATTAAATTCTGACCCTGTGATACCAAAGAGCCTGTGTAATAAACCACTTTCTCCCAAGGGACCATTTACCTCTTCAAATATGACTCCTACGTCATTCACTCTCAGTTGGTTAGCACCAGACAATGATGGTGGTAGTCCAATCATCGAATACATCGTAGAAAGGAAGGAGGTAAATAAGAAAGCCTGGCAAAAAGTTGGCACCACTGACAGTCGGTCATTATCGATGGAGGTTACCGGACTGAAGAAAGACACAGCTTATAATTTCAGG
Mcal_252	369	GCGAAGTTCTTGATGGAAACATTTGGAATGCAAGTGATTTTACGTTCTCTGAGCGGAGACACATTTTTATTTTTAGGGGGAGTTTCTTGTGTGCTACGTTGGAACCAATCATGTCGTGGTCAATAAAAGGAGGCTCAATATTAAATTGTTCATTTTTCATCGGATCTGGAGGATACTACCAACGTACGCCGTCTTCATAATAATTATATTTATTTTGGAATTAATGGCTTCCGGTCCAATTGCTCATATTATGCTAAACGTTTTTGCTCGACCTTGCAAAAATTGTGGTGGCAAAATCTACTATTTATAAACAATTATTTTAACGTCAGGAAATCGTGTTTACCATATACCTGGTATTTGGCAGTGGAT
Mcal_253	408	TGAAAACACATGTCAAAAAGACAAATTTACAGCGACAGAGATGTATGTGTAGCTTAACGGTAGAGCACCTGCTTCCGGAAGAAGCGGACCCTGGTTCGATCCCGGGTACGGGCAAGAAAATTAGTGTTTTCACATTGGCGCCCGATTGTGGAAATAGATCCACTGGCCGTTGGGTTCTTCGAAAAAACGTGTGATGTTTGTTCCACACGTCGTCTGGAGTTAATAAAAAATTCCTTCTTCGGTTCAAAAATGTATGATGATTATTCCACACCTCAACGCTTCAAAAAAATGTGTGATGATTCTTCCACACACCAACGCTTCAAAAATGTGTGATGTTTGTTCCACACATCCTCTGGAATTAATGAAAATTAATTCCTTCTTCGCTTCAAATACGTGTGA…
Mcal_254	336	GGTGCTCTGAATGTGGATTTGACAGAGTTCCAGACAAACTTGGTTCCATATCCAAGAATTCATTTTCCACTTGTCACCTATGCTCCTGTGATCTCTGCTGAAAAGGCTTACCACGAGCAGCTTACAGTCTCTGAAATTACAAATGCCTGCTTTGAGCCAGCAAACCAGATGGTGAAATGTGATCCCCGACATGGCAAGTACCTCTCTTCCTCTTCAACACCAGGCATCTGTTCGTCGCAGCAAGATTTCATCACATGTTGCAGTCTTTCTGGCTTCATGGCGGCGCTATTTTTTGTATTCTTCTCGTATGTCACTGCCAGGAGCAGAGCAGGCGAT
Mcal_255	423	CTCTCTTCCTCTTCAACACCAGGCATCTGTTCGTCGCAGCAAGATTTCATCACATGTTGCAGTCTTTCTGGCTTCATGGCGGCGCATTTTTTGTATTCTTCTCGTATGTCACTGCCAGGAGCAGAGCAGGCGATGCATTTTAAAAACTTTGCAGCCTTTTCCTTATCTACGTCATCGGCGGCAGCAAGCACCACACAGAGGCCGAGAAAAAGTACTGCACATTTAGATGTTACGCCAGGGAAAATAATAGTGCGACATTTATTGCATGTGTTTAAAAACAGAAAGTAAGCTAAATAGTATAAATACCTAATCGTTACGAAATATTTCAGCAATCATATGTTGTATATGTATATATATGTTTAAGTCATCTTATGTTAAAGAACACGCACGATTCCAGTC…
Mcal_256	322	GACAGTCATGGAAGAAAGTATTACGGTTGAATATCCTGAAGATTCCTATCTTATGGGAACACTATGGCAAAGATTTATTGGCACAATACTGCCACGTCTCCCCAAATCATTTGTAAAATTTCTTATATTGCATTCTTCAATTGAAAAAGAATTTCTTTGAGATCCGAACTGATGTAGTATCTGGTTTCCTCTGTTTGCTGTTAAAAATTGTACATACGACACTAACCGCTCTTCTTTACGGAAGATATGATTTAAGGAGGACGGACTGTTAACAAAACCGGAACAAATGTATCATCTGTTTATAAAACCCAGAATAAGATAA
Mcal_257	248	GCTTTCTGGAGTTTTACAGAGCAGAAAGTAGTTAAAAAAGAAGTGTTGGTCAGTTTGGGTTCTTGGAATTTCACTTTTCAAATAACTGGTATAATTGTCCCTTATTTAAGAATGTTAAAGAGAGTGTTTAAAACCAAAATAGAACTAAGCAACTGCACAAGAGATGCTGGAAATATCTTAAAGCTGAAAAATCCTGATACTTTACAACTAACCATTTCCTAATTCGTTTCAGTATAGTTAAGATACTG
Mcal_258	414	TACACATAGTGGAAATTCGTCAACCTTAGCTTTCTTCCTGCCAAGGTCAAAGATACGAATCTTGGGATCAGGAACACCTCTACAAAACCTTGACTTCGGGTATGGCTTATTTTTGCAATAACGGTAGCAACGAGCTGGGCGCCTCCCCATCTTGCCAAAACTTTCTCAACAACGTGTCCAAATGAAATGCAATAGCCCCATGTACTCTACGAGAAATGCAGCGATATTTCTTCGAGCTGGAACGTGCTCTACACAGAGTGTTTGAAAATACTTTAAATGAAGCTGCAGAGAACCCGAACATGACCAATAGAACTACCACTGAAGAAGTCACAGTTGGAGGCCACAAATACCTTGTAAACAGAACCGTCATTACAGGAGGTGACGATGATTCGGAGATGG…
Mcal_259	363	GTACCATTAATGTGTTAATCACTAAAGTGCTGTGCATAGTTTTTGTTTTCTAGTGGAGTATGGCAGCTAGCTAATATGTCTTCCTGTAATAAAATAGAACACAATAAAAACAAATATTTATTCATACTGGTAAAGAGTTTTCCAGAATAATAACTGTTTGCACACAAAGTTGATAGCATTTGGTAATATACTGTTTCAGTGAAAGGAAAACTATTTTATGTTAATAACAATATCTTGACATATTTCATTCCATCTATAATTCTGCTTAGTGCAAAGGACTCTTCTGTTTCAGGGCACATTTGTGTTCATTTTGTAGGGAACTTGACAATCCAGATATGATTAATTTCATTGACACTTCATAGT
Mcal_260	195	GTATCCATAGTTATATCCATAGGGATAATACTGGCACATGGCGCAGACCACCATGGCGAAAAGGAAAACTGCGATCATAGCCTTCATGTTGAAAAGGATGATTTGCTTGTCTCGTAACGGAAGAGGATACAGTTACGGAAATGGCTTTGACTATGGCAAAAGCTTTGGAACTGGAGGAAAAGGCTTCGGTGGACA
Mcal_261	148	CAACAATGACTTTTGAGATCTCTTCTCACATGCTGTGATCTATCAACAGGGCTGCACACACATTTCTATATCAGTGTATTTTATTTTATTTATTAGTTTTTTCCTTCTTTCTACTCCCCTCTCGTTCTTTCCATCTATTATGCAGTCA
Mcal_262	277	AACAGTCTCTTTAACATTACTGACAGAGAACTCGAGAAAGTTCGCGATGTTTATGGTAGGGGGAGATGTGTGCAAATGCTTCCCTCACTAGAAACAGCCTTAGTTGTATTTCTGCCCGGAACAAAATGCGCATTGCTTTCGAAAATCCTAGAATCACGCATAGGGGCTACTACTCATGCGCTATTTTCGAGCTTGCGCAGTAGTTTCAGTCCACAATCCTTCATGCCGCGCTTATAGAGTTCTTCGGGATGTGATTTGGAGAACGTGTCATTCATGA
Mcal_263	318	TTCAAATCGTTTGTGGCACCCTGATTGCAGCAAACATGTTACGTCTACTTTTGGCTTCTGCAATATTTCTTCTATCAATGAACTGGATTTCAACGGATAGAAGTATGATAATCGAAGAACTGAATTCCGCGCTCACAGACACGGACGCTCATGAGAAAACTGCTTCCCAACTCGTAGAAATTTCTCGACGAAAATTATCAAAAAGATATCAAAAAATTATGCAAAACGACTGTTTGCAATTTACCTCCTGACTGCAGTAAGTGTCAGCATTGCTTTTCTGCGGAACGAAATGAAGATCGGAAAACATCCACGCCCGTC
Mcal_264	140	GAACTTGTACATTTTCAGTAGCAAGTTTTCAGTGAATAATAAACGGATGCTATGTACTGGAAACATTTTAAGTTTTATACATGCAACATCCGTCCATGCTGTATACATTTGTGCTATGTTACTTTGTACAGAGATATATT
Mcal_265	146	CAGCTCCGGCTGTAGCTCCTGTTCCAGTTGCACCATACTACGGTGGATACCACTACGGTGCTCCAGCCGGTATTGTCAACATGGTCCCCGGTGGGTACGTCGCTAAATGGTAAACAAACAGCAAGGCCGTGTAGTAGACTACGGTC
Mcal_266	411	CAAACACCGGGCTTTCAGTGGAACCATAAAGTTTCTTCAGGCACAGAAGTGCAAATGTCTTGCGATTTGCCCAAGAAGACTCTATGAGATTAATCAACAATTCTAAACACAAAATTAAAATTTCAAACCACCCTTCAGATTTTTGAGAACCAACATTAAGGGCGCATATTATTAGCTTCTCCATAAGCCCATCAATTGCTCCTAATTTTATCACAGCTTCTTTACAATTAAAACTGAAGTTAAGTAAAACTTTTAGCATTGATACTAAGCATGACCTAAGGTAGAACTGGACTTCTTTATCGAAACTGTCATCCTCAGGCATCTGGGCATCTAAACATTGTGATGTAGCATCACAATATAAATATTTCAGACAAAATCCTAATAACCTGTTGCTGTTTC…
Mcal_267	335	CGAAGGAAAACCTTTTCCCCGTACGTTTACCCGTTTGGTCGGTCGTCCCTAAAGTAACGGAACGTAGTTCCCAAAAAGGACCCGTCCTAAAAGTTACCTTACCCTTTTGGAACCGGACGAAAGGTTAGGCCTACCCTTTAAAGGTAAAATTAGGGTAACGGACTACCTAAGGTTTGGTCCGACCGTTAAAAAACTTTCGGAAAAAAGGTAGTCCTAATTCGTAGTAAGTAACTACCTACCCAACGGGGGACGTAAAAGGGTCCCTAAAAGTTTTTCCGACTTTGGAACCCGAACTAAAGTTCGTTAATTAGTTCGTTTGGGCCTACTTACCGACG
Mcal_268	349	GCTTGGAAGTGGATGGAAAGCATGGAGGCTATTTAGTTAATGCAGAACTAGAAGCACGTAAGAACTTGTGGGTAGCTGGTGATGCATCATGTTTCTATGATATAAAGCTTGGAAGGAGGAGAGTAGAACATCACGATCATGCTGTAGTGAGTGGACGCCTCGCAGGGGAAAACATGACGGGAAGTGGTAAACCTTACTGGCATCAGTCCATGTTTGGTCAGATCTGGGACCTGAGATTGGTTATGAAGCTATTGGTATTGTGGATTCTTCTCTTCCTACTGTTGGAATCTTTGCCAAAGCGACAGAAAGCGACACCCCTAAAGCAGTGGTGGAAGCAACTGGTGAAAGT
Mcal_269	272	AGTCTGTGGAAATCACACATCCTCGTGCTCTGGAGTTCCTCGTGAGGGATTGCACAAATATCTCTAATTTCTTTGAGAAGAATGGAGTACTAAATGTTTTGAAGCCTGAGGAGATGTTCACAGAAGTCTGTGGTCGCCGTCTGCCTAAGCAATGAAAGTCAGCTTCCCAAAAATTGGAACAGAAAGGATATATCTGCACAATTACAAAGGAATGTTTGAAGAATAGAAAGACAAATTAAGAATTCTACTGCCTGTAGTAAAAAATTACCAAA
Mcal_270	291	AAATTTCGATTCTGTTGCCTTCTCCAAAGCGGCCATCATATCATCAAGGTGAGGTCTCACATTTTCAGTTGCAAGAACTTTCTGGAAACATGGAGACGTTTTTCAAGTATTGCAATCTTTCCTCACTGCCGTGTGTGCAGAGCTTCTTCTGCATGTCCATGGGTTCGGCCGTTACCATATCGTACATGGGATGATTGACTTGTCTCTCTCCTCATTAGTAACTTTGATCTCAGCTGTCAGCATGAAAGCTGTGGTGATGCTGTTGCTGGTAGTCGCGATTGCGTTATCAGC
Mcal_271	116	GAGAGACTTGTGGGAATACATCGAGTGAGGTGATAGCCAGACAAACTCATCTGCTGTGTCCTTGGCTGTACGGATGAGATGACTGCACAGAATTGCTACCATCATCTCTCTCTCTC
Mcal_272	446	ACCAGGGAAACTCTGATGGATTGTGTTGTTGAATTCAGAAAAAATCATAACAATAAGCTTTCGAACTTGAAGTTTGGTATCATTATTACCGGGATAGGTGAAATTCTGGAGAGGCAGAAAAGTGTTCTCCCACAAGCAATGCAAAAGAAAAGCCCCAGCTGCAAGTAATTTCCCTCACCAAAAAGCCAGCTCCCCCTCCACCACCACCTGAAAAATCTGGTATATGCCCCTGGGCAATACCTACTGAAAATCAGACCACATCAACACCATGGAATGGAGATAATGCTGATACTGTGTGCAGCATATGTTTGGAGGATATGAACCCTNAATCCTCCTACATTAAGAGGTTGGACTGTGGACATCGTTTTCATATGACATGTCTTAAAGAATGGTTGGACA…
Mcal_273	156	AATCACCAGCTTTTGAATCTGGAGTGTGATGTATCAGTAAATAACATGTCAGCATTTTACATGTCAGAGGTCCTTTTCTTCTGTGGGAAGTATGATCCTAGGATTCTCCTTTAATATACACCGTAAAATTAGGCCGCAGCGACCAATGTTACATTT
Mcal_274	315	CTTATGAAGTATGTGTATCGAGGGTTTGAGAATCCTTCTGAGGGAAGCAGTGCTCATCTTCTGGCATGGCATGAAAAGGTTTATGCTGCTGGAGGAGTTGGAAGTATAGTCCGTGTCCTCACAGACAAAAAACGTGTTTAAAGTTGTTGTTTTATATATGTACCTAAAGACTTGTAATATAACACTTTGCCAAATAAAACCAGAAATTATTTCATTGTGATCTTTGAATTAAGTTCATGAGACAAAAGTTTTGTACTTAGGATTGCCATGAAAAGCAATCCACATCTAGCTTTGGCGGTGTGGCAAATAAAATGC
Mcal_275	119	GGATTCTTTCCATGCATTGAATGCAATTTGGTAAAAATCAGAAGGTGGGCCTGTGTGCCATTTCATGCAATGAAATGAGTTTATTATCACTTTCTTACTATGTAGGTATGCTTTTAGTC
Mcal_276	122	GCTTAAAAACAGTTTTTCGAAATTTCTTTATTTGGTCTGCAACTATCTAGGCCTGATGTCAACTGCTTAAATTTCAGTTGGAAATTAAATTCTCTATTTTGACAGCTTATTTGTAAGAAACA
Mcal_277	328	GAAATTGGCTTCTGGATCAGATGACTTGGAAGTCGTTATCTGGGACTGGACACTCTCTCAGCCAATTCTAAAGTATAGCAGTGGGCACAGGAGTAATATTTTTCAGGCAAAGTTCATGCCATTAAGTGGAGATTGTCAGGTTGTTAGTTGTGCCAGAGATGGACAAGTAAGGATTGCTGAACTGTCTACAACAGGAAAGTGTAAAGTACACTCCCGGAGCTGCTGTCTCCCACTACGCATCATCCGTCGGTGTGGCGCATATCCCGGTGCCTACAGCTATGGCTACGCTACTTATCCTCATCGGTATTGGTAAAGACAAGGATGACCG
Mcal_278	289	CAACCACAAATGAACAAATACAAGCCCCTGAAAGGAGTGACTACAGCCTAGCAGTTCCAGATGCTAGTGATCACGTTACTCTGGAAGGTACTAGTCAGGAAGAACAGCCCAGTAATTTGGAAATTGGTGGAAGTAGTGAGAGTATTGAAGGTGAAGCATGCCTATGACCATCTCATTGTAACAACAGTGACTCACAACACTGAACACATTATCAAAAGGTGAATGTGGTAGAATGGAGAAGCAAATATGTTCTTCAATTGGAAATTATTATTTTTCCTGTATAATATGA
Mcal_279	321	TCTCTCTGAAGAAAGAATAAAAAGTGTTCTGTTTGAAATTTAAGTGCGGGTTCTCGGTGCCAGTGGGAGATGTTTGTTCACGGTACTGACATGATATCGCTTCATAAGCACTTACCTTCATCAATGTTGCCATCACAATACGGTGGACATTTAGACTCAATCGACAACAGCTACATTCTCAGCCAACCAGAGAATCTGATGGACCGTGTATGGACATTTTAAATATTGTAATGAACCTGAAGATTGAAAAAAAAACACTCTGGAGTTTTCTCGACAGTTGCTAATTACCTATGTAAATTAAAAGTATTATATTGAATCGTG
Mcal_280	449	TGTTTCAGAAAGAGTTTGCTCACAGAATGGTGGCAAAACCGGGTGATAAATTATATTGTCGTCTATCTGTTAATACTCAGCTTTTAGCGCGAGTGGATCTCCTCATGAAAGTGGGCAAAAACAACTTCAAACCTCCGCCTAAGGTTGAATCAAGTGTTGTAAGAGTAGAGCCACGAAATCCACCTCCACCAATAAATTATAAGGAATGGGATGGACTACCTCGTTCGTGCTTTGTGCGGAAGAATAAAACCTTGGGAGCCAACTTCAAGCACTCCTCTGCACTCCAAGTGATGAAGCAAAATTATGGAACTTACTGTTCATTGAAAAATATACATATACCTGAAGATTTTGATATTAAAAAGAAATAGAGGAAGTACTAACTTCCAACAATTTAGAGTC…
Mcal_281	291	GCTTTAAGAAACAGGTGAATAATGAGATAAATGCCTTTTTATATTTTTAGAATTCATTTCCTGGGTGATCATTCATGAAGTTCAGCTGGTTAAAAAATTAGTAATATTTAGATATTTTTTAATGAAACTTATTGTTTTTGTCTGTGGCAAAAAAATTGGTACATTACAATTATTTTTCCAACTACAATATTATACATACTTAGGCTTTGGTGATTTTATAAACTATAGATATTTCTATGTTGTAAAAGGGTTAAGTATAGGAAATTGCAAGTCACTTTCTTCATCCTTATT
Mcal_282	344	TCAAGTACGAAGGAATGCGATGTAGGAGAAATGAAAACAGCCAGTACATGAGAACGTTTCTGACACAAAAGGTACTTACAGGTCTCACTGTGTATGGGGAAATGCACCTGAAGTATATCCGACCTAGTTCTGCTATATAATCATACCATGTCACGTGTACATTTTTGCTCATGACGCAGTTGATTATGGAAGAACTTTCGAATCTTTTGGTTTGCAAGTGCCCAGGAGGCAACTATTAAAGTGTTGGCAACAGTGTCCACAGGGACAATCTGAGCTTCAACTTTTCCTANCTGCCAGGTGCACTTGTGTAAGGCCAAGTACTGTCGCAATGGTTGAATTTGCCG
Mcal_283	270	AAGATTTTGGGAGGAGGGGCCAGAGAAGAATGACCTGAACTACATGCAGAAAAATTTATGGAAGACCAAAAAGAATATTTACACAATGACCATGGAAGACACCAAGCTATAAGTTAAAACTCAATTTGTGTGACTGGTGGCATACTGTTGTTCTACTTATTTAGTGAAGTGTTCTGATATTTTACAGTAAGAATTTATTACTTGGTAATTATTTTTATAAATATAATTTTTACTGTTGTAAATCACAATAGTATGCNCTAAATCTCATGT
Mcal_284	319	ATCTTGTCACCGACTGTGCCAAGTACATGGGGACATTCTGGCGCATCTTCCAGTAGCAGACGCCGCTCAGCAAGGCTGTGCAGTGAAAGCAACTTAACGAGAGGAGAGACTGTTAGGCTTAGCATGGCGGCCGGCGTTCGTTGCTGAAGCGAGTGAGGTCACTTTCGGGCCCTTAAAAAAGACTGGGTTCGTTCAGAAAGTGAGTGGCAACTGTGTTCAAAATGAAAATGGCAACTTTTGCTTCTCTGTAAAACGTCGGGACATTTATTTGGGAAGATCACCAAAACGTTCTACTTGGAGAGAAACTATTGCCATTCCG
Mcal_285	168	CGAGAAGTATGCTTGGATAGATCACTTTATTCTAAGGTTGACAACTGTATTATAACTGAAAATCCTGCGGCAATGGAACAGTGGGATGAGGAAGGCGATGCTCAGTGGGAATGTTTCAAAACTACGTTTGCGAAGTACGAAATTGACTTTGAGTGGCCCGAAGTATAA
Mcal_286	121	AAATCTTCGCTTCTAGAGGAAAGTAGCAGGAATCTCCAGGTAGTAAGTGAAAATGATGTTCTTCAAAGTAGCAGCATGTTTCCTTCTGTACGCAGTATGTCTTGTCAAAAACCATGACTAG
Mcal_287	420	GCATGCCATCTTCCAGTAGATTAAAAGTATCTGATAAGGAAAGATTTGAAGAGGCAGTTGGAAGCAGTGTTTTGCGGCATAGCAGGAATAAGCCATTTTCCAGGAACATTCCACGAACAATGGTGAAAGAGATCTTATTTATATCTGTTGTCGGCCTGTAACATTCCTTAGAAGAAGTGATGAAACGCTTGGATAAAATTGAAGTCATGGTAAAAGCCCATGCCCTTGGAAAAGAGGAGTGCACTCACCATAACAAGAATTCTTCTGTTCTTGGACTACCTTATTGGGCCACTATGTTCGTCCTCCTATGGCCTTTTGTATTAGCTCAATGGCAAAAAGATAGGGCTTCGAGTGAGAAAAAAATCCACATGTATTAAAAATACAGACATTGTTATTGTA…
Mcal_288	292	CCTGGGTAACCAGGAGGAGGTGCCTGAGGGTAGCTGGCAGGTTGCTGAGGAAAGCCAGCAGGTTCCTGAGGAAAGCCAGGAGGCTGCTGGGCATATGGAGGTGGTGGTTGCTGGGGATATGATGCCACATCAGGTTGCTGAGGATATGGTGCCTGAGGCTGCTGTGGATACTGTGGAGGTTGTGCATAAGGTTGGACGTAAGGCTGAAATCCAGGATATGGGCCTTGCTGATTACTAGTCATGCTGATTGTAAAGTTCTTTCACATATGTTAAATGATTTTGTATGAGCAAT
Mcal_289	188	ACAGATGCCTGGTGTTGAAGAGGGAAGAGAGGTACACGTAGAGCTTGTTCGGAGGACGGTTTGATTGAGAAATCCTAGACTGCTGCAAATCGAAGATTCCAAAAGATTCAAATTTACACCTGAAGTAGAAGGAGCACTTTAAGGAATATAAGGCATGTGCAGTAAAATACGAAAATAGCATGTGATCA
Mcal_290	340	ATCCACATGTATATAGTAATGGCCATATATGCTTATCAATTCTTACTGATGATTGGTCACCTGCGTTATCAGTGATGTCTGTGTGCCTCAGCATTATATCGATGCTTTCAAGTTGCAAAGAAAGAACGACCACCTGATAACACGTTGTATGTGAAAACATGCAGTAAAAATCCCAAAAAGACAAAATGGTGGTATCATGATGACTCAGTTTGACAGTATGAAGACGTAGTCCCCTTTTGTTGACACTCAAGTCACGATCTGTTAGGAACCAGAAGTGCTATGAACTCCATGTTGATAGGTCCTATAAAAAGGATGCCATAAGCTTAATTCTTGAGCTATA
Mcal_291	177	AGCCGGAATATGGCCAGTACTGGGCAAAGGTGCACACCACCAAAGCCAACAACAGAAGAGCAATGAAGAATTTCATTTTGATGATCACTTGCAATCTAACTTGAAAGCCCCCATGTACTATTTTTTTAGTCAACTTCTGTAATTGCGTTTCTATCTTCACTTTTTCTGTTTAACCTC
Mcal_292	311	ACGGTATGATGAAATCATGATGTTCAGGAAGATAAATTGAAAATACAGAACTGAGTTGTGTTTACTGTTATTTAGAACTTTTACTGGTACCTTTCCTGATAGCATATGTTAACTATTCTGTTTTACAAATTATTTTTGTACATTTTGTGTTCTGTTGAGTCCTACGGTATTGAAGTTTCTAAATTATTTTTAAACCACTGCTTAGATTGTCGTAAATGTTGTTGGTCTGAACTTATTCCATAATTTGAAGCAACAGCTCTTATTATGTAAAGCTTTGTTTGACTATTTTTAATTGCTGGCTAAGTTTTCAG
Mcal_293	477	CAATAAGCTGGAATGCATGGCGTACGAAATAAAGGACCGATGTATCGGTTCACATATTTAAAAAATAACCAAAAAATGATGTGCTCTTAATCATGGAGCCATGCAAATATAGCAGGTAATTGAGATTACTTTCGCCCGGCTCCAGCACCTGCTCCACCTCCAGCTCCTGCGTTCATGTCAAATCCAACTCCACCTCCAAATCCAGCTCCAGCTCCACCTCCAGCTTCACCTCCTCCGCCTGCTCCTCCTTGGGGTACATGGGCATATTAAGTTTACCTTTGTTGAGAGGAATTTCGAATGGTAGTAACAAGAGGAGATGTTATTCATTCTTGAACTGTTCCGGTGCTAGGAGTTAAGGCTGATGGAATTCCTGGACGTTTGAATCGGTTGGTATTTATA…
Mcal_294	272	GTAAATACATCAAATTACCAAACATATTTGGCATAGCATAGAAATTGAAACGCAAGACATATAACTTAAAAACCGTGAATGATGATTTTGCAGTAACATTTTGGAACGCACTGTTGACAGTGTTTCAGTCCATATTGAACACATTCAGATAACATCACTAGAAGAAATTTAATGAACGGTAAAATAAGAAAAAGGTTGCTCACTGTGTCACCGGATATCCAGTAAATACGAAAACACTCACTTTACGCCGTTAAATGTCCAAACGTAATAAG
Mcal_295	117	GAGAAAGTCCTGAATAAATTCAGCCACTTTGTAACTCAGATTGAAGGGATCAATGTTCACTTTATTCATGAAAACCGAAACTACAAGGTAGAAAGTTACGAGTTTTGCCACTGTTGC
Mcal_296	115	AAAGGGAGGATGGGAAACTAGCATGAGCAATAAAATAAAACTAAAAATTACATTCGCTATTTGATAATAATGCTGAAATATCGACCCAAGTGCTCGTTGAAATCAGTTACTTTTT
Mcal_297	350	CAGCACGGGCACAGTGCAAAATCATTCGACTCCTCATGCGCACAGTACACCATCTCCTTTGCATCATAAACTAGGTGGTGCACCTGCGCCCAGTGTAGAAAATTCCCATGAACCATTTTTCACCAAAGAAAGGAGAGAAACACATAGTCATCCCACGGAAGTGGAATCTCAGTCAAGGTAACACATGTGATCTACATTCTTGCAGGTTGGAACTCCTTCAGTAGCACACTATAAACATATGCATGGAATGTAAGTCTTGTAAAATATATGTGCTCAGCACAATGACAGTTCAGATATATATTTGCCATCAAGTGTATAAATTGTGATTTTTAATTCCATGCNCATATCAG
Mcal_298	433	GCTACATAAATGGCACCAAAACGAAGACTTCTGATTTTGTTTACATCAGTCAATACAACTCAGTTCTGTTAATAGTCAACTACACCATGCTGCATTACAGGGCTTGGAAAACTTATACATCTAAAAATACACTCACATATCCATTTGATTTCTTTATTAAATATTCATATAGATTTGTTCTATCAATTGCTTAACCATTTATTCTTAGCGGTTCTTTTAACATACTATTTAGCATTCAACTGGCCCAGAGTTAGTCCTAAAATTGTGGCCATTTTACATGATGATACAGCAAAGCATGGATTTAACTACCTGCTCGAGGATTCAAAATATTGAACCTCTGACGCACCTGGACACCAAACCTTCGATAACCCATTGTAGTTTCATCTGCTGGGTTCCAGA…
Mcal_299	151	ACTAGTAGCACCTGGTGGACCAATACAAAGTGTGAATAAGATCACAATGCAAACAACATCAACCATTGCTAAAGAATTATTAGACACAGGTGTTCTCCCACAGCTGAGGCCCTAAGGAATCTGGTCATAAACCAATGATGCAGCAGCCAGC
Mcal_300	294	GAGACAAGCAAATCATCCTTTTCAACATGAAGGCTATGATCGCAGTTTCCTTTTCGCCATGGTGGTCTGCGCCATGTGCCAGTATTATCCCTATGGATATAACTATGGATACAAGACGTACAATGTATAATCTAGTAGTTTTAGCTAGCTTCTTTTATTACTGATTTTCTCCAAGTCCTTCCTATCTTGAATTCTTACAGCTTCATTTTGATGAAACTCTGGTAAATATCTAGTTGCACTGTCATAGTAGTGTTTTTGGAGTTTGTGCTGTAGCTTTCAAATCTTCCTGAATTT
Mcal_301	417	GTGGGTGTCAGTATTCATTTTGAAGAATCGTCATTGCATGTCTGGGGTCATCAGGGATTTTTGCTCCAGTGGAATGCATCAGGTTTAGTCACTGTCTCTGTGCCAGAATCATTTCAGAAACACCTCTGCGGTCTTTGTGGAAATTTCAACGGGGACCCGTTTGATGACAAACTTAGCAAACAGTATCTTCCTGTGAGAACAGCTACGGGATCTGAAAAATGCCTGCTAATTAATAATCTTATAGTGGAACCTACTGCAGACTCTTCAAAAGCAACAAATGATGCTGTGCAACCATCTGCATCAGATGCCTTAGTCATCAGTATTTTTATGTGGAATCACCAGTGTTCTGCTTGCAATTCATTCATGAAGCTCATTACTTCAAAATTCATCAAGCTTACG…
Mcal_302	371	AAAAGCGTTGGCCGAATGGGTGGACAGGCTGCCCCCTCTAAACTGCGTGTCATATGTAATCTATCTGGCCCATACAAATGTTGTTAATGTATACTTTACATACGTGTAGTAAACTTCCTTTTTGTTGTTTTATCATGGAAGAATAATTTTATATCAAGGTGTACTTCATTCCTGAAGTCGCGCATTTTTAGCAATCAGGATTCTTTTTAAGATGTTGTGTAATTTTGTTTTTAAGGTTCTGTTGTGAAGATGTTTTGTTGATCATTATTAAGTTTTTTAGTTATCTTTATGAACAAAATGCTCTGCCTTTCCTGTTTAGTTAAAATACACTTCATGCATGTGTAAAGATTATTTACAATTAGGCATCACAT
Mcal_303	407	AAGGAGGAGCAGGCGGAGGAGGTGAAGCTGGAGGTGGAGCTGGAGCTGGATTTGGAGGTGGAGTTGGATTTGACATGAACGCAGGAGCTGGAGCTGGAGCAGGTGCTGGAGGCGGGCGAAAGTAATCTCAATTACCTGCTATATTTGCATGGCTCCATGATTAAGAGCACATCATTTTTTGGTTATTTTTAAATATGTGAACCGATACATCGGTCCTTTATTTCGTACGACAAGAATGAGAATGGGACCATGATGGCTGCCGAACTTGCACACGTCTTACTCTCTCTTGGTGAGAAACTTCAGGATGCAGATGTTGATGAAATCTTCACAGCCTGCTGTCCGCCTGAAGATGAAGACGGTTACATCAAATATGAAACTCTCCTGAAGAATATTTTCGCT…
Mcal_304	119	AATCTATATTTGCTTTCCTTCCTCATCTGTAACTTTCACCTACAAGACTGTACAACAATGAAAGACTATAGGTTCTCCTTTTGTTGGCAGGGGCGAATTGTCATTATGTACTCCGAAAA
Mcal_305	385	AGCTTCCGCTGATGACTGATGGAAACTCTTCATGAACTACATCTTCAGAACGCATTTTCTTTGCGCCAATGTCATCTGAGTCTAGGCTTCGTTTCCTACAGCCATTCAATACACCTTGAGATACGTATGCATTAACAGCATTTTGAAATTGGTAGAAACCATTTCTGTGCCCATTGGTACCATTTCCAGTAAACCTCCTTCCCAGTTCATTCATCATTTCGTACTTGGTGATGTAAATGGGCCAGGACTGGAAAGCCAGAAGCTAAAGCTACAGCACTTGGTATCTGACCAGCATTGTTTGGCACCCTGGTATCTTTAGATGACTCTACGAGCACACGGACACATTCTCCATTACCAATTCTACAGGCTTTGTGCAAGGGAGTTT
Mcal_306	433	GCCCAAATTTATGGCTTGCATTAACCTTTCTCGAGATCTTTCGAGGTCTTGGACGGTGAATTCCGGCAGGTCTTTCAGAATTCTGCCAGCAGGCCGGAAAGCGTACATGGGGATGATTGACTTGTCTCTCTCCTCATTAGTAACTTTGATCTCAAGCTGTCAGCATGAAAGCTGTGGTGATGCTGTTGCTGGTAGTCGCGATTGCGTTATCAGCTCCGGAAACTGAAGCCGTACACGTAGTGGTATGGGTAGCCTCCATAGTAATAAGGAGCAGGAGCAACAACAGGTGCTACGGGAGCAGTATAAACAGCTGGTGCGGGAACAGTGTCATAAACTTTCCAGTGAGGCGCTGGCGTATTGTCCAGTGGTGAAGTCATAGTAATTTCCTGCCCAATCTTT…
Mcal_307	388	CCGATAGGGCAGTAATTGCAGACGTACGAGAAGTAAGGTGCCTTTACTACATTCGGTCCACAGTAACTGAAACCGCAGCCGACCTTATGTGTGCTGTACCACACCATCTGAGTATAGTGGCCGACCACATTTTTGTCATTCACATCTTCTCCATACGTGAAGTTGTCTCTTTCTAGAAACCACACTTTGACGGCGAAAAACCAAGGAACTTGAACGTTAGCTATGAAGATATTTTGCCCGCAAGTGCCGAAATCTTGAGTCCATCGTCCTGTGCTATTATCATGAAGAAGAAATTTACAGGACTCTGCCCACCTCTGGGCGTCTTCAGCCGCTTCGTCGTGCCAACTCATTGCCAGCATATCTCTCGCTGGTGGATTTACCCGCGACC
Mcal_308	154	CGGCATATGGCATATACGTGGAGGTTCTGTACCATCCTGGTGTCATGTTACGATATCTTGTGGTGCCTCCATAATACTGGTACATGGGAACGATATAGTCGCACCTGTGAATTTAGTACGTCAACTCAGGCTGCGAGGCTGATCGTAAGAATTT
Mcal_309	338	TGTTTGTAGTCAGTATACAGGTTGCTATGTAATTACAAGACCAAAATGATAATCACAAAATGTACATCTAAATATTAACACAAGATTTCAAGAATTTTGGTACGAATACCATTCAGGAGGAAAACAAAAATTAAGATCTACTGAAATATGCTCACAAAATACTACGTGAACATGGAAAAGTTGTGAACATATTCATATTTAATAACAGCTTCTGGAATTATAAAGGCACAGAGCAAACACTTATGTAACTAACTGCCCAGTAAAAAAGCTTAAATACAATGCAGTTTTTACTTAAAGCATGTTTAGGGCAATTTTAATTATATAGATTTTCTTCTTAG
Mcal_310	191	ATGGAACTGGTTCGCAACGGTCCGATTGCCGTTGCATTCGAGGTATACTCGGACTTCCAAACTTACAAAGGAGGCATTTACCATCACACGGGATTGCGCGACGGTTTCAACCCCTTCATGTTAACGAATCACGCCGTACTGGCTGTAGGGTATGGTGCTGATAAAGATACCGGTGAGAAGTACTGGATTGT
Mcal_311	198	GACCACCGTGAGCAACTCAATGGGCTATAAGCAGTCGCCCGTCCTTAATTTAGGGCCACTGGTTCCAGGGAAGGGAGAGAACCAGTGCCGTAAGACAAACACAGCATCCATGCCTCACCGGGATTCGAACCCAGCCCCATCTCGGACAAATGATCATAAGTCAGCGCTTAGACCACTGCGCCACCGGGGCGGCTCTTC
Mcal_312	240	CATCACTTGGTTCTCCAAATATATCCACAATATCATAAATAAATCCGGATGTATAAAAGGCTTTGACAACATTCTTGTTCCACTGAGACGCACGATCTTCTCCATCAGCCCAACTAAATAGCCTCAAGGCATAATTTTCTATCGTGGCCTGAGCAGCAACCTCATTCGTTATAGCATCATTGTCATGATGTACCTTCTTTTGCTTTTCAAGCCACTCCATAACTGAAAACAGATATGCTG
Mcal_313	247	GTAGGGGTTCGGTTTAAACCTTCCCGTTACCTAAAATTAGGTAACGTAAACGACTAACCTTACGACGGTAACGGTCCAATTTTTCCCTTTACGACGGACCCAAACGTTTGGTCCAAAAGTTCGTACGAAGGTTCGTTACGGTTACCTTAACGGTTTACCGTACCGGTAGGACCTTTAGTTCCAAACTTTACCGGTAAAAACCCTTACCGTACGAAAGTTTAACCGGTAATTGGACCGGACTTTAAAC
Mcal_314	206	ATATTACACATTCTCAGAAAAAGACAAACATTGAAATAAGAATATTCATGATCACCATTTAGGAGAAAAATGAAAGTGCTTGTGAAGAAACCTAAATGGTTCTATAGTAAAATATTTGGTTAAAAAATAAAAAAATAGCAATTTAAACTTACTGGCATAGTGTTCATTTGAGAAACAATGAAAATTTGGAATTCAAAATTCTGTGT
Mcal_315	252	GATTTGATAGCACCGACTTGTTTCTGAGCTTCAGTGGAAAGGACTACATGATGCTGAATCATTTTCAGTTGGAGAGATGAGATGCACCCACTTCCTTGAGCATACGACACATACCGGACTGGAATAACGATGACGACTAAAACTGAAGCTCGATTTGGAATGACGCACCTGGCAACAGAATATTTTTTCTGTCTCTTTCGATAATATCATCGGCACGAAATTATAAGTTTGTGCATTTCAGAATGCATTCTG
Mcal_316	393	GTATGGCTGTGAGCTTCAAACTACTTCAGCATAACTAATTCAAACTAGTTTCTGAAAGTTATTTTCTTACATTTAGTATTTTGTAGGTAAAATACTTTTATTATAGCACATAATGGAAGAGTCTGTAGTGTAGTTTAGGCCATAAAAATATTTTTAGGTGCTTTAGTTGAAACAGTTAGATGACACTGCTGTATTCACATTTTCCCCAACTAGTTCTTGATTTGAAAATAATACACTTCTCACTGACATTTTAAAAGTGCAATAAACTATTGTTGTGTTTTTAGAGGTTATTTGTTCGTGAATGATTCATTTGTACATAGTCAAGTTTGAATGATTTGTGATGACAGTATTAGTTAAGATATGTTTGTGCCATATGTTGAAAGTATCAACATA
Mcal_317	257	CAGTTCTTTTCTATAGTGCTTAAAAGTTCAGTGTAGCGCAATTATGTAATCTTACCTCCGCCCATCCAAGTTAGTTTCAATTTAGTTCATTTCTGTTTGTGCAACATTCATTTCTTTGGCATTGAATTAATCACTTCTCAGCTGTCTGCCAGAGTCCAAAGAAAACTGAATTGTGTCTGTGTCAGGTTATTAATGCTTTCACTAATTTGTTGAAATTTCAAGTAGGAGATTATTGACTATTCTTCGATGTAATAATG
Mcal_318	266	GAAGACGAGCACTCATCAAAAATTTCCAGGGCAAGAGAAAACATAAGCACACTAAAAGTAATAAACAACTTCTGGAAATGCACATGCCACATGCAAAAGATGACAAATATCGCAGCATTGAAAGCGAAATCGGAAAAAGCTTCCTGAGCCACTGCCAGAAGAGATCATTGACTCATCGGATGTACTTGAAGATACCACGGAGCAGCGACGCTATTCTGCAAACCTAGAATTTAGAGAACAGGAGCTTTTAGATGAACTCAGAGACC
Mcal_319	248	CTTGGGATGAAGCAAATCGGATTAAAAGTCCTCCTTGAAGAAAAGCAGAGAGCTGCCAGACGAAAGAAAGAGGAAGAAGCTGAAAAGGTTGCTGCTGATGGCCGACCATACCAGGCATATGAGCCAGTGTGGTTTCGAAAAGACACTGATCCTATCACTGGAAATCCTATTCACAGATACACAGGTGAATACTGGGAATGTAAAGACAATAAGGACTGGTCTCGATGCCCAGATATTTTTCTGTGATG
Mcal_320	293	GGGATGCTCAGGCCGATGGCGCGGTGCGGTGCTCCATGTACTGTAGGCAAATTGTGTTGAGTAGTTTGAATAAAATATTTCGCGGGTTGCATTTGCCTTAACTGTGATTTATGTGTTTTGCCATGAGCCGGTGATTTTTTCTTACGCAGTTAGTAACTTCGGTGTCCCGAATAAATTAAGTCGTTTTTATGAATTCAATGGATGTCAACGGAGACAGGAATCAAGTTATATCATACAAAACGGGTAGTGGAATTATAGATGGACACCATACAGATGTTGTAGTTACAACATTT
Mcal_321	159	TGTTCTACAAGCGAGAGAGCATACGGTCACACGAAAAGTATTCCAAGGACATCTCCGAACCTTTCGAGTAGTTCTCCAGATGAGATGTGCGATTTTGTACAAGAGAATTCGAACGACGATTGGCTGATATTTCTGGCCTTGCGAATGCACTCGTTGGAT
Mcal_322	164	TGATCAAAGAACGCCATATTATGTATCTGATGTTATCAGTTGTCGATATATAGTTGCGATTGCTTCAGTCGCGAGTGTTGCTCCACAGGTTGTTATCGGGAAACTGCGACAGAGAAGCCAGTGTGTATATTAAAAGAGCAGGCTTTTTGTTCCCATCAAGATGG
Mcal_323	233	TAGCGAGCTGTGACTAATGGTTGGAAATCTGATGATGATGGCTGAACTTGGCATTGTACCGGTTGGAAAGTGCTCAGGCAGAAGACGAAGAGAACCAACAACAGCTTACACATCATATTCTTTCGCTCGTTCGCACCATTCATCTGGTGATAATGCTAAATTCCTTAGACGACATTTGGAGACGAAGGCGTAGAATCCACTTGAAGTAGACAAGTCGTTCAGTATATTAAAAT
Mcal_324	402	ATGTACTATGCCTTTTTAACATTGTTTCTGGAATTCTCCATAAACTGTTTTATGATACTTGGTAGTGAAGGATCTCTGTATATATTTTTGTGACCATAATCTAATTTCCCTTCAAAACGTACAAACTGGGCTGGGTAGAGATCACGAGGGCGCTCGGCCAGTGCTACCTCATATAGTTCTCTTCCAAGTCTATATGGCACAAATCCATCATCTTCGGCATGAAGAATCAAGAGTGGGCATTTTACCTTTCCTATTCTTTTTGCACTGTCAAATTCGGTTTCTTTTCCACCAACAGGATCTGTAAAGAAGAAATCAAAGAATGGCATGTATCGATGTAAAACTGACAATGGGTGATGTCTCACTTCATCAACCAATTTTTGTAAATGGAGCTTCTAGAAT…
Mcal_325	330	GGGACTCAGACTACATAGGACTTGTGGATAAGCAACTTAGAATTAAAAGATGCAATTCTGTTTGTTCTGAACCAAATGAGATGTGAATTTGCCTCATACACCTCTTATGAATCAGATAGTGACCTTGATGGTGGTCAAAGGAGAGCTGTGAATCCTGTTACACAATTACCTAGACGTACAGAGACTAAATCACTGAACTGGGGTTGCTTGCAGTTGGAGCAGCTGCTGTGATTACTGTAGGAGCTATCGCTGCATCTTCTGCTGAGCGACGTTTGGAAGAAGAGAGAAGGAGAAATCTCTTGCAACAGCCAAGAGTTCAGAAGCGAGAAG
Mcal_326	223	CATTGATGCAGTAGAAGGTCTTATCCAAACTCGGAATTACCCTAAAAATTATTTGGCCAATGACGCCTGCACTTGGAAGATTAGTGTCCCTGACGCTTATTACGTGCTTTTTCATTTTCAGGCGTTTGAGATGGAAAATGGCGGCTCTGACTGCGAGCACGACTATGTGGAAATTTTTGATGGTCACGATGAAGGAAGTCGATCTTTAGGAAAATCCTGTGGT
Mcal_327	324	AAACTTCAAGATTTCGTATTCGATGAAGTTTTGTTTGAATATTGTAAACTTCCCCAGATTCTTGACTATGTAGAATGTTTCTGTGGTCCCAATATCACAGTTGTTCACACTATGTTGATAAACAAGCCTCCTGGTTCAGGGTCACTGACATCCCGTCATCCTCTTCATCAAGACCTGCATTATTTTCCATTTCGTCCAGCTGATAAAATTGTGTACTCATGGACTGCTATGGAAAAAGTTTCTCGTGTCAATGGATGTTTAGTGGTCATTCCAGGATCTCACAAAGGTGTATTACTTCAGCATGATTACCCTGATTGGGAGGGA
Mcal_328	367	AACATATGCCCACACTGATAAGGATTTCTCCTAAATGTATATTTAAGATAGAATTATTTTTGTGATTATAGACCAAAACATAAGCAGTTAAGTACTGATTGATGCAGCTTATGATCTTGCTTTGATAGATTAATGTATTTCGTACCAACTATATCATTATTACAAAAAGGGGGAGGGAATTCCACATTTTCTAAAAGTATCATTGTCCCAGAGTTGATTACATTGGAGTTTCAAAGTACAAGTTTGTATTATCAGATTATAACCTGTGCAACTAATAGATGTTATCTGTGTAAGTTCTCTTGTGCATATAACATAAAAAATGCCAATTGGGAGAGAAAGAGTTAAAAACATACCAAGAAACTTCATT
Mcal_329	346	GTTGGTCGTCGTCGGGTACGGTTTACTTACGACGGAACGTAAGTTTCGGGTTCCGGGTTACGTTTAGGTTAGGGTAACGAACTAGGTTTAAAGGGTTAAACGACGAAGGTAGGTTGGGTAGGGAAAGGAACCGACCTTACTTTCGGTAGGTAGTAAGGGAACGGGGCCGGGCCGAACTAAGTCGTTCGGTTTAGGTTAGTTCGTAACTAAATTACCTACCGTACGTTACCTAACGGGACGGGACTAGTTTCGTTTCGTCGACGGGGAAGGGGTTTAGTTTAGGAAGGTAGGGTCGGTCCTACGAAAAAGGTAAAGGTTGGTCGACTACTTCGTTCGTTTCGTTCCG
Mcal_330	188	CTCGTCTCTGCTGTACCCAGCGCTAGACAAGAACTTATCGTTCAGATCGAGAACTTCCTTCTGTTACAAGTTTGCTTAATTTCAAACTGGATTAGGCGTCATGCATCTTTTGCGGTAATCCATGAGGCAAAGCTATAGTTTTGTTACATGGACCCGCAAAATCTAATCAATATACTTCGTTGTTCTGA
Mcal_331	253	TCACCTCCGTAATTCTTCGACTGAGTAACCCAGACAGAGGTATTTCTGCACTGAAACCTGCCCACGTGAATTGAGAAGAACCAGCCGTTAGTTGTCTTAGCTTGGAAGACAAATGGGGCCAAGTGACCAGAACAAAACATACCATGAGACTCTGTTGAAAGAAGAACCAGCAGACGTACCTGTCAAAGAGTATCAGCGTAGGAGTTTGCACAGAGGGAACTACACCTTTAAACCGTATGAGATATCTGCTAAC
Mcal_332	401	TGTGCTATGGGTTTCACCAACGAAGGAGGTTGGCTGACCAGATTGCTTGAAACTAAAAGTGGAAATATCAACGATGTTCTTGATGCTTTGTATCCAAACCGTCACTAAAATTTGCAATATGTGTTACCCATTCTTCTTCAGTGAAAAAGAAACAAACAATTCCAAAGAACTTTAGTTTGTAAAACATATTTAGTTTCGTTAAAATTTTTGTTATGTCAGCATAGAATTTTTGTAATGGCCGGTTGTTAAACAAAAATGCATTAAAAGCATTTTTCCAAATTTATTACTTTTGACTGAAGCATTAGGTCTTTCTTTTAAATTGTTGGTATTACAAATAATGAGCAACCAAGCCTTTGCATGGCCGTTCAAGTGTTGTAACAGTGTTTCGAAATTTTAATG…
Mcal_333	331	ATTGGTGATTAGAGCATTCACGGAAAGCTATTGTGGTCATTTCCTGCCAGTAATATTCCAGTTTGTTGTTTATTCCTGTCAAGAATAACAACTTGAGCATTCAATCATTAAAAAGAAAACAACCTAGTGATAGAAAGGCTAACTTCATTTCTGAATGCTCTGTGATAATCCCCTGTGATCACTGATCAGTTAACAATAACTGCTCCCTACAGTGCTGACTGATCTTTCAGAACTGAAAGTTGACTCTAAAGGCCTTTCTCAGTAGTTGTGTTTATTGCCGTCACAGAGAAGTATAATCAAAGTGTAGATATTATTGTAAAGCATTGATATA
Mcal_334	216	CGTTCGACGGTAGGGTCGTCGTTCGTTTCCTTTCGTCGACTACTAAACGGAAAACGGTACGGTCGGACGAACGTACGTTCGTTCGTAGGGACGGAACGTAACGGGTTAACGGTTAACTACTACTACTAGTTTTAGTTTTACTAAAACGAAAACGTCCCTAACCCAAACTAGTTCCGTACCCTACGTCGACTACGTTCCGTACGTAGGTCGACCAAC
Mcal_335	445	TAGTGAGGCAAGCTTCAAAGCAGTGCCATCACCTGTGTTTGAAGTAGCATCTTCAACATCTGGTGCTACTAAATATGAAGCTTTGCCAGTTCCAAGAACTGGTATATTATTACAGTCATCGCGGGATTCTGACCAGCAGCCAAAGAAATCCGTCATGTTCGCTGATGGTATTCCACCTGGGAAAGATCTGTATGTCACCTCAGAGTCACCCCGCCACCTCCACCCCCACCACCCAAAGAGCGGCGACACAAAGTGAAAGTGAAACATATTCTTCGTGCCGCCATGATGGAGGCTGATAGAGATTCGCCTCCTCCACCTCCTCCCCCACCTCCACGATCACCTCCTCCTCTGCCGCCACCACCCAAAAGACTCCTGTAGTAGCTGTACCACCGACACCAG…
Mcal_336	326	GTAGCATCTATCAGTTTCTCTGAGTAGAACGAACTTTCTTCTTTTGACTTCCGACATGATGAAATTCCAAGTAATTTTTGCTGTAGCATGCTGCATTCTTTTGACATTTCCGGATGGATCGTATGCCGGCTTAATTGAAGGCTTTGGTGGTGTGCACCTTTGCACAGTACTATCCATACTACTATGGATCCAACTACTATGGCGGCTATCCTTATTCCTACGGCCACTACAACCCAGCTCTCTCTTACTACTGGAAGTAGGCTATTTTAGGACACATACCGGACTGGAATAACGATGACGACTAAACTGAAGCTCGATTTGGAATG
Mcal_337	179	CTAAAAATTTATTTGCAAAATGAACCGTTAAATATGTACATTACTGACTAGCATCAGTTGAATAATTTACAATAAAATCACATTATCATGATACTCACACAATTTGAGCGATGATTTGTTTAGTTCTTCCACAGGACTAAAAAAATTACATAATACTACAAAGCCCAGAAAGCTCTGTG
Mcal_338	330	ACAGTGAAAACTGTAGATCTTTTAACAATGGTTTGAGTCACTAATGGTTTACAACAAATAGATTTCCAGTGCCCAGAACATGCTCTAAGCAAAAGAAAGAAAGAAAGCTGAAATTTAGTTAAAAACATTTTTAACTGCATACAGTGTGAATGAAACTTTATATCACAACTGAATTACAAGTGCCTGGTAGCCTTATGTTTTCATAATAGCATAATTTTTAGCACAGAAAATATACACTATTAGTACATATCAAACAAACAAAAGTAGTCAATCCAAAGCAATTTAACCTTACTCTTGTCTCATAATACACAGCATAATATTCTTATACAG
Mcal_339	443	AACTTAAAATACAGGGTAATTCAAAATGATTGCCCAGATTACAAATGACAATAACATCCCCACACACAAAAGAACAAAGTTTAGAATTTTATTGGAACCTGCAGCTATGGTGACATAGAAGCGAGCTGCGCGCGCGCCAAAGCCAGCGAGAAGGAAATGGCGACTGCAGCAGAAAAGGTGTTTTGCGTGCTGGAGTTTGAGAAGTGTTATTCTGTTGTTGCAGTGCAGCAAATGTTTCGTAATCGCTACAAACATGTTCCTCCAGATGCTAAGAACATAAGGAGGTGGCATAGGCAGTTTGTAGAAACTGGATGGCTATGCAAGGGAAAAGCACCAGCCAACCATGTGTCAGAGGAAAATGTTGAATGAATTTGTCAGAGTTTTGAACGCAGTCCATGC…
Mcal_340	368	ATTTCGAGTTACGGGGCTGAGAGGTCGTAATGGCAAAGACTAACCTAATCGTGTTGATATGGAGTTTCGTCCTGTGCGTTAATGCTGAGGTAGAAATAAGTGATAAATGCAAACCATTTTTTGACGAAATGGGCTTTAACATAAGAAATAAACTACAGGAAGGAAAAATGCCACAGTGCTACTATGACTTTCGTAGAAAGTAACGAAGGAAGAAGATGATGAGCTGAGAGCTGCACCTGGTGAACAAAGAAGAGGTAATAGCCTGCATTATGAAAGTAGCATGAGCACGCATGGTCTGATATGTTCAGCAAGACTTGATGAAGACTGCAAAGTAGCGATGCAACGTTTCCTGGATGAGACAATAGAAG
Mcal_341	401	TGTGTTTAGGTCAGCTGCCTTCTCCATTTTGATCATTTCCAAAATGCCGTCCTGCATCTCTTTGACAGCCTGGTACTCAGTGAGGCCCATCCTCCTCTTGTTGGAGATATCATAAAACACCACCTTCGCTCTCTGTGTGCTCACCACGTGTGCCACGGACTTGCAAGTTGAATTTAGCAGCGATGTCTTCCAATACCTTCTTGTCCTTTGCATATTTCATAGGCTTGGTCATTACCATTTTTATTATGACATACTTCAAACATGCCCAGCCAGCCTTGTTATACTTAGTCCCCGCATAGCATTGGTGTTCCAGTATGTGTTGCTGCTGTAAAAGGGGACATTTCAGCTTTGTTTAAATACGAGGACCATCCGACTGAAGAAGAGGGTGATGATGCTGCA…
Mcal_342	235	CATGGGATGGTAGAGCACCAGTTTCCGGAAGAAGAGGACCCGGGTTCGATCCCTGGCACCGGCAAGAAAAATTCGTGTTTTCACATTGGCGCCCGATTGTGGAAATAGATCCACTGGACGTTGGGTGTTGGGTTCTTCGAAAAAGGTGTGATGTTTGTTCCACACATCCTCTGAAATTAATTAAAATTCCTTCTTCGCTTCAAAAATGTGTGATGATTCTTCCATACATCAACGC
Mcal_343	249	AACATTTCCGTGAACAATGAGCTCTGTTGGACTTACACCCATAGATTGCCATATACAGAAGTATCGTGCATCCGTATAACAAAGGGTATGAACATCTGGAAAATTGAGTACATTGATTTTCCCCGAAAAGGAACAAAGTTCTCCTCTGATGCTTACCGAAGAGCCTGATTTAAACAATTCCTCAAGTGCTGCTTCTGTTTCTAATAACATCGTGTGCATCATACATGCACTTTCTTTCTTCTTATTTTG
Mcal_344	248	CGGTCATCTGTAAATATGAACTTATTAAGTTGTAATTATTAGTTGTATTCTGTTGTAGGTTGAGTAATTCAGTTTACCAGTCTGTTTATCTCTTTATATTTTGGCTTTTCTTCAGCTTTAAACAAAAGCTATAATGGTAATTTTCTGCTTGTAAAACTTCAAATATCACTTGATAAGTTTCATTATCTACTTTTCTAAGATTTAAACTGCAACTTGGAACCAAACTAGTGCTGTTAAATTAAATTAGC
Mcal_345	193	ATGGTGTCGCTGCGTGCTACTACTTGGCGGCCGTTCCCTGTTACGTTAAACTCTTCACAATGAGACATGAGATTCCAGATCTGTACAAAGAGCCAGAAGAAGAGGAAATTCCGGAAGAGGAAAAGCAGAGCAAACATGACGAAAGAGGAGATTATGCTTCAGTGAAATGCAAAACTGAAGAAAACATGGAAGC
Mcal_346	385	CTCGGCCTCTGTGTGGTGCTTGCTGCCGCCGATGACGTAGATAAGGAAAAGGCTGCAAAGTTTTTAAAATGCATCGCCTGCTCTGCTCCTGGCAGTGACATACGAGAAGAATACAAAAAATGCGCCGCCATGAAGCCAGAAAGACTGCAACATGTGATGAAATCTTGCTGCGACGAACAGATGCCTGGTGTTGAAGAGGAAGAGAGGTACATGGGGAGTTGCAGTCTATCGTTGAGACAGGCAAACTACTCGCATTTCGCCATGGCAAAACTTATCCTTTTGGCTGTTTTTGTTGCCTTTGTGGCAGTTGCTAGCGCTGCTAGCTTCGGCGGAGTTAAAGATTGGGCAGGAAATTACTATGACTTCACCACTGGACAATACGCCA
Mcal_347	363	TTCTCAACACCACCTGGGCAGAAATCTGAAGTTGTACGACTGCTTGCCAGGGTTTTTAGATTTTAATCAAGAAGAAATGGAAAAGGCTGGAATAATTGTTAGCCGAGGGCAGCATGCCACCCAGCATGGAGGTCTGTTTTCATCTTTATTTGGAAGATTACCATCCTTTGTTCCTAGTGCCCAACCGGGAAGTGAACGTAAAAAACAACCACCCGAGAAATCATTTACATCTCTCTTTGTTGAGTTCCTGGAAACTGAATCCCAGCCTATTAATCCAATTCCACTACCTGCAGAAAAAATGGCTATTGAAGTGACGTCGAAGAAAAGTCACTCTCCTAAAACACAGCTGTCAGCAAATGCTCC
Mcal_348	275	GCAGTATGTCTGCAAAAACCATGACAGTTTCTGGACAATCTAGCAATCCGACGGTCACCGCAAATGTTCTAACTGAATGCCTTTTTGTCGGTTATCAAAACAAAAGTGGTATAGTAATGAAATGTGTGAGCGGAAAACCAGCGGAAAGGCTTTGGATCCCTGGACAAATGTCTGAATTCTCAGAACGAACTCACCAAAAGAAGACCAAGATTAATACTACTCGTGCAAGTCCCTGATGCCTACAATATGCTATAGGTCAATGGAATTTTGACTAG
Mcal_349	182	CCAATTCGAGACTGATGATATCAACTTGAAGATGAAGAAAGTGGTATTTGCAGAAAGAGTGTCGTTCATTACCTGGATATACAAAATCTTCCTGATATTTCTCTTCGCATTGTTCTCATGGATAAATCTTGAGGCTACTGTTCAACAGTTTGATTTGATGACGTAAGTGTATAACAAAATTT
Mcal_350	181	CGCAGTGCCAGTTATGGCAGAAAAGATGAGCGCAGTGATTCTGAGCCAGAACAAGAAGATGGTGGAAGATAGTGGATTGTTCTGTCACTTGTTTCATTTTCTATCACCTTTATGTCATTTATGTTTTTGGATGTCAACAGGAAAGCATCAATATTAAAGTTCTGTATAATAGCTCCATTAT
Mcal_351	143	GGTCTCTTTTACTTGGTGTGCTGGGAAGTTGTCAGACGTTCTCGGAGGGTTCTTTCGTTTGTAAACTATTATGCCAGCCGACCGGTGATTAATTTTGCCCCCGGGCCTGCTAAAGTTCCAGATCCGGTGGTGCAGAAAGCACA
Mcal_352	502	GTTGTTCAGGGCTAGTGTAGTGGAAGCAGATTGCAGGTGTGGATAGTTTTGGAAAGGTGTTAGGTGTCATTTGTTGAAGATTGTGCAAATTTTGAATAAATTTTATAAGATGGCGGGAAAGAAAGGTCGTGGCAAGAAGGAAGCCGAAAAAAAGGAACCAGTGGAAAATATCGAGGAAATTGAAACAAAAGAAGAAGAACCCAAAGTAGAAGACTCAAACGGGCCCGCAGCAGAAGTTGATGGAAAGCAAGAAGAAAAGAAGAAAGGACGATCTCGACGTGGGGCCCCAGGGAAGAAAGAACTGAAGATGCAACTGATGATAAAGATGAGATTGAGATAATGCCAAAGAAAGCAGAGCGACCCAGACGCGCTGCTGCAAAATCCGTGGAGAAGAACAAG…
Mcal_353	111	CGGCTCTCATCTTTAGAGTATTTCATTAGTGGTGTTAAGTGCAAAGTCAAAAGTACTTCTGCGCATTCTTCTTCGTCGGTAAACATGTTCGCGCATTTTCTCAATGGGCTG
Mcal_354	250	TTTTATGCAACACTTGAACAAAAAATGGCAATAACCAGTGATATTTATTATCAATGAACTAATGCTAATTAATGCCTTTTCATGAACACTACATAACATGTAGTGACTGAAAGAATTAATACATATGTTATTTATTTTAAATAAAGCTTACACTAATATTATTAACATTGAAGCTCATTCAAAAGTTAAAATGGAATAAATCTGTAATGTACAGGACATATAGGTGCGTTGCATAAAAAGAACTGAATAA
Mcal_355	171	AGTGCCTCAAAGTTATTTCTTAAAATATTGTTGTCTTTTTCTTATGCATGTCAGGCTAATATGTATAAGAAAAAGACATAATACAATAAATACAGCATTCAACCCTAAAGCACAGTATGTTAAATATTTCAGCAAAAATAACTTTGTGAAAGGCATTCGAAATTTTACTCC
Mcal_356	354	CTATTTAAAGTGGTAGAATTTTTCAACAAAAGGAAAAAGAGCTCTATTATATCGTGTACTATATTTTAATGTTTTACTTTAACCTCTTATAACTATGAGTAACTGTGACAGAAAAAGAAACATGCTTTTAAAATTCATATATGAAGATTGTTAGATTATTAATGCATACCAAAGTTTCTGTGCGAGGCATGTCCTGTATTTACTGTTGTATCATGTGTATAAGATATTTATCCCTTCTGTGTATTTATTTACTATTCTAAATATGAAAATTGAAAAAAATAGCAGTGTATGCTATATTACGTAGCATTGATCGTGGTGCTATTTCTGAAGCATTAATTTTCATTGCTATGTTAT
Mcal_357	301	TGATCGAGTGCGGAATACAAGCAATCCTGGCTGACTGTTCCCCAGTTCATTAATAGCTCTCAGCTCTACTTTATAAAAAGTATTTGCTTCCAGATTTGTTAGTTCATAAGAAGTGGTATCCCATCTTTCAACCATTATGTTGGTGTCTTTCCCAATTTGCTTCCATGAATTGCCATCACGCTCCACTTTGAAATACCTAATCTGGAAAATATCTTATTGGTTTGCCATTGCCATCTGGAGTAACCCATGCAATTTCAAATCTATCTGAGAAATCACTATTAGCTTCCATCTCTGTACTAAA
Mcal_358	425	ATCAGCAACATTCTTGTCCGTCGAAAATTTGGTCCTCACATTTCCGAAATCGTTCTGGATCAGGAATCATTCCGTTTCTCCACTACTTTCTGTAGGGGGAGGACATCCCATTGCCCGAGTTGTAAGAACCAGCAATACAAATAGAGCCATGTATACGTACACATAGACCTTCATTTTGGTTGCTTCGGCAAAAGGTTTACTTTGCTGCAAGTGGTTAGTTAGTTAGCTCCCCATGTACATGGGGTCACTCCTTAGAAGCTGTGAGGTCTGCTTGGCTCCGGATTTTCTCCTGTTTTCCTTTTCAATCCTCATTCCACGTTCTTCGTAGTCATGTCTCTCGATGAGAATTTTAATGCTGCCGCTGAATCCGTCCGTGGACTGAAAGTCGTCCAACAGACC…
Mcal_359	232	TGCTGGCACAGTTTGGATTAATTGTTATGACGTTTTGGTGCACAAGTGCCTTTTGGTGGATTCAAAATGTCAGGCATTGGAAGAGAGCTGGGAGAATATGGATTACAACAGTACAGTGAAATTAAAACTGTAACAGTGAAGATTCCACAGAAAAAACAGTCTGAAACGAGAAAATGTTCTCACCATTGCAATTTGTATTTTTTATTTGAGTTTTTATACTAATTGTTACATT
Mcal_360	391	AGTCAACTTCTGTAATTGCGTTTCTATCTTCACTTTTTCTGTTTAACCTCAAAAAAAATGCCTACGCATGTGAAACAACCATGCAGGCAAGTTGGTTCCTTAGTGTGATAAATTTTACTTCGACAGTTCATCATTAAGGTAGTCGATATTTCGTCAATCACTTCTTATATTAATCCATATGGCCGATAATTGTACATATTGCAAAACACACATATACTGTCGCTCCATTCTTATTTCTTCTCCTCTAGAAATCTTCATTATAGCATTTTGCGGTATGGAGATACTATATTTTGTTTCTACATGGGCAAATATTTTCTCTACTTCAAGGGTCTGTTATCAAGATACTTCTACAAAAATAAAGTATGGTTTCACTTTCGCTGTGTCAGGCGAT
Mcal_361	463	GAAGTGCAACAGTATATCACAACTGGTAGCATGCACATATTAAAACCAAAATGCAAAATTTTATGTATTCACAATCGCTTAAGTATGTGAAAACTGAAAGAACATAATTATTATAACTATTGTAGTTGAGTGTGTTACACCTCTTAAAATGCTGATAATATATCTGTTTCATATGAAATTTTTAACTGTGATGCAATGGGTTTTTAATGAACATTAATTATTAAATAACATTTTTTAATGTCTCACAATTCTTCTACAAGACCAAACACATTTGTCTGCAATCAAAAACACAAACTTCCATACTAATAATATATTGTGTATAACTTGCACACAGAACGGAACCGTAAAAGGTTTCATATTATGGTAACCCAAAGACAGCTGAAATTAAGGTGCAACACA…
Mcal_362	253	CCGCAGATAGTTAGTTGTCCGTACCTGCTGTAATTTAAACACCACATATATGTCTTTGGTGTAGTGCAAATTTGTGCAGCAGACTGGAGTTTTTAGAACTTATTATTAAAATAGTTCTACTGAAAGTATAAAATTGTCATGCACTCATAAGAGTAGTAAAAAGAAATGTATAATAGTTCCACAGTGCCATGTAAATTTGTTGCAGTTTGTAGGGCTTCTCAACTTTTCTGTATCATGATTGACCAAAATTCAT
Mcal_363	356	TCATGGTACATGGATGGCCAGGATCTGTGTATGAATTCTACAAGATCATCCCTCTTCTAACTACTCCTAGGGAAGGCCAGGATTATGTATTTGAAGTTATATGCCCTTCAATTCCAGGATACGGATTTTCCGAAGCTCCTCACCAACCGGGTTTCTCTTTCGCCTCAGCTGCAAGAGTATTTACGAAACTGATGGATCGACTTGGCCACAAAAAGTTCTATGCACAAGGCGGAGACTGGGGTAGCTTCATCACTTCTGTCATTTCTATTGTATATCCTGAAAGAATCTTAGGACTGCAGTTGAATATGACGCCGGCACACTTAGGAGTCATTGGCACCATAAAAGTACGCTATAGG
Mcal_364	123	AGCTGTTTATACTGCTCCCGTTAGCACCTGTTGTTGCTCCTGCTCCTTATTACTATGGAGGCTACCCACTAGTAATAAGGAGCAGGAGCAACAACAGGTGCTACGGGAGCAGTATAAACAGCT
Mcal_365	374	TTTGCTAAAAACTTTATTATGTCCAATGAAGATGTCCTTAAAAAACTTACTACTTACATGATGCATTCAAATGTAAAACTTCAAATTGCTTCAACGTTCTGTATATCAAATTTGATATGGAAAGAGGAAGAAGGTTCTATGGAAAGGCAAGCAAACTAAAAGACATGGGTATTCAACAGTTATTACAGCAATTAATTACCACCAGTGATACTACATTATTCGATAAGGTGAAGACAGCACTTCAGCAGTTTCCATCTCAGGGATCATAGCCAGTTGTTTTGTAAAGCAGCGTTCTGTTTTGTAAATATGAAAGACTTCTCTTTGTGTGCATTTTTATATTTGATATTTTGCTCATTTCATGTGATAGCTAACTG
Mcal_366	150	GGAACAATGTTGCGTTAACGCTCAATAGATACCAACTCTTAAACAAGCATTATTAATAGCATCAAGGACGACTTCTCAAACCGACGTTCACAACATCTTTGTCTCCTTCAACAGCTTGCGACCAGCATATTTGCCGTTCCTTAGTATCAA
Mcal_367	290	TGCCTTAACAAAGTTTCCTCAGGAGACGGAACTACAGACAGCCTACAATATCTGCTGGCTATTGCGGAGCGTGTCATGAATATACCAAACAACCAGAGACTTCAGTTTATGTGCTGTGGATACGCTAAGATGTACAACTCCAATCTTAACCGATGCAACGAGCACCTGTGGAGAAGAGGCAACACTAGCGTGGTCGCGGCCGAGGTACATGGGCATTGGTGGAAGAAGTAAATTCTTTAGGTAATGACTGGATCAGTAACGGATTACGACTTAATTTGGATTATGACTTT
Mcal_368	357	TGTTCTTAACACTGAGTTTTTATACACTTATTTTCTTATAAGAATAGGTGTTCAATTATTTGGGCTGAGAGTCTTGAAAACTTCCAGCCGTTAACAGTTGAAGAGATAAATGTGTTTCTCTTCTGGTTTGCACTTGTTGTATTGATGTTCTACTAAACCAGGGGGAATGATCTTGCTTGTACATAGGCTTTGTAATAGAATCACATGGGATGGCAAAAAAGTTATTAGTTTCATGTATTCAGTTAACTGTATAACATGATTCCTTCCTCCACTTCTGCATGTGACAATGTATGGAGGTAGTAGTCAATTTTTCTATCATGGTATTGCTGTGACTCATTAAAGTTCAAATTAATAACC
Mcal_369	179	AGGATGCTATACTCTGGAAGTTCAGATAAAACTGCAAGATCTTGGGTTCTAGAGTTTGGAGAATGTACGAGAATATACCGTGGTCATAGGCACACGGTTTCATCTATCCGCCTTTTTGATGGAATGCTTTACACCGGCAGTGGTGATTCCGCCGCTCGCATGTTTGAAGCCAAATCAGG
Mcal_370	179	GTCTTGTATCCATAGTTATATCCATAGGGATAATACTGGCACATGGCGCAGACCACCATGGCGAAAAGGAAACTAGCGATCATAGCCTTCATGTTGAAAAGGAATGATTTGTCTTGTCTCGTACTGAGCTGACAATATCTAATCTGATCTCAGTGCCTTACAGTCATCTGACCACGAAA
Mcal_371	314	AAAAGAAATGTGTTCACAAACTTCCAGCTCCTTTAATTTTTTCTAGCTAGGCAATAATTAGTTGTCGGAGCACGCCAAAGAACAGTTTTTTCCTGTTTTGTGAAATCGCTACCCAGGTTGGGTTGTGTATAACCCAACTAGCCAAAAAGAACTCCGCGCGTGTTGTTCAGATTAGCGCACCCAAGTGCATAATAGATATATATACCTGTGGCTTTCATAATTTTGTTCAAGATCTCATAGAAGGAACTATAAATTTTGTAAATAGGTGTTGAGCCTCAAATGTTATTTACATGCTTTATACATCTATGTTCATT
Mcal_372	393	GAATTTGGTAGTCCATCAAATATAAGGAATTCTTGTGTGTTTGGAGGTGCACCAAAGGGGCCACAACTACGAGACATTGAAAGAGGTGCCCAGATCTGTATTGCTACCCCAGGACGACTCATAGATTTCCTTGAAGTTGGAAAAATTAGTCTTAAGCGATGTTCTTTTATAGTTTTGGATGAAGCCGATAGAATGTTAGATATGGGGTTTGAACCACAAATCAGAAAAATTTTTGAGCAAATAAGGCCTGATCGTCAGTCCCTAATGTTTAGTGCAACATGGCCAAAAGAAGTCCAGAGACTGGCTGAAGATTTTCTAAATGATTATATCCAGGTTAATATTGGAGCACTACAGTTGTCAGCAAATCATAATATTGTTCAGATTGTTGATGTA
Mcal_373	153	CCAGTTTTAATTTTTCGTGTGAACATGTTATCTCAAAATTTCTATTATTTCCAGCTAAAGTCATATTAAAAGGCATTGTGTGGTTTACATTTTCAAGATAACTCAATGTAGAGTTTCTTTGTATGTGACTTAATTCCAACCAAATTGTCAACG
Mcal_374	342	AATTCAGTATCATTTTTGTTCTTGCAAATATTCATGGCACTTCCAACGTCATTTTTCATCTTAGCAGCATAACTAGAAAATTCAGTCTTATCAATTGTCATCTGGTTGTTCTTGTGGACAGTAACCATTTTTGTGTATTTCCAAACTGCTTCCAGAGCCTGTTTTACTCTGACAATAGAAGTAGATCTCAGTCTGTCGTAGTGATCCTTGTACAGATGCCTAAAATATGACATGGAACTTTTCGGATTGCTCCCTTCATAGATGCCCTACGACACTACGGCAAATTCTTCTCAAGCAAAACTTGCCATAGCACTAGAGACGAAATCTTATGAGTTGGTTGTT
Mcal_375	379	ATCACTTCAACCCTGTTTCACAAAAATAAAGTTTTTGAATCATTGTTTTCACAAAAAAAAANAAAAAAAGTACTTTTCTCGCCTCTGTGTGGTGCTTGCTGCCGCCGATGACGTAGATAAGGAAAAGGCTGCAAAGTTTTTAAAATGCATCGCCTGCTCTGCTCCTGGCAGTGACATACGAGAAGAATACAAAAATGCGCCGCCATGAAGCCAGAAAGACTGCAACATGTGATGAAATCTTGCTGCGACGAACAGATGCCTGGTGTTGAAGAGGAAGAGAGGTACAGTGGGGGCGTATGATCGCAGTTTTCCTTTTCGCCATGGTGGTCTGCGCCATGTGCCAGTATTATCCCTATGGATATAACTATGGATACAAGAC
Mcal_376	222	CAATTTATCTGCTTTTGCACGTGCGTTCTGCTGCTTGTCTATTTGATCCCTGTCTTTTCAAATTACAGTAGCAAATAAGTATCACACGAGTCCATTATGTCTTTGAGTGAATTGGCCACCGTTTATGGAATGTTGATATTGCAAGATGATGATATTGCTGTCACAGCCGAGAAACTCAATACATTGTTGGGAGCAGCAAATGTAGTTGTTGAACCTTATTGG
Mcal_377	306	TCACATGAGGGAGGCTAGGTGATGTGTGCTATGCAGATGTGCTACAAAGATGGCACAGGTGTTGTGGAGTTCTTGAGGTATGAAGATATGAAATATGCAAGTCAAAAAGTTAGATGATTCAAGATTCCGTTCTCAACGAGGGTGAGGTTGCCTACATCAGAGTTAAGGAGGACTATGGAAGTCGCTCCAGATCCAGGAGCAGGAGCTATTCAACCTCGACGAACTCGGGGTTCGCCAACATAACTCCCCTGCCAATCGCTCAAGATCTCGTTCTCATTCGAGGTCACGTTCATAGAAAGCAGAATC
Mcal_378	138	AACAAAAGTTCCCAAACCTTTCTAAATGAAAGCAAGTGCAGAGGTGGGGAGGATTATTTCAAGAGTTAATGTAGAGAAACACTAGAAAACATGGAACACTAAATTCTTTCCAGAAAATTAAGAAAATAAAAAACAATG
Mcal_379	357	ATATTACTTTGCGGGTATCCTCCATTTTATGGGAGGTGTGGAAGTGACTGTGGCTGGGAAAAGGGTGATGTTTGTGAAGCATGCCAGGATATGCTATTCACATGCATCCAGGAAGGAGAGTATGAGTTTCCTGAACGTGATTGGGCCTACATTTCTGAGGAAGCAAAAGATTTGATTCGTCACCTGCTAGTGAAGGATGTGAACCAAAGATATTCTGCAGAGATGGTCCTCAAACATTCCTGGGTTGCTCATGGTGGTCCAGTTACAGCCTTAGAAACTCCTAGCATTATACGAAGGAACAATAGTGCAAGGATTTAGCTGCCTTTGCTGAGAGTGCTAATGCTATGAAGCGACTGG
Mcal_380	305	CTCACCACTTGAGCAATAGAATGGTCCATCTGTCTTGCGCCCACAATGCGGTCACAATCAAAGTTGCTCAGATCTGTTGCATTTTGATGTAAATTTGCAACTAAATAAATTGAAGTTCATTCTGGCAGTTATAGGGAGAGATATTTAGGTGACTAGAATTGGGTGGAGTATTGAAGATAGGCATGTGTGTGTCCTATATGGTAAATACTTTAATAGAAAACTATAAATTGAACAGAACCTTTTTTCTGTCAATCACATACAATACTACTGGCTAACTAATGTAACTACTTTAGAACTAATTACAG
Mcal_381	130	AGACAAAAGAAGTATGATTAAAATATGAAAATTTTTCTTTTAAGTAAAAAGGAGAGGGAAAGAAAGAAATAAAAGAATCATACACAAAGTCAGGTAATAACAAGTAAGAAAATATTTTCTGAAACGAAGT
Mcal_382	322	CAGATACTACGCTAGTCATTATAATGCGTTCTACGAATACGTAACCACCGTGGCGATAACTGTGGCAGCATCCGTACCTCTGTACTTAATTGTCGAAGCTCCTATGAGTCGGCTCCTACATATGTTCGTTGAAAAAGTCCTGATTCCAAAAGCAATGAGTGGAACTAAGGATTTCGCAGAGAAAGAAGAATCAACTGCAGTTGCTGTCGATGTAAACAACGGTCTTGTTTCTTCTAACGTAGAACTAACATCTGTAAAAATATGTAAGAATAGATGAACAGAAGACCAACACAGTGTTTCCTGGGGGAACAACCGGTTGTGT
Mcal_383	356	CCCAAGGAGGAGCAGGCGGAGGAGGTGAAGCTGGAGGTGGAGCTGGAGCTGGATTTGGAGGTGGAGTTGGATTTGACATGAACGCAGGAGCTGGAGCTGGAGCAGGTGCTGGAGGCGGGCGAAAGTATCTCAATTACCTGCTATATTTGCATGGCTCCATGATTAAGAGCACATCATTTTTTGGTTATTTTTAAATTATGTGAACCGATACATCGGTCCTTTATTTCGTACGTCTTGTATCCATAGTTATATCCATAGGGATAATACTGGCACATGGCGCAGACCACCATGGCGAAAAGGAAAACTGCGATCATAGCCTTCATGTTGAAAAGGATGATTTGCTTGTCTCGTACCTG
Mcal_384	364	CATCCTGTTACGATGACGACGACGGAAAGCACAATACCAAGATAAAGATTATCATCCGGGACATCTTCAAATGTGGTTGCTTGGATAGAATAAGCGATGAAGCAAAGTACGGCTCCTATCCAAAGCAGCAGTGCGAAGCCTCCGAAGAGATTCTTGCAAAATTTGACCCATTCTGGTGTTTTCTTTGGAGGAGTGAGAGCGTTCGGTCCATCTCTTGCGTAAATTTCTCGAGCTTTGTCTGATGTGAGGCCCCGTTCTGGATTGGTGCATAACCTCTGATAGAGTTCACTTAATGTGACTTTATGTTCGTCCATGGAAACCTCTGGTTTGAGGTCATCCAAGTCTGGCTTCCCTTTCTTTCCTT
Mcal_385	425	TGTTCGGCGAAAGAAAACTTATTTTCTGCTAGTTAAGTAGGGAACAGTATAATTTTGCAGAAATGTCAACTACGAAGACTGCGTTAGAAAATTTTACCACCATGCTTTTAAGGTGTCCAGCTGATAAAGTTGGAATGTTTCTTGACCAAATAGTGAATACATTTTGTGGACAAAGTGTGCCATCATATGAAGATTATTCAGAAATTTGGAGTCTTCTGGAATGGTGGGACTTGATAGCATATAGCAAAGATTTCTTCAATCATGTTATCAACTGTAGTGAAACTGCTGATGAAATTAAATCTCTTCCTTCAGAATATCAGGCAATTGTTTCAGACTGCTTAAAAGTTCGAACAGAGGACATGAGAGAGGCTCTTGTAGAAAAAAGTCATAGCATATCTG…
Mcal_386	362	CAACCAACAGGGGAGAGACTGTCACATCCAGGAACCATACCACCACCGTTCCCCGCGGGGAGGGAGTGAAACCTCTGTAATACAGCACTCACAGTCACACACCAAACTGAAAAAGAAAAGAGAAACTAACTAGTCTTGACACTCGTCCTGTGGTCTGATTAACACCCACAAACTTCTCAAGACTCATAACTCCATCTGATCCGAGGCCACGAGCACAAGAACTCGTGCTCAACNGAGTTGCTTTTCTTCTGCCCCTATAAAGCGGGGGGATAGTGGTCGCTGCCTTATGTCTTGCGCGCCTAAGCACTGCGCTAGGGTCACAGTCAATCGCACCCCTAACAAGTTCATTAGGATGAGCAGCC
Mcal_387	233	TGTAGGAAGTTCCGGGACAGAGCGGAGGTGGGCAGTTCCATCGCTGCTGAAGCTGCCGGGGGTTGCCAGTCAAGTAAACATTCGGCTGCTGCCGGGAAATCATTCTTTGAGTCTTCAGTTTGCAGAAACAGTTCACCAGGCACACGCAGAAGAATAAAATGAATAGCGTCACACCAATCACCGGAATAAACATCTCGTACTTCATTGTTAGTGAATTGCACACCCCATGTTAC
Mcal_388	237	AGCAATCCTGTAGGCCATGAGTCAATAAGCGTGCGTAAGAAGGTGTGAATAGTCTCAGTTGATTCAGAGTCAAACCCTTGAGGTCAGCTAGGATTACGAATCCGTTAATTTGTGTCAGTGGATGTTGCAAAGCGTAGATAATTAGACCAACTGCTCCAGCCAAAAGTTCATCTATGCTGACTTCATTCGGATTCCAGTGTGTTGCTCTATGAAGAAGGACAGCTCTTCCAGAAGGGT
Mcal_389	386	CCTGAATGTTTGTATCATTGCAATGTACAAATTAGGAAAGTCTAAACGAGGCTTGATTTTTGTGGAGTTTACTCTTCTGGTGTGTGTTTCGCCTAGTCCGTTACTGTTCTTATGTTGTGTAATACGCTACTTCTTTTAAAAAGATGTCGATGTTATGTTGAATTAAATTGTGCAGTATTTTTGTTTTCTGTGTGGAAGGTAAAAGTTAGCAGTTTTGTTCTGTAAGTTTTGTGCATTGCTGTTATTCATTTGAGAGGTGCTTATGTGTACTGTTGGCACGTTTCCATAGGAAAGAAAAATGACCGCAAATTTCTTCCTTTAAAACTGACGCATTATACTGCCAGAAAATGTAAACATTTCCAGTGTAGTCATATCGTGTAATGTTC
Mcal_390	203	GACAATATCTCCTTAGCCTTATCGCACAAAGTTTTCACTTGATTTTCTGTCAACTGCTTGCATTCGTTCAGCTGCTCTATCCAAGAGTCAAGTTCCTTTAGAGCACCTTTCTCTTCCGCAGACATCTGAAATATATCGCGTTCACTTAGTTTTCCGGCTGTTCATTTGTAGATATGGAAAATTTCTTCTTCCATTAAACAGAG
Mcal_391	381	ATATTCTCTAGGAATTCCAGTGCATAATATGTATATCTGTCAATTACATAAACTCCAATTGTTGGATCTGCATGGTGTGATAATGAGTCTTCTCCCACTTGACTACTGGCAACTGCTAAGATGTTAGGTGAATAAAATTTCTGGAACATGGACTCAGCTTGACATGTGTCATCATGAAAAGTATTTCATGGTACCGTCTTTTCTGCCATACTTGTTCAAAGGCATCAGCTAGCTCTACATTAGTTATTTCTTCTGAGTCTTGAAACTTAAGAAATCCATCTCCACCATGTCCTGTCATATAAATGAGAATGTTGCTGTGTTCATCTGTCAACAAGCGTTTTGACCTTGGTGTACCAGGTGGGAGCCGTCCAATCATCAGGC
Mcal_392	320	TCTGAACTAGATCGTGACCCAAAACCCAGTTGCAATCTGTATTACTTATGAACTTAGAATCCAGGCCAGTAGTGTTTGAAGACATTGGAAGACAAGTGTTAGCAACTGGAACACGTAAACCTCCAGAATATTTTATTGAAGAAATCGCAAAAGTTTCTGAAGAAGATATCCACCGTATCGCTAACAGGATGTTGCGTAGCAAAGTAGCAGTTGCCGCATTAGGTGATTTGAAGTCTCTTCCAAGCCTTAAAGATATTGAAACCAGTCTTGTGAGCAAAGAAAGGAAGAAATCCCGCAGATTCTCTCTCTTTTCATGAAAC
Mcal_393	222	CGAAGCTGTCAACCAATGGAAAAATTCCTTTCACCCGATTCGCTGCGCAGACTGCAAACAGATAGCTGACTCCGGAAAGAAGACAGAGCTAACTTTCATTTCCTAAAACGTACGAAGTATTGGAATTCGTTCACAGAAAAGAAATAGCCCTTAAATAGTTGCACCCCACCCCACTTGCACAGCAGATACAATAAAATTAGTTTTCTATTCACATTCGTATTG
Mcal_394	381	CATGAATTGTGCTGAACTTTTTTAATGTTTGCAGGTCCTCTGTGTCCTGAAGAAGTTCAGGAACTTCTGTGATCTGAAATTATTTCCCCTTGTCCATATATTAAAGCAAATGCATTTTAGTAATTCCATAAAACTCAAATATGTCGAAATGTCTGATGTAAATATCATATGTGTTTTCAAACTCCAAGCACATTGTTAAATTTCAAAAATTGTGCCTGATATATCTCTGAAGATGTGCTCCTTCCTGTAGAAAGTTTGTGCATCAGATATAGAAATATTTATCTGAAAAAAAGATGTGATTATGAAGAGTATTAACTAATGTATAGTAAACAAATTCAGCAGCTTTTCACTTATAGCTGACGATGTAATTTTTCGGATGTT
Mcal_395	323	ACTATTCTACGTTTCTACTCTTGAGCTTGTTTCTTGAAGTATCATAATGAACAGGCCCTATCGTACATGGGCGTAGATAAGGAAAGGCTGCAAAGTTTTTAAATAGCATCGCCCTGCTCCTGCGTCCCTTGGCACGTGACATACGAGAAGTAATACAAAAATAGCGCCGCCCATGAAGCCAGAAAGACTGCAACATGTGATGAGATCTTGCTGCGACGAACAGATGCCTGGTGTTGAAGAGGAAGAGAGGTACACGAGAGCTTGTTCGGAGGACGGTTTGATTGAGAAAATCCTAGACTGCTGCAAATCGAAGATTCCAAAAG
Mcal_396	154	AGACAATCGACGTCACTCGATGCGGTCCGAAGCTCGTGTATTAGACAACAGGTAGCTGGGGAAGCTATTAGGTCCGTGTTGGGTGAAACAGTGACATCGCTGGCTCATGACCATTCGTCCGAGAAGGGACCGGGTTCGAATCCCGGTGAGTCAT
Mcal_397	305	ATACATTTAAACTGTTATATACAAAAATTCTTTTTAAACGGTTGCGCCATACGAGACGTGGGCGTGCGTGGGACTTTCATAATTATGTTTGCATATATTTGTAAATTCCATTTGCTACGTGGGAAAATTTCTAGCCTCTCAGCATCGGAAATGGGAGAGAGACGTGGAATACAGCAATTAGTGAGACTGTACAGTGAATAAATAAACTAAAAATTTTTGGCATGTTATGAAGTCCTTGATTAATCTTCTGAATCTAATGAATTACGATAAATACATTCTTCTTGTATATGTTCATATTGAACTTA
Mcal_398	368	GGTGCGTGTTTATTTAAAAACAATGGTGGTGAATCTTTCTTGCGCCTGGTATTTAAAATCGGATGAATTTTAATTACTTTGATGCTGGTGTATATTACATATATAGTTTGCGTGCCCTAGCTGTACCAAAAAAAAATAATGGTGTATGCCTTCGTAGTTGCAGAAATTCAGCGCTCTGAACTTCTTTACTCATCTGTGTTTGAATTTGGAGACTCCCCCAAAAGAAAAACGTCAGATTGTCAAAAAGGTTTCATAAACGCAGTTGTCAACGAATGTACCGAAGGAAAACGGGCTATCCTGTAACGAAAGCATAGCAAAAGTCGTTCGAATAGTAAAAGAAGAATTTAATTTCAACTGTTCACACAGTG
Mcal_399	238	CATAATCTTTTTCTCATGTAAACATTCCTGAATCTGGTCCTCTCATGATTTCCTTGGCCTTCCTCTACCTTTCTTTCCTGCCACTTAGGCTGAAAAATTACTCTTAGTAAGCATCTCATCACTCATTCTTTTCAACATGGCCAAACCACCTAAGAATATTAGTCTCCACTTTACTAACAACATTTTGTTGTCACATTACACAACTGCAACACCTCTTCATTCCTGACATGATCAAAGT
Mcal_400	224	ATCGAGCCTGAACTCACCTCTAATAAGTACTCCCTTCTAGTCTTTCGCTCTCTGCTCCATGATACAAGGCATGATGGGGAAGGACTAGTCCTCCTAGATGGACTATCATGCCACTGGGTAGAAATAAGTGTCTTAAACGTCTTCTCTCTCCTTTCTTAGGTTCGTCACCATTATTATAGCCCTTTTAACAGGTATCAGTGTACATACCTTATAGCCCTTTAACC
Mcal_401	219	AATGAAGAAAAATTTGTTTTGCTTAAGTCATGAGCAGCAATTTATGGTTCTATTTGACACCACCACAAAATCTATTTTCAAACTATCAAAATGCTAGTTAAAATTTTTTAACTTAGGTTTACAATTCATTAAGTGTCAGGGATCACACCCAAGCTGGTTAGTAAGATTTTGGAACTGCCATTACATTTAATGATTTGTTTTCCATTGTTTGGCACAGAC
Mcal_402	169	TCAAGTACACTAGACACCAAGTAGACGAGATGAACGCATCGAGACCAAGGGATCTGAAACCGCGACCAAACTTCAAACCAAGCTTGACTGTCCATTCACATTGCAACATTGCCTAAATTTCATAATACGTCTACTTCAAATTGCGAAATAATAGGAGTCATAGTGACTA
Mcal_403	363	TCAGCTGTTTATTTTACGAACATCTTGCTGAAAGATGTTGGGAATACTGTATTCGTTTGCCAGTAATTAGGTCAGCTTTATTTTACTTCATTTTTAGTGCAAGCTTTTTGTTTTACGTGATTGTCATTTAATTTTTGTGTTAATATATTTTAGAGGATTCTGTAGTTGAAATGCAGCACGTTTTACTATTTTCTTAATTTTCTGAAAATCTGTTTTGTGTTTCTCATTGACCTTCTGTGGGTTATTCATTTCTTGTTTTATTCTAACTTGAAAACTGTGACACAAATATTAATGTATAGATATGCTCATGTAGTTTTTCTAGCTGTAGAAAGCGATTTCACTTTTATTTCTGTGAACAGTTCG
Mcal_404	182	AGTAAATGTTAAAGCAACAGGTGACAATTTTTCTTTCTACAATTAGCTTGGCCACAATAGTCATTGGGTAAAAGTTAGTGGCTAAAATACACATTTTGTATGATTTAGTTGAGAATAAAAGTTTAAGGTTGAAGGCGACGTTTTGTTTCTATGATGATTTCTATCATTTTACCTAGAATCAT
Mcal_405	287	TGCGCAAAGCTGAGTGAAGTGAGAATTAATCGGGATGTTCTCTTATGCATGTATTTTTGCCTGTAGTTTATGAAGGAACATATGTGAATTCTGTTTCTAAAATATCTTGCCGTGCTGTCATGATAATGAGATGCAAAAAAAATTCTTTTTTTACCCCGTATTAGTATGTGTGTATGAAAAATAAAGATTATAATGTTTAAAAGAAACCATTGTCGAAAAGTTGCAGAAATGTGAGGTGCTGTCATTTGTTATTGAGAGTGTTTCCAATAATAAAAATCACTGCATGC
Mcal_406	283	CTTGGTCGTATTGCGAAGCAGACGACAGCAACTCGTTGTTGTCATTCGTATAAATTACTGTCAAATGTCAGCCTTTGCCCGAGAACAGCTGATGAAATACGGATGGTCTGAAGGTAAAGGATTAGGCAAAAGAGAAGATGGTATTTCCAAAGCTATTAAGCCCGTTTTAAAGTTTAACAATCATGGAATTGGGCATGATAGTTCAAAAGAATTTACAGATCAATGGTGGAGTCATGCATTTAACAAAGCTGCCAACAGTTTAGAAGTCATTAGCAGTGTGGAA
Mcal_407	298	CCAGCCTGCTTCACACAGGCCTACAATTCTTCCTCTCTTAAACATATCCAAATGGCAATAAACCTGCCAAAGGCATGTATTCTGCATTTTCGGCCTTCGCTGAACAGTTTTCCAGCACAAACAAACAGATCTGAAATGTCCACCTGCGACCACATATTACCATCCCTGTTGCTGCTGGCACCTTTATCTCACGAACATGTGTCATCGGCTGCGGTTTAACATCATTTGCATATCTCGAGTGGGTACACCCGCCCTGCGATTTGCATTTTTGTAGCACACCTCCTTCTGGGTGGGGCAC
Mcal_408	383	TCGATTTCACTCACGGAAGTGGAATTGAACTTAACTTGAGTGTTTAATCAAGTACAAGAATAGGGATAATTTATTAAATGTAATGTGAGATTGGCTCCCTAGCACACGCGATACCGTCTTTACACTCAGTTAAAAACTTTACTATGAGCACCACCTTGATACTTCCAATCAGTTTTCAAGTGCCGTTTTATGTGGAAAAGTGTGTTTTAATTTCATTCTGAGAAGAATTTAGTTGAAGTTGTAAGTTTAATGTTTCTGATCTTCCAAATTTCTGTAATTAGTAAATATAGTTTCTAAGCGAAAAGAGTAATTAAAGCTTTTGAAGACGGATTATGCTCCAGGATATGTAAACACACGATTGATTATGAAGCAAATTAAGAAGT
Mcal_409	311	AGCTCCGGGAGTGTACGTCTTGTATCCATAGTTATATCCATAGGGATAATACTGGCACATGGCGCAGACCACCATGGCGAAAAGGAAAACTGCGATCATAGCCTTCATGTTGAAAAGGATGATTTGCTTGTCTCGTACAGATAGCAAGTCCCCATGTACCTGCCCGGGCGGCCGGGTTTTGAGCTTCAAGATGCTGTTGCCGAGATTAACAACCGCTTAGCAGTTGACATCCATAAAAAACTGAGCACTGGAGACGAAAATGTCTTTTTCTCGCCCTTTAGCATATCGGCTGCGCTTGCGATGCTAGTACC
Mcal_410	341	GAAGTGTATATACGCATGCTCAGCGCGTATGACATAATTATGAGATATTCCCCTGAATATAGTTGTGTTTTCGTAGTGGGCCGCAAGACTAAAATTCCAGACCTGGTTTGATCGTCCCAATCCGCTCCTGGTTCCAACCTTCTGAAATACACTGGCGTCCAAAATTAAAGTCCGGAAGGCAATAGCGGGAAAATAATCCAAAGCGCTCAATGAAATGTTACGATATTCACAGAACATATGCAAACGGTCATGAGCGCTGGCTTTATGACCATTCGTCCGAGATGGGTCCAGTTCGAATCCCGGTGAGGCATGGATGTTGTGTTTGTCTTACGGCACTGGCT
Mcal_411	317	ATTCGGCTGAAACCACACTGGTCGGCTGCTCTCAAGAATAAATACATTGCAAGCATATGTCAAGTGATGTTTCTGGTGATGATGAGGTAAAGAGAGCACAGCATGCTAAGCAGACAAGTCATCAGCCAACAATATTTTCAAAAATTCTGGATAAAAGTATTCCTGCTGACATATTGCATGAGGATGACAAATGCATAGCATTTCGTGATGTCTCACCACGGGCACCAGTTCATTTCTTGGTTATTCCTCGTAACCCTATTCCGAAGTTGGATGCTGCTTCTTTGGATGACACAAATCTTCTTGGGCATCTCCTGATT
Mcal_412	150	CCTTCTTCGATGTGGCCGTCACGTGATATCTGTTGTCCATGGTAGATGTAGTCATCACTTACTTTTAAATTGGTCCCATCGACCTCTAATTCTTCAATTCTCGCAAAAGAAGTTGTTAATCTGTGCTGAAGTGTTATTTGCATTAAAACC
Mcal_413	383	AAAGTTGTAGTTCTTCTTCAAAAGCCTCTTTGAATGTTTGTTCTCTTTCTTTCAATACCTGTTTCTGTCGTTTCTCAAATTCTGCAACATTATGAGCATGTTCTTCAGCGAGTTTAACCTTTAATGAATCAAAATCTGCAAGTTTCTTCTCTTTGTAGAGTGCCAATTGAAATCTGTGGTCCAGCTGCCTCTCCTGAAGATCTTGGGTTTCAATTGTGTCTTCTAAGTTTACCAAAGCATCTTCCACTTCTTCAAATAAACCCTCCAGCTCGCCTATTTTTCCCATTAGCATCATAATACTGGATTGCAAAGCAGGCAAAGCTTTCAGCTGGCCATTTAGCTGTTTGATTGCAGATAGTTCTTGTTCACAAAGTTTATGTAGG
Mcal_414	362	TTTGGGGAACTGTTTTGGAGGGCTGTTGGGGGTGTGCGTAGCCGTGACAGGTTCTATTTAAAAAATTTAGCATGAGTGCTTCTAGAGCTGAGAGAGAAAAACAGCGACAGATTCAAGAAAAATGTCAAGCAATTTTAGGAAATTTGCTTCGCGAAGAGGACAACAAGTATTGTGTTGACTGTGATGCCAAAGGGCCAAGATGGGCATCTTGGAATCTTGGAGTATTCTTGTGTATTCGTTGTGCAGGTATACACAGAAATTTAGGTGTTCACATTTCAAAAGTGAAATCGGTTAAATCTCGACACATGGACACCAGAACAAGTTGCTTGCCTGCAGCAAATGGGCAACAGTCAGGCTCGTGC
Mcal_415	370	ATCGTTGATCTGACGGAAATACTGGTAAAAGATCCTGATCCGGCTGTCAAAACTGTGAGTAATTTAAATTTTATTCTAAATCTATGTAACATGAACTTGAAATTTAATTGTTTTCATCTTTATTTGACTGAATGCTTCAGTATGTCAAATAAACAAAGCATGTATGACTCCAGATGTAAAGGACTTAGAATACTGTGATGCGCAGTAACTGTCTGGCATATCTTTGCGCATTTGTTTGTATATATGCAATCTGTATCACGAGTTTTGTGAATTTTCTGTTGTAAAAAACTTAAAAATCTGTTCAATAAAGTTGTGCTTTGAAAGCTACTAATCGTGTGTAATTAGCTGAAGGTTCATCTCTCCGTCTGTT
Mcal_416	139	GGTTTATCTCTTTCTGAGATGAATCTGTGCCCACAGTGTTTTCAAGATAGCGCCCAATAAGGTCATCCAACGGATCATATTCTTTAGGTAGTTAAGCGTCTTGACGATATGTCCTTTCCTTAACGTAATTTCCTTCCAT
Mcal_417	124	TCCGTACTACTTTCCGGGTTACTTTTGTTCTTCCTATTGTCGTAGTTCTACTTTGTCGTCTTGTATTTCTTTCCGTTATTTCGTTAACCTTAATTCCTAGGTATTATTGTCGTAGTTTCTAGGT
Mcal_418	236	AAAGGCAGCTCTTGATCAGCTAACACGTGTCATGGCCCTTGAACTGGGACCTCATCAGATTAGGGTGAATTCTGTTAATCCAACTGTGGTCTTGACTGAAATGGGCATTAAAGCTTGGGGCGATCCAGTGAAAGAAAAAGCAATGAAAGACAAAATCCCGCTTGGAAAGTTTGTGTTCCAGATGATGTTGCAAATGCTGTAATTTTTCTGCTAAGTGACAAAGCATCAATGATTAC
Mcal_419	281	GACACTTCTCTCCATCCTTTGGCGAATGCACTCCAAGATATCGCTGTCTGATTTGGCGGCATCATTTTCAATGATCAGCAAAATGGCAATGAGCACAGATGCTATTTGCAAAACCGCCATGTTCGATGCTGGTAGGTGACCCCCATGTACGAAATAAAGGACCGATGTATCGGTTCACATATTTAAAAATAACCAAAAAATGATGTGCTCTTAATCATGGAGCCATGCAAATATAGCAGGTAATTGAGATTACTTTCGCCCGCCTCCAGCACCTGCTCCAG
Mcal_420	477	GAAATAAAGGACCGATGTATCGGTTCACATATTTAAAAATAACCAAAAAATGATGTGCTCTTAATCATGGAGCCATGCAAATATAGCAGGTAATTGAGATTACTTTCGCCCGGCTCCAGCACCTGCTCCACCTCCAGCTCCTGCGTTCATGTCAAATCCAACTCCACCTCCAAATCCAGCTCCAGCTCCACCTCCAGCTTCACCTCCTCCGCCTGCTCCTCCTTGGGGTACTGCACATTTAGATGTTACGCCAGGGAAAATAATAGTGCGACATTTATTGCATGTGTTTAAAAACAGAAAGTAAGCTAAATAGTATAAATACCTAATCGTTACGAAATATTTCAGCAATCATATGTTGTATATGTATATATATGTTTAAGTCATCTTATGTTAAAGAAC…
Mcal_421	240	TTGTAGTAGTGCAATTAAAACAATTTAAAAAAAAGAGTGCTAATTCATGACTGATATACAGATATGCAAGTGCATTGCTTTTTGAGCATTGTGTCATATGATTGTAAACTATTATAATTTGATGTATACATGACATGCATGTGATTTTATTAACAATTATTTTTCATTAATTTTTTGTGAGTTATTATTTGGAATGTTTAACCTGTTGTACATAACATTTCATTGATCCTATTCTTGAAA
Mcal_422	121	TGATGTGAATAGTATAAGAAATGAGTTGTTAATACTCATTAGAAAAATAATAATCAAAAGAATGGACTTTGTGTGGATAATATGGTATTTCTTATTCTCTCTCTCTCTCTCTCTCTCTCTC
Mcal_423	324	TTGCTATCTGTACGAGACAAGCAAATCATCCTTTTCAACATGAAGGCTATGATCGCAGTTTTCCTTTTCGCCATGGTGGTCTGCGCCATGTGCCAGTATTATCCCTATGGATATAACTATGGATACAAGACGTACCTGGGGATCGTTAAATTCGGGAAGAGCTCTACAGCCGTCACTAAAACAAAGGTCTTCTTTAATTGTGCGTGCTTTAATCACTCTGACTTCTCTCCAAATATGAAGTATTTCTTCTTCAGTAGGGATTGCCTCCATGGCTCTCCTTACGTTTGTGTGCGCTGCTTCCGCCATGCCATATGGAAGAAGTCT
Mcal_424	371	GACGGAAGTAGTAGTTGATGAATAACACAAGAAACACTAAAGTCATGAATACTTCAAGAAGTTCTTCCTTCTTCGACGGAAAACATCCCGTGAGAGGATTTAGAAGAAGGCAAACTAGGACTACTAAGAGTTGGACGATTTGGAAAACCGTCAGAAACTTTTTCCACCATAAGAATTTCTTAAACGCAGGACCACAGGCAGCCAACGCATAATAAGAATACATAAACAACGTGCACAATGGAGTTCACTGTAACCACGATATACACACAGAAGTTCAAATCTCCTTTTGCAATAATGAGGCATACTACAGGTGTCAGAGCGTGATGATATCTGTGCAGAACAGTCAAGAGGTCAAACCTTTTCCGCAGCGC
Mcal_425	131	ACTGCGCCTAAGGTGGTGACAGACTTAGATGAAGCTGAGTTGGCCAAGCAGCTGGACGAATTGCAGCAGGATAATGCAGAAGTTCCAGGTGACGATGACTTAGAAGATGAAGGAGAGAGTGGGGAAGATTC
Mcal_426	217	CCCATGTACTTGGTTTTCTATTTGTTGTGATAAATTCTAAAGTTTATTAGTTAGTAGGGCTTTACTTAAGTGGGGTGATCTTACTGAAATAGGTCAAGAACCTCTGGTATTCTCTAACAATATATATTTTATATCAGTCTTTTTACCACTCAAAGTTGCAGGGAAAGTGATACATGAATGCTGTTCTGCTGTTGTTTGACTAGACAATTCCAATTTT
Mcal_427	430	CTCGGCCTCTGTGTGGTGCTTGCTGCCGCCGATGACGTAGATAAGGAAAAGGCTGCAAAGTTTTTAAAATGCATCGCCTGCTCTGCTCCTGGCAGTGACATACGAGAAGAATACAAAAAATGCGCCGCCATGAAGCCAGAAAGACTGCAACATGTGATGAAATCTTGCTGCGACGAACAGATGCCTGGTGTTGAAGAGGAAGAGAGGTACCGTGGTGATGTTGTCCCCAAAGATGTGAATGCAGCCATTGCTGCCATCAAGACCAAACGCACAATTCAGTTTGTGGATTGGTGCCCAACAGGTTTCAAGGTTGGTATCAATTATCAACCACCCACGGTTGTTCCTGGTGGTGACTTGGCTAAGGTTCAACGAGCAGTGTGCATGTTGTCCAACACAACA…
Mcal_428	286	ATTACCAGTTTAAAGTTTTACATAAAATATGAGCCCACATGTTTCAGCTCACAATAGATTGACTGTGGTCAAATATGGAAAAAAAAATGAAGTTAAGCATAATGTCACTGAAATGAAATGTCTGAAGATAACACAAAAGAATAATTCAGTTTTGAAATGAAAGCATTTTTAAAAATACAAATTTCTTTTTTCTACAGCACTCACAAATACCTTTTAATACATTCATGGCAATTGCTACTCAGAATCCAGTTCTGATTATGGGAAATGTCAAGTGTCATTCAAATTT
Mcal_429	387	GAAGGTTTATGTCCATATGGAAGTAATTGCTCCTACAGCCATGATGTGGATTCCTATTTAGCCAAAAAGCCACTGGACCTTGGTGAGCACTGTTATTTATTTGAGATTTATGGTAAATGTCCTTATGGCTTTTCATGCAGATTTAGCTCACAACACATCATAAATGGGAAAAATATTTGTAATGAAGACCTGTGGAATAAAATGAAAAACAGACAGAACCCATTAAATGTTTTGTCACGTGACTTGCAAATCTCTTTACGAAGAAAAATTATGATTTCAGTAAATCCAATGAAATTTTGAAAGTAATTAAGAATGGGCAATGGAAAGAAATTTTAAAGGTACAAAATTTATTGAGAAAGTGTGTAATACTAGTGATAGTGAAAAGTG
Mcal_430	278	ACAGGACAGCCTGGATGGCAACATACATGGCGGGGGCGTTGAAGGGTCTCAAACATGATCTGTGTCATCTTTTCCCTGTTAGCCTTGGGGTTAAGGGGGGCTTCGGTGAGAAGGATGGGGTGCTCTTCTGGAGCAACTCGGAGTTTCGTTGTAGAAGGTGTGATGCCAGATCTTCCCCATGTACATATTGCAAAACACACATATACTGTCGCTCCATTCTTATTTCTTCTTCCTCTAGAAATCTTCATTATAGCATTTTGCGGTATGGAGATACTATA
Mcal_431	313	GTAAGAAGGTCCCCTGTTGGCCATGTCCTTCGTAAGAAAGGGAAGACACAGTTCTTTTCGTACTGCGAAGTCTTCAACGAAATAGCCCCCACTGTACTCTGCGTTGATACCACTGCTTCCCATGTACTCTGCGTTGATACCACTGCTTCCCATGTACTCTGCGTTGATACCACTGCTTCCCATGTACACTCCCGGAGCTGCTGTCTCCCACTACGCATCATCCGTCGGTGGTGGCGCATATCCCGGTGCCTACAGCTATGGCTACGCTACTTATCCTCATCGGTATTGGTAAAGACAAGGATGACCGTGGAGT
Mcal_432	269	CTTAGCGTGAGTTTCTTCATAACAATCAGCACGATAGCCTTCGGTGCAATATTTGATGGAAGATCTTGGGTTCCGATTATGGAAATAGCGCGATGCCTGCTATACTTCGCTGTGAAGGCTGTGGTGGTGAGTCAGATTGAAGACTTACCTCTCGTCACAGACCTCACCTTCAAGGCTTTCAATTTGCTCTTCCTTGGATCTTCAGTGTTGTGGCTCGTCATATCGCCCAATGTGACCTTCAAATTGGCCAGCAAGTGAAACTGCATGCC
Mcal_433	396	ACGTCGCCAGCCAAATCTTCGGTGTTGTATGTAAGACCATAATAAATAAATGAATTGACCAACCAGTTGTAAAAGAGGTTTAATGTGTTTTTACGAAGTTCTGGCGTTTTCAACAAGTCAAAAAACTGTCGCCCGGCTGTTCTTGCTCTCCTTTGTGTGTTCCTTTTCTGACATGGAAAGCAGCTTACACACTTGTCTGTCGGTTTCTTCTACATCGTTTCCATTCTTCGCAGATGCCTTCGATAAGAGTTTCCTAAATTTTTCCTCCTTTCCCTGAATGAGGAGCCAACGGGGGGATTCAGGAACAAGCCAAAACACGGAGAAAAATAAAAGCTTAGGCAATGTCACTGCAAGCTGGAGCCAGAACCAATCCCTGACTATCCATGCGACACCAGG
Mcal_434	435	AAATTTGATACACTGTGTGATCTTTATGACACTCTCACAATTACCCAAGCTGTCATATTCTGCAACACCAAGAGGAAGGTGGATTGGCTCACAGAAAAGATGCGTGAGGCAAATTTCACAGTATCTTCCATGCATGGAGACATGCCCCAGAAAGAAGGGATGCCATCATGAAAGAGTTCCGATCTGGACAAACCAGAGTCCTCATCACCACAGATGTTTGGGCCAGAGGCATTGATGTCCAACAAGTGTCACTGGTTATTAATTACGATCTACCAAACAACAGAGAATTGTACATTCACAGGATTGGTCGTTCTGGAAGATTTGGACGTAAAGGTGTTGCAACCAATTTTGTCAAGTCAGATGACATCAGAATTTTGAGAGATATTAGAGCAGTATTAC…
Mcal_435	320	CATGTGATGTGTCTCATAACAATCTTTCTACAGTCAAGAATTTATTTTTAATGCCTTAACAAGGCTTGCTGGTAACTCGCATTAGCGATATATTTGAGCTGCTTATCATAGTACTTTTTCAGGTTTGGCGTACTTTCGTTCACACATATCCACCATGGTTGAGGAGCTGAGCAAAGAACAGGTCGAAATGTTGAAGAAGGCCTTCGACATGTTCGACAGAGAGAAGAAAGGATCCATCCATACCTCCATGGTGTCAACAATCTTGAGAACTCTGGGGCAGACGTTTGTGGAAAGTGAGCTAAAAGAACTAATAATAGAAA
Mcal_436	309	GACAACAGTGAGGACTAAACCAAAGTCTATTGTGTGCGCATTGTACAAATCATCTCCATTATATCTGTATTAGTATGAAGCGCGGGTCACATTGTTCTCCTGCTTTGAAGCCAACATTCTGAACAGTGAAAATGCACAAATCTTTAAAAGAAATGAAAGAACATTTTTAACCTGTAAAGCTTCATTTATCTTTATGCCGTTGCTTATCCATATCTGGAACCTGAATTTATGAAATAGTATCATCGATACATCTGATTGTCAGAGACTTTTAACACCAAGTTTGAATTTTAAGTGTCATTTGAAAGCATG
Mcal_437	368	ACAGATGCAGGAAATGGGACAGAAATCCGGTGAAGATCTCCAGGCAACTGAGGACAAACTCAACCACATGAACAAAGTGAAGGCCAAGTTGGAACAGACTCTTGATGAGTTGGAAGACTCCTTGGAACGTGAAAAGAAACTTCGCGGTGATACTGAGAAGTCCAAGAGGAAAGTTGAGGGTGACCTCAAACTTGCCCAGGAAGCTGTTGCCGATCTTGAAAAGAACAAGAAGGAACTTGAACAAGCTACTTCAAAAGGAAAGAGAAGGAGATGGCCAGCATCTCTGCCAAGCTTGAAGATGAAACAGAGCTTGGTTGCCAAGCTGCGGAAGCAGATCAAGGAACTCCAGGCCAGAATTGAAGAGCTTG
Mcal_438	339	AGACACAAATTATGATTGCTAATTTTTCTGAAGAACTTCTGAATGTGCTTCCATGCAGAAGAAATAGAGGAAATGTTGGAAATTTCCAGTAAAAGTAATAATGAAACTTCTCATTGCATATTGCAGAACAGTACACGTACATGCAGTATGAGAACATATTATGAAAGGTGAAGAAATGAAAATGCATTCTCTGGAAAATTTTCCCAGAAATTTGTCTTGAGGGTATTTTTTCATTCTTGATGACCAACTGAGAGATATCTGGAGTTTCGTGGTTCACAAGTGATCAAAAGAAAGCAATTTTCTTATGTTCAGACATTCTGTCTAATTTCATTCATCCAT
Mcal_439	355	TGCGTGATTATTCCAGAACTGTCAAAGGAAAGAGCAGCTCATTATAGGAGCAATGGCCAAAGCTCTTGAAGTAATCCCAAGGCAGCTCTGTGATAACGCTGGATTTGATGCCACAAACATTTTGAACAAATTGCGGCAAAAGCATGCTACAGGTGGGGTGTGGTATGGTGTTGACATAAATAACGAGGACATCGCTGACAACTTTGAAGCATGTGTTTGGGAACCGTCTGTTGTAAAGATCAATGCCCTGGTGGCAGCAACAGAAGCATGCTGCCTTATTTTGTCTGTTGATGAAACAATAAAAATCCTAAATCAAATAGCTGAGCCGCAGAGTGGGCTACCCGGGCGTGGACGT
Mcal_440	327	AAATTAACAAACACTACAGTTTTTTCGAAATTACTAGGTTACGTTTGCTTAAATCACTCGGCTATATATTTATACATATATATAAATTGACGACGGAGACAATTTATTTCGTGCATATCCCCATAAGGGTCGGCTGCACAATTATGAACATACCCTTAGGATAGTATGTCTTACATGAAGTCTCTGAAAACGGAGAACTATGGATAGCCAACAAAATATTTCTGTTGAGGTGGCAGCCGTCCGTATATATTTTCCAAAGGGGATTTGTGAGATGTTGTATCATATATCCGAAAAAGTGATTCTTTGGATAGACTACATGGTCGAAAG
Mcal_441	441	TCTGCAACAACACACAGATGATACAACAGGATAGATAGAACTATATCATTCGTATTTTATGAACATTATCAAGTAATTATCGGTAGAAAATTTTCTCACTTAAGCTGGAGCGTCGCAAGTAAAATGACCACACGAACGCTGATCGCTATGGTTCCGGAATCTAATTTCGTGCCATGGCCACCGACCGTTTTCGCTTCCAAACCACTCATCTTGTCGAGTTGGACAGTAACAACTGTAATTGTGGCTCTTCTGATGAGTTTCATCACTCATTTGGCGTTGTTACTAGGAGTCACGGGATTTTCTTTCAACGTTTAGAGACATAATTCTCACCAGCAATGGAATACTTGATCCTCTGCCTTCGTCAGAACGAACTGACGTGACCTGAGCGTCTGTGAACCT…
Mcal_442	254	GAAATAAAGGACCGATGTATCGGTTCACATATTTAAAAATAACCAAAAATAGATGTGCTCTTAATCATGGAGCCATGCAAATATAGCAGGTAATTGAGATTACTTTCGCCCGCCCTCCAGCACCTGCTCCAGCTCCAGTTTCCGGAGCTGATAACGCAATCGCGACTACCAGCAACAGCATCACCACAGCTTTCATGCTGACAGCTTGAGATCAAGTTACTAATGAGGAGAGAGACAAGTCAATCATCCCCACT
Mcal_443	174	CTGGTATATGTCTCTGATACTGGCTTCAAGACTTTTGGTGGATCCACAGCATTCTCTAAACGGGCAGCACAAAACTTGTGGCCTGCTTCATATGCCGGACTTTGATAATCCACACATACAACTTCATTTCCTTTAACATCAGGCAGGCTATCAATTGGACTATGCACAGTTCCA
Mcal_444	447	GCATATCAGCTTGCAAAGACGAATCCCAATGCTCCGAGAAGAGTCTTCACATAAAGAAAAACCCGTTCAGCATCGCCAACATCTTGTCCGCCGAGGGGGTCAGGAGGTGCCAAAGGGTTGAACCCCCTTGCAGGACATTCTCAGTGACTCAGCCAGCTGGATTCCTGGTGAGCCCCGGTATCTCGGTTGTCAGCAACAGTGACAACAGTTCTCCACCGAGCAGTCCCGAGCAGTACGACTCTTCAGAGGACTTCGTGAAGGAAACGGGAGCGTCGCCTTTTAACCTCTTGTGACGAATCGACTTTGTTGTTCACAAACCAAATTAGAACAGAAAGCGAAAACCAACGCGTAAAAGATTCTCATCCAAACGAGCACGAACAGCGGAAACTGATTTTAGGT…
Mcal_445	210	TGTGTGTGTCTGTTAGCCGTTTTATGTCATACTGGCCTTTAAAATGTTATTCAAGAATATATTGTTATGAAATAGATGTATATTTGCTGTTGTGATGAGGTGACCGCATTGGACCATTCCACAATTTTAAATGCTTAAAATATATGTAAATGATATAGACTTTGTATTGTCCCAGTGTAATCAAGAGTGCAGAAATATAGGCCGCAATGA
Mcal_446	350	GCTCTTTCATTCTGTTTTCAGCCGTAGTCGACCGGCTTCTTTTGGTTGTGTAGCTGGAACTAATGCTTTGATTAATTTACTATAAAAATTTCGATATTTATTGCTGAAAATTAAACATGATGCGTGGACGTTCTAATCGTGGGAGTGATTTTAGAGGAAGAGGGAGTTACAATAATGGTGGAGGTGGTGGATATAACAATGGGTCCAACAGGGGTTTCAACAGTCTGAAAGGTAAACAACCTGGAGAGAGGTTGATGCGTGCCAGATTTGACATGCATAACATGATACCAATAGAAAAGAATTTATATAATGAGCATCCGGAAGTTGCAATGAGAAGTCCTGATGAAGTT
Mcal_447	222	GAGCCGGCTGTGGCAGTGTGGGGAATGTTTTCTTGGTATAAAGCTGATGGACACATCCCTCAAATAATGTGTCCGCTCACAAGGCTTCTATCGTCACCAAATGGTTCCAGAAACAAGTCAACAAGTTCCCTTGCTTTAGTGTGACCAGCACAGTCTCCAGATTCAAACTCCATCAAGCATCTCTGGGATGAGATGGAACAGACTGTTCACTGTTAGACTGGG
Mcal_448	365	TATATTGTGGTTCTACCAAAACATATGCACCGTTTACTTCTCCTGTTGATACTACCACAACAGGTGCACCGTTTACTTCTCGTGCTGTTACTACCACAACAGGTGCATTGTTTACTTCTCCTATTGATACTACCACAACAGGTGCACCATTTTCTTCTCCTGTTGATACTAGCAGAACAGATGCACCGTCTACTTCTAGTGTTGGTTCTACCAAAACAGATGTGCCGTTTACTTCTACTGCTGGTTCTACGGAAACGATACAAATCATACTCCCTCAATAGCATAATTTCTCCAACAAAATATACATCAAACCGCTCAAGGCACATAAAGTGTGCTGAAAAAAAAGAGATGTCCTTGAGCTGTGG
Mcal_449	176	AGTGTGTTGTTTCTGTGGTTCGTCAGGTTTCGCTGTGTCACTGTTTAAGTAGAGCTTGAAATTTAAGTTTTCAAGATGGATTGGCGTACCGATGGATCATGTTCAGTTTTGAATAAAGATACTAACAGCATGCTACCTTTCCAGAAAAATTGCCCATGGAATTTCTGTAGCACTAG
Mcal_450	334	GTACAGAAGAAAATTAAAAGCGATCATCATATTTTCACAATGTATATATGGCAGAGAATGGGGGCCGATCCATCAATCTTAAGTCCAGCAGAGCAACAAAGAATTTATGAATGGCAAGAAATGAATGCACCATTAGCTGATGCTGCCTCATTCAGAAGTTATCCAACATTACGATGAACTAACTCCACATATGCTGTCTTCATTACTGTGAAATACTGTAAAATTACCATTTTTGTACAGGAAAACATGAAATGGCATCCTCTACTATTTATTTAAAAATACATTTTATTTTGTGTACATGTGTCAGAAAATAAAAAGTAATCAATCTTAAACT
Mcal_451	247	TATTGACAAAGAATATTTCCTGCGTATGTATGTGCAGAATTTTTTATAAATTTTATTTATTTATATATTTACTGCTCGAGTTTAAGATTCACAAGGAACAACTATTTTAGCTGTGTACTTTTGTAAACCTCTCGGTAATATTAAGACATGAAAACAGTATAAAAATAGAAAAAAATATAAAGATTTTCATTATATTTTTTAAATGACAACATATTTATATATGTATTAGTGTTTAATGTGATACATG
Mcal_452	338	AGGGATCTAGAACAACTGGGAGTCTCCTGTGAACCAAGAGACACATGTAAAACATCCGACCAAAATTTTGAAATAGGAATTGCGCGTGTGACAGATCCTGCCTATCGTATGGCGACTGCTGTGTGGATGGCCCAAAGCCAACGCATTCCAAGACCAGCAAGAAGGCTGGAGGGCATTGAATGCGTCTCTAATCTTCCATTTGGAGGAGTTTATGCCATTTCAACATGTAGCGATTCATGGGATGGTCCTCCTGGCATAAGGCAAAAGTGTGAAAATGAAGATGATATGAGCAACTTAATAATGTCTGCAATTGCCACCGACACTCAAAGCAAGAAAAC
Mcal_453	291	TAAATTTGTCAGGTGTACGCGTAGGCTCATGGCGGTTAGATGCCAAGTATAGAGTTTTGTGTTCCGCACCTGCTCACTTTGATGCGTTGGTACATGGTTCTTTTATAAAATGTTTTGTATGTCATTTTTTCGTAATTGTTGTTGTGTATGTTTTTCTGTTCTGATCTGTGCAATATGGAATTTGTGTTAATGCAGNTTGGAATTGCAGTTTTGGNGCAAAAGTATTGTTGCCTTTTGTACAGCAGGCTTTGTTTTGTATTTTAAGTGTTTCATTGTTTTATTGCCATGTAG
Mcal_454	417	ATTCATTGATTGGTAGTAATTTTAGCTATGAAATTTTTAGTATTTTCTTATTACTGTGCTGATCAATGAAAATTGAAAGCTCTGCTATTTATTTAACATACAGACCATTCAGCACATTTTGCACTGGGAACAAGGTGTGTACACATAATGTATTGTGTAATTGCAGTATTGTGAGCAGTATTTGTTCTAAAATATTTAGAGTATCTTGTGTTCAAATGTGATATGCCACCCCGGTGGCGCAATGGTCTAAGCGCAGGTTTATGACCATTCGTCCAAGATGGGTCCGGGTTCGAATCCCGGTGAGGCATGGATGTTTTGTTTGTCTTATGGCACTGGTTCTCTCCCTTCCCTGGAGTCAGTAGCCCTAAATTAGGGACGGGCGACTGCTTATAGCCCATT…
Mcal_455	316	TGTACATGGAGCAAGTCTCTGATGATCTGGGAGGTGAAGTCATAGACAAGATGATGCTGATCAAGGAAACACGTGGCCCAGAGGCATGGTTATGATATGAATCATGAGCATAATTTTCTTATGGGTGTTGAGAGCAATTAAATTAAGAGATATTGAATGTACTTATAGTACCTTTGTAAAGAAGAAGTCTTTAGGTTGGTAATACAATTGACTTTGATTTTATATTTTCATCTGTTATGTTTAGTATTTTTCATGTGAAGTCACAATTTTACTTCCACATATTCTTTTAGTGTATGTTATACATCAACTGGAGGAG
Mcal_456	284	ATTGGGTTATTGGGATCTTATTTGCCCGTTTCCGTATTTCGCAGAAGTACGCCTTCTCTTCGCTATCCTCTTACTTACCACTTCTTTCCATGCTTTAATATTTTATTATTTTGCAGGAAATTCAAACGGAGTGATATTTTTGCATAGCACCTCATAAATACTTAACGAATAGTAGTTTTCGTTATGTGCGCTTCAATTGTTATTATTGTTTTTGTTAACCGTATAAGACCAAGTTTTACACTTTTATACGGAATTAATTTTCTGAGGTTGTAAATTGAATCATT
Mcal_457	489	ATGAGTGCGTTGCTATAAACAAGGCCGGTGAAGCTAGATGCCAAGCTTCAGTTCATATTGAAGCTCCACATCCTCGTGACCAAGCAGCAGCACCAAAGAAAGTCGATAAAAATGTGAAAGCTCCTGAATGCCTCCAACCTTTAAAAGACGTCACTGTTAAAGAGAGCCAACCAGCACTTTTCCAGTGTAGGATCTCCGGAACACCAGCCCCTCAGGTGAAATGGTTCCGAGGGGAAACTCTGGTAAAGCAATCCAGATACTTCCGTATGTCAGTGGAGAATGATACATTTACTTTGAGAATCTCAGAAGCCTTCCCAGAAGATGAAGGACTTTATAAATGCGTTGCCACTAATTCTGCAGGAACAGCTACTACAAGTGCCACTCTCCGAGTTGTTGTTC…
Mcal_458	365	ATAGTGCTGCTATCTCCAGACAGGCCAGGCTTAGAAGACGAAGAATTGGTTGCTGAGGAGCAAGAAAAGTTTTACCTCTTGATGAAGAAGTATATGGCATGGCGATATGGGAAAGAAATACATCAGTCCTCTACCCCAAACTCCTACTTCGACTTCCTGATCTGCGAGAACTGACCGATAATCATACTGACTACAATCTGCGCCTTGCCAAGGAGAGATGCAAGAAATACAGCAGAAGTTGTCTTCTTTACAAATAGACTCTTCTCTACAAAGTAAAGGGGATTATGGCACATCAGGCTCATCAACTCCCTCGAGATGGGCTGGACCCGGAATTGAAGTCACCAGTTTGGGCAGGACCCCTTGGA
Mcal_459	377	ATCATCCATATGAGGTGTGTGAAGTTATATCCACTCAGATTCAACAAGGAAACTTGCCTTACTTGAAGTGGCTAGGTGATATAGTTCCTGAAAAATAAAGTACTCTACAATACTGATCTTCCTGACAAGTGGAAAGTTTTTCTTGACTTTTGAATAAACAAGAAGTAAAACCATTAAAAAAAGTAGTGCAAATTAATTTTTCTTAAACTAACTGGCCATTTGTGATACTGAACATTGTGTGTAACACACATACTGTAACATTTTTGTTGATAGTTTAAAAAGAATCTTCGCTGTCTGTGTAAGTTATGCCTTAGACGTCCTTGTCCTGAGGTGTGGTAATCATCTAGGAATGATACTGTAAGCAGTACTAATAAAGT
Mcal_460	471	AGTGCCAAAATCAGTAATAGCAACAAATTTGATACGAGTCAACATCTCCAGATTTGGCATATGTCACAATGTCTTCGGAATATCTATCAAGTTTCATTCAGTAACTTCTTCAAAAGGTAACAGAAATACTGAAGCACCCCAAGGAAAACTGCTCTGCAACTATTGGCTTTTCAGCACAAACATTTATTCCAATTAAGAATACAACATGACTGAAGAACAAGGCATCTTAGCAAAAAGTTATAAGAGCTTTTCTTTAGTCTACCACACATCCATATTTTTAATCAAAGTTTTCATCAAATGCTCACAGAACACTTTATTTATAACTTGCCCCTTTCTCCGGCAGCTCAAATTTATGTCCAACATGTTGTTGAACTGCAGCTGCATGAAGTGAAATAATTA…
Mcal_461	421	TCCTGAAAAACAAGGTCATCGATTTCCTTTCATATCTAACGCCAGCTAATATCAAAAACAGATTGCCATTATGAAAACTAAATCATTCCCAGAACTCATAAAAGGGTTCTTTTATGTACTCCTTTATACCTTCTTTGGTGTTGGACTGGACATTTTATTCAAGTAGCAGGAGTGTTCTCAGAGTGATATTGCTTCTAATGGGTGGTCAGCCACTTGTTGAAGGAGTTGAAGAAGAAGAAGAAGATGTGGTGAAACAAGACATATGGGCTAAAACTGGAGCATTAGTACCAATGGAAGCACCGTTACCTATAGAGGCTCCTGCTCCTGAATTACCTGCAGTCACAGAAGGAGCTGAAACTGCTGTTGCTACTCAGGGAGCTGTACCTGAAGCAGCAACTG…
Mcal_462	390	ACGTTATCCGTTTAGCTGTTGGTATTAATGGGCAAAAATCAACCAGACGATGATGGCCAGAAGGGTATTATAATAAATACAGCCAGTATAGCTGCCTTTGATGGCCAGCGTGGACAAGTTGCTTATGCAGCTAGCAAAGGTGGCATAGTTGGCATGACTCTTCCATTAGCCAGGGACCTGGAATGCCAGGGAATCAGATGTTGCACAATTGCTCCAGGTTTGTTCGATACTCCTCTTCTCCGAAGCCTTCCAGAAAAAGTTCGCACCAGCCTTGCCCAGACTGTGCCCTTCCCCAAAAGATTGGGTCACCCAGATGAATATGCTCATCTTGTTCAGTCTCTCATAAGAAATCCATATATGAATGGCTGTGTAATTAGATTAGATGGTGCA
Mcal_463	473	CTCGGCCTCTGTGTGGTGCTTGCTGCCGCCGATGACGTAGATAAGGAAAAGGCTGCAAAGTTTTTAAAATGCATCGCCTGCTCTGCTCCTGGCAGTGACATACGAGAAGAATACAAAAAATGCGCCGCCATGAAGCCAGAAAGACTGCAACATGTGATGAAATCTTGCTGCGACGAACAGATGCCTGGTGTTGAAGAGGAAGAGAGGTACCTGGGGACCTGTATTTAAGAGACAGTGTTTTACTAACAACGTCTACTTGTTTGCAATACGTTCCTTTTTGCATCATGGTGTCCAAATCCGTGAGATGTTGTTTTTTTATCTTCCTAGGAGTTATGATGGTATCTGCTCAGGACAAGTGCCACTTCGAAAACTTGTTTGGCTGTGGACAACCTATTCAGG…
Mcal_464	190	CTGCACGTGAAGAACAGATTTTAGCAGCACTTGAGCAGGATCGCCAATATGATCGTCATATTCAGGAGGCACAAGATTTATGCTTTTACCGCCATAAGACAAATAGCATGATCCCATTTCATTGCTGTATTCTGTGATCAAAGAGGACAAATTTTAGTAGTGTGTGGAGTGATTTTGTTCTTGCGGTTGA
Mcal_465	491	CACCTGCAGCCTGAGGATCTAGGAACAAGAACCAGGTAGTTGACGTTCAGCATACAAGACGATCTTCTGTTCTGCGTCAGTTGTGGAGGAACATTACTTCGTTAAACCTCCTCCACTATGTTGAACGCCAAAGAACCAACTGTTAGCGAGTTCTACGACGAGCGTTCCGTTTTTATAACAGGAGCTACTGGATTCGTCGGCAAGGTTCTTCTCGAGAAACTTCTCCGATCGTGTCCCGGAATTCAGAATATCTACATTTTGATGAGAGAGAAAAGAGGAAAGTCGCCGAAACAACGTCTCGAAGAGCTGATGAATTGCAAAGCGTTTGACTTGCTGAAGAGTGAACACCCGGAAGCGATCAAGAAAGTGGTTGCCGTCACAGGCGATATGTCTTTACCC…
Mcal_466	501	TTACGTCGGGTGATGGGTGATTTTGTCGAATTTCTTGGGAAGATTGTCGGTTGTCTGTGTCGGGAGATATTGTTGGGATATCTTTGAGTGAATCGCTCTGGTCCTGTGTATTGGAATTTTCATTAATTTCTCTTTGTACGCATGCAGGAACATTTTCTGCAGTTTGATCCTTTAAAGATGCGTCACATAAAACAGTGGTAGGTCCCTCTTTAAAAAATCCGCGTAACTTCAGTCAAGTCAAGCACAACAAGTCCTTTATCACAGTCAGTATTTAGTTTGTCTGGCGTGATACATTCCAAGTCCTCGGGAGATTGAGTCCCCGTTCTTGATTTTGTCGCCCCATTGTCGCTCCCCACCTCCGGCGACGGTGGGGCCGACGGCGTCGTGGTTCGGCTCCTC…
Mcal_467	374	CAGATCATTGTTCCAGTAACACTCACAACAGGAACAAAAAAATTGTAAGAAATGGAATATTATCCAGTGTCCATATTTTAACAACCATACAAAAATGTAGGGATAGTATGAGTTGAATTTGGGGAATGAATTACTGAAAGACAATCACAGTCGTGATACAAAATATAAGTAAGAAAGTAAATGCTAAAATTTTCCAAAATGACTCATTACTAAACAAGATACTACCACTGGTTAGGGTTTTTGGATCATCATATACTATGTTTTATATGTAATTGTGACTGACTTGTAAGGAATACGCTTTTAAAAGGAGATACCTTCAGAAAAATTTCGGTGATTTAAAGTGTTAATTAGAGGCAACCACGCCGTCATCTTGG
Mcal_468	424	CAAGAACTTTCTGGAAACATGGAGCGTTTTTTCAAGTATTGCAATCTTTCCTCTACTGCCGTGTGTGCAGAGCTTCTTCTGCATGTCCATGGGTTCGGCCGTTACCATATCCGGCCGCCCGGGCAGGTACATGGGTGGTTCTTTCTAAGAAAAACCTTCCTTTTGTCTGTGATACAAAACCGACGATTTGAAAGTAAAATCCAAAAATACAGTTATTGACTGCTGAAAGCAAAAATAGAGAACTAGTGGTCTGTGAGAATTCCATAAACGCGAAAATGGCTGTGGACTATGGAAAATATGTAGTGCTTGAAATTTATTTTGTCCTCTCTCCTTCACCAATTTTTTTCGTTAGGATGTTACCTCTACTATTATACCTTCAATTTATTGACCCGAATTACA…
Mcal_469	387	AAAGTAGTACAGAAAATGTTTCTGCTTCTGCAATTTCTGATCTCATGAATAATCAATCCACTGCAGTTAGTAGTGATCAACCTGTGCCACAGGGGCACAGTGAAAAAGAAGCTGAACAGTCAGCCGATATTACTCCGTCAAAGCCTCGAATAACATCTGAAGAAGAGGCAAGAGCAGCCCTAGCAGAGAAACGTCGTCTTGCAAGAGAACAAGCTGAAAGAGAAGCTGAACTTGAAAGACAACGACAAGAAGAATTAAGGAGACAAGAGGAAGAGCGGCAGAGGCTAGAAGAGCTGGAACAGAAACGACTTGAAGAAGAACAGATTCGTTTAGCTGAACTACATAGAAAACTAGAAGAGGAGAAACTTAAGAAAGCCATTGAAGAGC
Mcal_470	440	ACGAAGTAAACGTAGTAGACAGAAGGTTGTTTACTTAGGAGGCTCTTCGGCGGGGAATGGACCAGCGAAAATATTCTTCAGGAGAGTTTCATATTTGATGTAACCGTCTTCATCTTCAGGCGGACAGCAGGCTGTGAAGATTTCATCAACATCTGCATCCTGAAGTTTCTCACCAAGAGAGAGTAAGACGTGTGCAAGTTCGGCAGCCATCATGGTCCCATTCTCATTCTTGTCGTACATGGGGACATCGCTTCAGCAGCTAGCTAAGTTTGAAGTCTTCATCTTTCCTGCAGGTTACTTGAACACGTTGCTTCAACCATGAAGTTTCTGGTATTGCCACTTTTGTTTGCCGTCGCCTTTGGTGCAGAATTATCTGCACACCAGGCCGGTGATGCTTAT…
Mcal_471	208	CAAATGTTGCTGGTATCCCACAGTCATTGATGCCCCCAGTTACAAATGTTCCAGGCGATCCCTCCCTGGGCGAGCAGATGCCTCCACCAGCCACTAATGTTGCGCCTGTGGCTCCAACTCCAGCTGTTCAAGAACCCTCTCAACCACAGCAAGCGCCTACCACCGCCCATTCAAGAAGAAGCATCAGATCCACTGATTGTCTTTGATT
Mcal_472	300	GATTGCTTATCTCGTTGGCCGTCGGCGAAGTCGTCAGAGGGGATACCAGTCTGTATAGAGCCGTTGAGCATTAGATGTACGGCTTCAGTTTCCGGAGCTGATAACGCAATCGCGACTACCAGCAACAGCATCACCACAGCTTTCATGCTGACAGCTTGAGATCAAAGTTACTAATGAGGAGAGAGACAAGTCAATCATCCTTTTCAACATGAAGGCTATGATCGCAGTTTTCCTTTTCGCCACGGTGGTCTGCGCCATGTGCCAGTATTATCCCTATGGATATAACTATGGATACAAGAC
Mcal_473	361	GGAAACCTAAATACACACGTTTTTGGTAGTTGCAGAGGTGCTGCACCTTTCCTTTGAAATACGCCATCCACGAAAACACCATTCTTCCCACTACAGGTCATATAAAAAATAAGGACTCTCATAAAATACCTCTATATGCTTTCGAGATATGAAACTGGAATGCCCCATGTTTACATCCACTTCTCCCTGACTGCTATTGCGGCCAATGGTGATACGATTTTTGGCGTATCATATAGTCAAATGCGCGTCCTTGTAGCCTGGCTATTGCTGCTCCTTTAGGCTCAGGACTCCAGTCAATTTTAGATGGGCTCGGAGGTGTCGATTTAAGGGCTAAAAGAGCCCATGCATCGTTGTTCCGATG
Mcal_474	371	GGTTGTCATGTTGTGATTTATATTATATATTTGCTTTGTGTTAATTTCATCGGATAGTTAAGAGTGATATTTCTATCTGCTATTGTATTTTATGTTTCTGTCGTTATCATAGTTATCATACTGTGTGTTACACTTATATGTATGCGTCAAAATTTTTGTTTGTGTGCGTTTGAACTATTGGGTTAGTTGTCTTTTGTACATAATGTGTGATTGTCGGATCTTTTGCGTTATATATAGAGTATTGCTGACTTTCTGAGCAGTTGTCTATATATATTTATTTGCACGTAGATTGTGTTTATCTATTTTTGGCTCCCTGTCAGCGGGTCTGTGTTATACTATTGTTCATCAGACTGTGTGTCATATTTGTATCA
Mcal_475	134	GCAGCCTAGATGAAATTTGAATTGTTGTGTGTTCGTGAGTGAGGATATCTCTGCAACTTAAAAATTTAAATTAGTAGTTTGTTTTTACACTTGCATCATGAGATGCTGTGTACCACTCTGTGTTTCAGAGAGTA
Mcal_476	272	GTTATAAACCGCCCATGTAGGTCCTTCACATGGAGTTCCCTGTATAAAACAGTTGATCCAGGGACTGACTATAGCCAGAAATAATATCAGTGACAAATATCCACATCCCTAAGGATACATAGTATACACACTGTATAGTAACTATCTGACAAACAATTAGAAAGGATCCCAAACTGAATAACGAAATGGCCTCCCATACTTTATGCCTTGAGCAGCCTGGTTGTCAAATCACTTGAACGGCATGTTTAGGGGACAAACATGATATGTTCTAC
Mcal_477	499	CTTGTTTGCATCGACTTCAGACAAAACGTTGCAGTCGCTGCAGGTGATGAGAAAAACGTTTTGCAAAAGCGTTCGCTTAGTTGGGGGGACTGAAGAAGTTTTTGTTGATCGTTGCTGAAAGGGTCTCCATGTCGTTGGAGCGGCATATGGCATATACGTGGAGGTTCTGTACCATCCTGGTGTCATGTTACGATATCTTGTGGTGCCTCCATAATACTGGTACCTGCCCGGGCGGCCGCCCGGGCAGGTACGGAAGAGGATACAGTTACGGAAATGGCTTTGACTATGGCAAAAGCTTTGGAACTGGAGGAAAAGGCTTCGGTGGACAGGGCTTTGGTGGAAAAGGATTTGGGGGACAAGGATACGGAGGAAATGGATATTATGGCAGCGGATATGGTG…
Mcal_478	284	AGACGGAAAGACGAACATTGCAGTTGGTTGGGACGAGGCTGCTGAGGCACGAATGGATCAAGCTCCGCAGTGTCCCATGTACATGGGGCCATCTGATAAGCAGCTCATGGCAGTGGCATTTGAGTGATGTGCTAGACAAAGGAACTTGTATAAATTATGGCTTGTGGTAAGAAAACTATTCTTTAATAATTCTGAATTGTGCTTTTTTCATGTTAAATTCGGATGTAAGCTTCCTTATGCTTGTTATGTATAGTAAGAACATGCTTTAGCATACTGTTGAAAGT
Mcal_479	234	CTCTAATTCATAATTTGTATAATAGTGACTTCACACTGCTTGATATGTGACAGCAGTGTAGTGTAGGAGCTGGTAGTGCTACGAATCCCCTCGTAGCACACTGAGGTTATGTTACAGTATTGTGACACTTCATCTAGCTTGTAGTTCAGGACACTACTTTGAGGCATATGCCCCTACCCTCAACATCTAACATTCCAAAATGCAAAAAAAGATTTCGAATTTGTGTTTGAAGGC
Mcal_480	382	ATTTTCTGGTTCATCACACTGGAGGCTGTCCACGTTGAAGACTGTTCCAAGACTGCATCCGTAAGGTCTGGCAGTTCCTTCAATGCAAACGTAGAATTTCCTGCAGTCCGTAGGGTGAGCGTGTCGGCTGTACTAAAAGAACTTGAAGATCAATGCCATTTGTCTGTATTTCCGGCTGGAGGTGGTTGTAGAGTTCAGATCCCCCCGTAACAGCAGATCACAAAGGAGAGGAAGTCTTCAATCACCAGTCATCATTTCCATGAACTCGTCGAAGTCTACCGTTCCGCTGCCGTCTGTGTCAATTTCAGCAATCATCTCGTCAAGCTCATCTTCTGTCAGTTTGTCATCCAAAGCCCTGAGGATTTCTCGGAGGTCCGAAACG
Mcal_481	367	AATTATCGGCCATATGGATTAATATAAGAAGTGATTGACGAAATATCGACTACCTTAATGATGAACTGTCGAAGTAAAATTTATCACACTAAGGAACCAACTTGCCTGCATGGTTGTTTCACATGCATAGGCATTTTTTTGAGGTTAAACAGAAAAAGTGAAGATAGAAACGCAATTACAGAAGTTGACTAAAAAAATAGTACACTCCCGGAGCTGCTGTCTCCCACTACGCATCATCCGTCGGTGGTGGCGCATATCCCGGTGCCTACAGCTATGGCTACGCTACTTATCCTCATCGGTATTGGTAAAGGCAAGGATGACCGTGGAGTGAAGTCAAGTTTGAACATAAGGAGTTGGACGTCCAATC
Mcal_482	268	GTATAATTGGACGCCAATGTTTCTAGATATGGAAACACCCCTAAATTTAGCTCATCGGCACCAAAGAAAAGCAGAGAGTCTTTTAAGATATGATAATTTTGATGGTGCCATAAGCCATCATAAAAAAGCAGAAGAACTGCTACTTCAGGCACTAGATGGAACTGCTTCTCCCAGTGCTCAGGAGTCAATTCGTCTTCAGATAAATTACCACTGCCGGCAGCAGGACATCATCAAGTTTAGACAAAAGGAGTTGGAGAGACTCCAGCAA
Mcal_483	334	GTCCGCAAGGCGTGCAAAATAATTGCACATCCCGATCGGTATCATTTTGGTAGGCAATACATTACTTGTAACAGTGAATCATAGTGTGTCCTTTGAATACTAGGAAATAATCTGATGGTAACACAGTAAGTGCAAAACACCTTGCCATTGCTATTCTGACATTAGGGACACAATCCCATGCTAGAGAAAATAATGGAGGAAGGACTCCTTTAACAAATAGATCATGTGGAAATGATTTGGCAACAGCTGCCTCTTCACATATATATGCATACATTTGTCGACAGTGCCATTTTGGCGCATGACATAACTTTGATCTAACACGTGAATAAAATTC
Mcal_484	378	TCTCCGCTGTCACGGTTGTCCTGTGAACGATTGTGTTTGTAGAGCTTAGCGAATGAATTTCTTGCAAGTTCTAGGCCGAAACGAATTGTTGTTTCTCTAGTAAAGGAATTAGGAAATTTTAGCATTGGATATTTTCTGACAAACTTATTCTAAGGCTGCTGAGATGCCCTATTCTTGTTTCGAATGGATTCCCAGTGTCATTGGACGAAGCTGTTATGCTTAGTGACAAAGAACTTAGCTGATCTGTTGCTGTCAATTATAGCGAAATTCAAGAAGTGCCGGGATAGCTGCGAGAAGTTCCTTAAAATATATCCTGTGTGGGAATTCCAAAGAACAAACAGCATAAAAGAATTGGATCAGATTGCAGAAGCATTAGAT
Mcal_485	435	ATGAATTTGATAGCTGTGTAATAAGGGAATTCCTCGGCAAGAAGCTGTCGTCCAGGAATCGAAAGGACTTGGATGAAGTTAGCGACAAAACTGGCATTTCGATAAAAAGCTGCAGGAGACAGTTTGACAATGTTAAAAGAGTTTACAAAACAGTGGAAGATACATGTGGAGATTTGGTTCATAATATTCAGTCATATTTTTTATTGTCTGAGAAACTCGCTAGGAAGTATGCTGCAGTAGTGTATTTGACGAATAATAGATTTGAAACAGGAAAGAGGAAGTTGCAGTATGTCACTTTTGATGATTTCCTTCACTGTGCCAATGAAATGATGTCCAGTTGGTCCTGTAAAAAACCAGATTGTAGGTATGAAGAAACTGCCATGGAAATGGATCGAGAAT…
Mcal_486	133	ATTTTGCACAGAGTATGACTGTAAAGGGATTGTTATCCCGCCTATCGAAGAAATTTTCCCCGACAGATTTGTACCACCGCTAGGTATGAGCAACCGAAGGTAAGCAGTCTTTCTGGGTATGGCCTATGGAAGC
Mcal_487	106	CTATAGCTGATTTCAACTCGAGCCCGAGATGTTATTTTATATTCTCTGTACTAACCTTTGTGTTGGGAGTTACGAGTCAGAGCATTTGCGAAGAGGGAAGACCTGA
Mcal_488	277	AGATTAGAGAATACTTTCCCATTACGATGATTACACTTCTGTTGTAATTTTCTTCTGCGAAAAATATAAGAAAAATTTCTGCATAAAAAATTAAAAAAGTAGGTATAGCTGACATTATAAATATTGAGGGATTCTATGAAAGAGCAATTTTTAGTACAAACTATGGTTGAAAACATACCCCACCAAATCTGAAAGTGTGTGATTTAAGGTACTGATCTTACGTAAATAATGTAGCCATTGGCAGTTAAAAAACAAAAAAAAACAATGGTATTTAGAT
Mcal_489	431	TTTGATCGTCTTGATTATGTGTCAATGATGTGTAATGAGCAGTGCTTTTCTCTTGCTGTTGAAAAGCTCCTTAATATTGATATCCCTAAAAGAGCAAAATATATTAGAGTTCTGTTTGGTGAAATCACAAGGATATTAAATCACATAATGGCTGTTGGAACTCATGCATTAGATGTAGGTGCTCTTACACCTTTCTTTTGGCTCTTTGAAGAACGAGAAAAGCTAATGGAATTTTATGAAAGGGTTTCTGGTGCTAGAATGCATGCAGCATATGTCCGACCTGGTGGTGTCTCACAAGATCTTCCTATTGGTTTATTAGATGATATTTATGAATGGCTTGAAAAATTTGGACAACGAGTGGATGAAATGGAAGACTTGTTAACCAACAACCGAATCTGG…
Mcal_490	185	ACGGGCGGCCATACATGGGACTTGACGGAACCACATACAAAGGACCAAAAAATTACGGAGCTGGAGTCACCTTCAAATGGGGAAGAAAGCGACGAAACGTTTAATTTCTCTGGCAGGAAAAAATGTTAATGTAGGGTCGCACTCAATCAGGAGCATTGAAATACTGTGTTCTTTACTTTGAAAAC
Mcal_491	255	TAGGAGGAGATATTCCAGCAGTACCTCCTGATTGAGGCAAGGTCACTCCCACTAAAAGGCTGCTGCTGCCTGGATTTTTGTTGATGTTTTGAGAAGGCATAAGAGTAGCTGCCATTGAACTAGGATTCATGTTTCTTTTTCAAAATTGTATTTACTTTCGCTGGACGAAGGATGATATCAGGCAGTTGAACTACTTTAAGGCCAACTCTTATCAAAAACTTTCAGTCAGCAGACCACTGCACAATGGCAAACAAC
Mcal_492	198	TACCCACTTCACTGTTTTAGAGCTCTTAGAATCGTCTTTTTACTCACTAAAGTGTTTTACAGTAAATTTGAAATGTGAGATGTCTTATCTCTGTCACAGCTATTTGTACTGATCGATCAATGTTTATGTTTTGAACCAGAATTTACATGAGTTGATTCATATTCATACTAATGTAATAAATTTTATTAGGAAGTTCCA
Mcal_493	340	CTTAACGTTAACGGTTCCCGTACGTACGTTACCCGGGTAAGTAAGGGCCCGGAAAACAGCCTCTCATTCATATCCTGCAACTCTCGAAGAAAGAGATATCGACTTAAGTCGTCTCCGTATCGATTAAGATTGTCCATAACCGCTTGAAGTTGCACCTCCGGGCTTCGAACGGCCGCTGGTAATAAACCTCTCAGCCCCAAACTATCTCGTTCACTGTGAGAAAACGCCAGACCCTTAAACAGTTTCGGATTTTTAATATTGCTTATTCCTGTCATTGTGGATTTGCTCCTCGATCCCGAAGACCTGCGGTCGTGCACCCTCTGGTTTACGAGCCCCATGC
Mcal_494	265	GAGGAAGAAGAAATTTTTAGTTCTACAGAAGATTAACGAACAATTCTAGAATGAACTGCAGTTGCGAATCAGCATTTTGAGATAAGTAAAAGCTTTGTCTTCTTAAAATAAAATTTTACAAAGTATTTATTTTCCTTTTACAGAATTGTCGTATTTTTTCACCGAATTGACAAAGATATATCAGGAATGAAAATGACATTGTCACTGTTCTTTTGAAGGAAATATCTTTTGTTACAAGGTAGAGTGCTAACCATCTGTCGGCAAG
Mcal_495	278	GTGTTGTCGAATGGAAACCGTTGGTGGTTGATTTTCATGATGGCAGTTCTTTTCTCTGAAATTGTAGCGGTTGTAAGTTTGAGTTAGGAAATTTAATGAAATTATGGATTCGATAGATAGTAATCCAACTGGGGTTGAAGAATTTCTGCATGACATATCTATACTTAACGCAGTGTTGAGATCTGCTGACTCTGATGAGGATTCCCTCTGATAGTTTATTTGAAAGACTATCAGATAACAACAGTCATGAAACTGCGGGTTATCCAGTTGCCGGTTTA
Mcal_496	155	GGGTAAGTACATCATTTGCTGAATAATTCACTTACTCAAGCATTTAGTGCTGCTTGTGCAATAAATGTAATCATCTGATATTGTAGTTTCTACATTCAATACAAGTTAAATGTAAATATATCACCTTGACCAAGTGGTTTATATCTTGTCACATA
Mcal_497	164	GTGGTGCATTCGGTGTTCCTGGGCCCAATTAAAAATGGATGCTTGTAAGTGCTATAGAGAAAAAGAATGCCGAAAAGAATTCTTAGCGGAAGTTTTGGCCTTGTATGTTCGATGAGCCCAAAGTCTGTGAGCTCCAGCTAGTCACTCCAATCAACGATACTACA
Mcal_498	353	ATCGTTCTTTTAAATACCTCGTGGTCAGTCTACCCGTTGTAGCCACCGTTCGGTTTAAGTCAGTGTGAAAGAATTTAATAATCTGAACAGAATTGAAAGTGATGAGCATAGATTCTAAAATGGAAGTTCAACTAATCATTAAATCACCATACCAAGTGGTTGATGACATAAAAATCGACTGTGATATGCTGTGGTCTGTAGGGAAAGTGAAGGAACATCTGAGCTCTTTGTATCCTGGCAAACCAAGAAAAGAAGATTAGAAGCTTATCTACTGTGGAAGACTTCTGCTTGATCATCTTCAGCCTAAAAGACATTTTGAGCCAGATCCAGCCTGTGCATACAATGCATCTGGT
Mcal_499	388	GTAGAATTCAACCTAAAGCAAATGTGGAAATCGCCAAATGGCACAATAAGGAATATCCTCGGTGGTACTGTATTTAGGGAGCCAATTATTTGCAAAAATATACCACGCTTAGTTACCTGTTGGAAGAAACCAATCATCATTGGCCGTCATGCGTACGGCGACCAGTACAGAGCGACTGATTTTGTTGTTCCTGGGCCAGGAAAATTGGAAAATTCGATACACACCTGCTGATGGTGCAGAGGCTATATGCCATACAGTATTTGATTTCAAAGATGGTGGTGGCATCTCCCTCTCAATGTACAATACTGATAAGTCAATTAGGGATTTTGCTCACAGCTCTTTCCAGTATGCTCTTCAAGTCAAGTATCCCTTATACTTAAGCACGAAG
Mcal_500	124	CTAATACGACTCACTATAGGGCAGCGTGGTCGCGGCCGAGGTACATGGGTAACTCAACTTCTTTTCCATCCTATTTTTACTGAAAGGAATTTAATTCTCTCTCATAGATTCTATTCCTTTACCC
Mcal_501	101	TTCAGTATATGTTTAACAATGCTTGCGGCTTTGCTATTTCGAGCAATAATGACGTACCAGATTTTTTCTGATGAAATATGATACAACATGCCTACTAAGCC
Mcal_502	207	CAAGCTGAGGAGGGATTTGGAAGAATCCAACATTCAACACGAACAAACCTTAGTTAACCTCAGGAAGAAGCACAATGACGTTGTTGCTGAACTCAGCGAACAAATCGACCAATTAAATAAGCAACAAAGCCAGGCTAGAAAAGAAAGGCTCAAATGAAGGGTGAGCTTGATGACGTCAGATCCAGCGTGGACCATGTAAATAAGAAA
Mcal_503	345	GAAGAATCTGTTCTTGATTACATTTCAGAGGTTTATCATGATTCTGACAGAACACATAGCACGATGTGAAGCGGAAGGAACAGATTTTAACAATTTTTGGTTTAAGTGGACTCTAGGCAGGTTGCAGGAAGTGTTTTTTCGACATCATGAACAAGTATTTAAATATGTTGATACACTGGAATCTCTGTTGTTCACCAGTGATATAGATCATCACATTTTATCCATCTTTCAACAGTTTTGTGCTCTGAAGGCATAGTTTCAATTTGTTGTGGGAATTTTTACCAGCAGAAGACATTAATACATGTATTTAGTGCATTCATTCACTAAATTACCATTGTGTAAAGG
Mcal_504	402	AGATCTGATGGCTCGTGGAATGGACATAGAAAATGTGGACTGTGTGATAAGTTACGACATACCCAAGTCCATTAAAAATTATGTTCACCGAATTGGCCGAACTGCTCGTGCTGGTCGTGATGGTCGTGCCATTATATTTCTGGAAGAGAGGGAAGTTCATAACTTTATGAGAATGTTAACACGAGGTGGAAAGGAACCTCCGGGACTCATAAACATTGATTTTGAAACTTTGAAACCCATGGAAGATAAGTATAAAACAGCTTTGGACTCTGTATCTAAAATAATAGCAGAGGAGAAGAGAAAGGAATTTTTATTAAAACAATCAGCTCGAAGTAGCAAAACCACTAAGAACAGAAAGTTCCATAACAGTGTAAAAAGAAAAATATTCTTGAGTTACAG…
Mcal_505	262	TAGTGCTCTGCAGTTGTGCTTCCGAAACATACAAGTTATCACACACAATGCAAAAGTTGAACAAAGAACTTAACAAAGAAAGACTACTCGTCTTTATTGTGTCATATATGTTTTGTTTAAAATTTACATAGCCGTTCTTAATCTGCTGGTAATGTGTAGCAGCAGTGTTTCATGAGCATCCAGATTCATATCATAGCACTTGTGTGGTACATGTGTTTAACTAAAAGATCTCATAACTTAACATTCCTTGGGACATTAAGGA
Mcal_506	318	AACTTAGCTAATAGATCTGTACTTGTGATATCCAAAAATTTCAGGTGAAAAAACAGTTCCAGAATCATACTACTTGTTGTATTTTTAATCCATACGTAAAGGGTGAAACATTTAACATGTTAAGCAAGGTTGACTTCAGATGCTCCAACTTTGTCTTCCTTTTTGATAAGATGTCCCATGTGAGTAGTGGTATCAACGCAGAGTACATGGGGCTTCGGGCTGTTCTTTCGTGTATTTGTTATAAATTGTGTTGTAAATTAGGGTCAAAATGGGTCGTGTTAGGACGAAGACGGTGAAGAAGGCTAGCAGGGTGATTAT
Mcal_507	268	CTTCTTCTCCTCCTTAGGAATACCTCTCCACTTCTCCTTCAGCTCTTCCATGATGGTTTTTCTGTCCTCTTCAGAAGCTGAATGTAATCGTTCTTTGATTTCCTTCAATTCTTTCATCGTTTCAGTCATATTGTTGTAGCAGTTCGGCAGCTCAGATGGATCAGCACCTTCGATTCTTTTGGTTCGGCTGAGGTCAAAATGGGGTNATGGGGTGAGAAACGTCTGCTTCGGAGCTTCTGATATATATCCAGGAGTTGCTTAATGAATC
Mcal_508	414	ACAGAAATTTCATAGACTACACATACCAGACGACCAATTCAATTTTCAACTTGATGCTGGAATACTGATAAAATATTATTTAGAAGTCATCCCTGAGTTTAATACTACATTACATAACTAAAAATTTAACCTTCCTTTAACATATGAAACAAGATTTTCCCATTAATTAAACTTTTCTTACATAATTTCACTGCATACCTAATGGTAAAATGTGTGAACTACAACTCACCCTGTTATGCAGCTATTATTAACTATTATTTAATTTATAATAACTCTTCTTCTTTGGCTTATAAAACATTTAGATTTATCCATGAATGAAGGGATAATTATTAATAATGATGAAACATGCATGGTCAATGCATTACATAACCTTTGTTGCTGAGTGTTTGAATCATTAGC…
Mcal_509	394	GTGACTCCCCAAAGCCCGTCATATTCACTCCCTATCTTGGGAACCTAGCTAAATGATAACTGTTTATCATTTAGGTGAACGTGAGGCTATATGTTAAAGTTGTGTATTTTTATATACATTGAATGGCTGGTAGGCTGCATCACTTTTTTAAAGTATAACTGTACTTATGACCGATTTCTGCGAATTTCAATAGAAAATAAGCGAGGTGTCCACTATGATTCCAACATAATTCTAAAGAATGGCAATTTATCTTCTTCAATATGTGGAGATCTTAAAACTGTTCAAATAATAAATGATTCTTTCAAAATTTCTCCTGATTTTCTTAATGAAGATGAAGAAATGAGTTTGATGAATGAGGTTGAACCAGTGCTCCGAAGACGAAGATACGAATATG
Mcal_510	359	GGCTTCAGTTTCCGGAGCTGATAACGCAATCGCGACTACCAGCAACAGCATCACCACAGCTTTCATGCTGACGGCTTGAGATCAAAGTTACTAATGAGGAGAGAGACAAGTCAATCATCCCCATGTACATGGGCAACAACCAACTCATAAGATTCGTCTCTAGTGCTATGGCAAGTTTTGCTTGAGAAGAATTTGCCGTAGTGTCGTAGGGCATCTATGAAGGGAGCAATCCGAAAAGTTCCATGTCATATTTTAGGCATCTGTACTTACGAAGAGAAATTCTTAAACCATTCCCCGGTCAAATTAAAGCTCGTTTTTGTTATGTTTTACTGTAGAAGAACTCTTTATTCCTAATAAAG
Mcal_511	282	GATGCGCTGTTAAACTTTCTGAAATGCTTTCGTACGAACATGTTAATATCAAATTTGTAAATCATTAATGAGTGCAAATGTTTTGAAAGAATAATATTAAAGACCGTGAAAGGATATTAATATTCTTTTTTCCTTTCTTTAATCAGTTGAAATCAGTTTTCTACTTCATTAAACTTGTACCTATATACAGGCATCATTGTCAAACTGAAAGGATCTATATTCGCCAGTTGATATATTCCTATTCCATCTTCATAACGTGATAACATGTTATGAACTGTTAGC
Mcal_512	264	ACAATGATTCACGGTATCATGATCAGGCGGTTGGTGTTTCCTGCTTAAAAGTCGACGAGTCGATTGACCTAATAACTGATATGTTTTGCTTGTTGCTAAACATTCTGGTTTCAGTTAGTCTAAATTAGAAATTTACACAGTACAAAACATAACTCTGCTGTTATTTCCACCACCGCAGCGTGGTATACTACCACAATGCTAGTCTGATCTGAAGAAAATTAANATTTTCCATCCGAAGCCATAAAAGGTTCTCATGTCATTTGA
Mcal_513	411	CCTCGAACGTAGGCCATTTTTCTTTCTGTGGTTTCCACGTAATTATGCATAACTGTTACCAGATGGCGCTCAAGGTGTAGGAGGTTTTGCAGATGCGCAGTGGAGGAAAATATATCTCCAGCTACGTAAGAGAATGTAGTGACCAGCAGTACAGGTAAAACGGAACATTTCATTTTGGTATTGGCGGAACTTCCTGTCGGAATGCGAACAGTCCCTTCGGTAGTATCAGAAGTATATTTTCAGTCGGCACACGTGTAAAAAAATAGAAATCCACTGAGAACAATGGCTGCCTGCCGATAACTTAATTACAGGCGCAGCTGAGAAACTCCTTTAGAATGCATGTCTGTTTTTCAATTCTGGGAGCCGAGAGCTTCGGTCCGCAGGCAACGGACTCGGATC…
Mcal_514	382	GGGCCTCACGCATAGGATTTATAGCTGCCTTAACCTTCTTTTTGGATCAACCTTCGTATTTTGGTCATTTCCAAGCATAATATTTTCATTCAGAGACACCTGCTGAATGACCTCCAAGGTCAAAATATTCCAGGAGTATTTTACTAACCCTTAAAGATTGCTGTTTGAACTCGTTCAGTATATGAACACTCGTTCAGAACTTTTATCAACTGTAACCATAGGAAAAGCACAAATGTCAAACTTAGGAAACATGTGGAGTGCAAACATGCATTTGCCGTTTTGTTCATATTTACGTACACTGAAAATGAATTGTTTTATCGGTGCTGATCTGAAAGTGCAGACAACCATTAAAAGCAATACCACCATCTCAGAGATCATATTA
Mcal_515	519	CGGACAGCGAATGATTTACTTTTGATAAGTATGCTTCAAAATAATATATGGCGGTTAGGGAAAAGTTAGCGAATATTAAAAAAATTATAGTAAATGATTAGGAAAAAATAAAAATAAATGGTTAAGGAAAATAATAATTAGGTTAAATATTCTGGCAAAATTCAGCAAAAGTAAATGTTAAAGCAACAGGTGACAATGTTTTCTCTCACAATTAGCTTGGCCTCAATGTCATTGGGTAAAATTGTGGCTAAAATCACATTTTTGATGATTTAGTGAGAATAAAAGTTTAAGGTGAAGGCACGTTTTGTTCTATAATGATTTAATCATTTTACCAGAATCATCCAAAGAGATATGGTAAAAGATTTTTTAAGTTAGATTGCAAGTGATCATCAAAATGAA…
Mcal_516	156	TTACAGGCTTTCATAACATGAATGTAAAATTCTGAACAAACATCATAAAAAAAATTTATGTGATACACAGGAAGGCGGTTATTTTTTCCCCCATAGTGTTAGAAGTTTGGCATTTAAATTGTGGAAATAAAAAACTGAATGCTATGGTTTGAAACC
Mcal_517	197	AACCTTCGTGTCCATTTAACACACGAACGATTGCATGTTTCTCATCGCGTTTTCCCCAACGCATTAGCTTTACGTTCGTATATAAGTCGACAATTTTTCTGGTGATGCGTGATTGACTTGTCTCTCTCCTCATTAGTAACTTTGATCTCAAGCTGTCAGCATGAAAGCTGTGGTGATGCTGTTGCTGGTAGTCGCGA
Mcal_518	384	AACAGAAAACGGTTCAGATTCCGATATATTACTAATGGCAGAGCTTCCTGTGGTTTCCACTAGTCGATGCAGAGAAACTTATAAAAATCTGAACATAGCAGTTCTTATTACCGAAAATATGTACTGCGCAGGATATGAGAATGGAGACGTCGACAGCTGTTCCGGAGACAGTGGAGGACCTATGGTGTTTTACGACAGTCGAACGCAAACGTATGGGATTGAAGGAATTGTCAGTTTTGAGGTAAAAGGACCAACTGGCGCTTGTGGTCAACAGAACAGATATGGTGTCTACGTTAAAGTTGCGAACTATGTACCATGGATAAGACAGTATGCTTAAACTTGTGTGGACAGAATTTTAAATGATTCTAAAAAATGCGCTTTATT
Mcal_519	173	GACCTCTTATCAATGACGTAATAAATGATTTTGTCCATGCAAGCAAAGAAAGAGTACCGACATATGATATTCTGTGAATGACGGAAAAAGCACATGCTAACTCTAATTTGCGATTTATGATTTTGGATCATTAAATTTCAATCATTAAAGATGTCATACGTAAATGTTCAACT
Mcal_520	127	GCCGAATTTCTTCGGAGTCATGCTTGTTAAAGCAAAGTTATGTTATTTTAGTTAAGGGCACTGTTGTAGATTATATAACACTATTATATTATTGTAATTTTTGTATTATAATCATCAGGAGTTAGAG
Mcal_521	320	AGTAACAATGGTATTTGTGGAATCCTAAGAAATGGGGCATTAAAAATGTGAAATTTTTCCCAAAACTACCTTTTCAACGTATTCGGATGCCTTAATTTATACCCAAACCTATTCCACTTGTGTTTAACAAGTGGAATAGGTTTGGGTACAAATTTCTGTTGATAAATTAACTACAAGGATTATGAGATTGAAAAAATCAACTTTTAATCACAATTTTAGTTTCTTGTCAATCTCTGTTTCAGTGTGCTTCCCGTGGGTTTGAGTCCCAGATGCAGAGTGGGCGGAACAGCCCTCTGTGTCCCATCCCTGGAAGCAGTAAC
Mcal_522	386	CGGATGGGATCTACCAGCACGTACAGTTCAAGCTGTCACACCGCCACAACTGTCAGAGAGTGGTTGGAGGAGCATGATGAAGATTTCAAAGTACTTCCTTGGCCCCCAAATTCCCAGGCTTAAACCCACTAGAGCATCTGTGGGACCACCTTGATCATGCTGTTTGCTGTATTTATTCTCCACCACACACCCTCCAGCAGCTGTCAGATGCACTGCAGTCAGCATGGCACCACATACTTGTGAACACCTTCCAGAACCTTATTGAGTCACTCCCAGCCCACCTAGCTGCTGTCCGTGCTGCACACGGCGGTTACTCCGGATATTAGCTGGTGGTCACAGTAATGTGACTCTACTGTGTACTTCATTTTTACATTCGTAAGGTCTGT
Mcal_523	279	ATTCAGCTGGGCGAAGGAAAGACACTTTTTGTAATGAGAAGAATATCAGCATTGTCACAAAAGAATTCGAGACAAGGTAACCTTCCGAATTTCATTTAGTTGTTCTTCTGTGAAAGACGACTCAAGACCACCATTTTCATACCAGAATCGGTCGCCGTGTTTCAGCCGCCGAAACTGCTCGGCAATGATACAGGCAAAAGTAGGTCCGAGTATAGAGTCAGGAAGTGGTTTTTCAGATATTCCAGCCGGAAAGAGGTCAATGTCATCCACGCTCCTGTA
Mcal_524	371	TGCAAGTAAAGTACTGACTTGCTAATTCTTTGCGTGTGTTCCTCGTGGGTCCAGCTCTTTGTATTTTGGCAAAAATGACTCAAAATAGTGCTGCAAAAAAGAATTCCTCGTCCGGAAGAAGTCAGGGCTATCAAGATAAAGAAAAGCCCAAACAAATCCGTAGTAGCAATATCACCGCGGCGAAAGCCCTTGCAGATGCAATCCGTACCAGTTTGGGCCCTAGGGGCATGGATAAAATGATTCAAGCTGGTAATGGAGAGGTAACAATTACAAATGATGGAGCAACCATCTTGAAGCAGATGCAAGTGTTGCACCCTGCAGCTAAAATGCTTGTGGAGTTATCTAAAGCCCAAGATGTGGAAGCTGGTGAT
Mcal_525	195	CTATTCGAACTTGCACAAGAGATCCTTAAGTAAAATGTCGCCCTGATGGTATATCTGTTGTTCGGCATTGGATCACAATCATACAGTCACGATGGGAGGAGAAGTATCAATTTGGGCACGGCAACGGGATCAGCGCTTTGCAAGATCATCTACGATCCCTTAGAGATATCATGGAACTTCTTGAAGAGCTGATAG
Mcal_526	431	GCTTATTCTTCCTCTTCTTCCTCATCCTCCTCCTCCTCTTCTTCTTCCTCTTCCTCTTCCTCCTCCTGAGGTGGAGGTGAGGAGCCCTTGGAGCCGGCTCAGGCTCTAGCAGCTGCGCCAAAAGATGGTGGCTCTAAGTCGAGGAAGTCATCATCATCGTACGTAACCACCGCTGGTATGAGCAACCGAAGGTAAGCAGTCTTTCTGGGTATGGCCTATGGAAGCACTCGTTCATTCCTACGACGAAATCGTTCAAAATTGAAAGCATCGCATCAGATTTATAAACCTCACTCGAGCACGTTGCATCCTTTAAGTATTGTGACATAAGAGGAGATTGTGGTTTACATACTCAGCATAGTATTTGGGATATCCTGATCCTGCCGCAAAGAAAACGATTGC…
Mcal_527	338	GGAAGAGGATACAGTTACGGAAATGGCTTTGACTATGGCAAAAAGCTTTGGAACTGGAGGAAAAGGCTTCGGTGGACAGGGCTTTGGTGGAAAAGGATTTGGAGGGCAAGGATACGGAGGAAATGGATATTATGGCAGCGGATATGGTGGCGGTCTGCCTCTTGTTGGATATCCCGGACTGCTGTAAATCGAAGATTCCAAAAGATCAAATTACACCTGAAGAGAAGGAGCACTTTAAGGAATATAAGGCATGTGCAGTAAAAATCGAAAAATGCATGTGATCATCCAGGGAGAAAGGACCTGTTTGTTGACGACAATTGTTATGCTTGCTCTACGCT
Mcal_528	111	GTAGGAGATGGAATACTTGTTAGCTCCAGTAGTAGAAAGAATAAGAGGGAGAGAGACATATACCTTCCAGAAGGACGTTGGATGGATATGTTATGTGACGAAGTTATAGAA
Mcal_529	282	GGAATGTGAAATCAAGGTTACCAACGCACCAGCTCCAGCTGCTGCTCCTCAGGCTTAATGTCACTTCAACAGCCTCCTCCTGGATCTCTTTCAGTTTCTCACTAGAAGAAAACATCTATAAATCAAGTGCCTATTTTGAACTTCTGCTCTGGCCTCTCAGCTTTTGGCTCACCAAAATAGTGTACGAAATAAAGGACCGATGTATCGGTTCACATATTTAAAATAACCAAAAATAGATGTGCTCTTAATCATGGAGCCATGCAAATATAGCAGGTAATTGAG
Mcal_530	345	GAAACTGGACCAATCAGATCTCGGACAGCCACCAAGGAACTTCAAATACCTGAAGACAAACCAATGACTCTTCCAAAATTTATTCAGACACTTGGAAATTGCTCTGCAAAGGATGGCGAATCAGTAGTGTTGAAATGCACAACATCGGGTGATCCTGAACCTCATGTTGAGTGGCTTAAAAATGGAGAGATTGTTCATTCATCAAAAGCCTTAAGTTTGAAATATAAGAGTGGTGTTGCAACTCTTACCATTGATGAAGTTTATCCAGAAGATGCTGGGGAGTATACATGTAAAGCAACCAACTCCATAGGGGACAACTTCAACAAAATGCAAACTTGCAGTAAC
Mcal_531	235	TCAAATACGGCTTTTGTTCTGTTGCCATTTGGGAAACTGTGGTTCCTCTGAACTTTATTGTTAAAATAGGTGTTGAACCGTTTGCGAGTGAATCTGAGGTTTTCATTGTGCTTAAATTTTTTAATAAGCATTTTGTGAAGCATCGTTTGTATCCCGTCAATGATGTCGAATGAGGAGAAGTTTGACAATTCTGGTGAAGAAAATCAAATCGACGATGACATGTCCAAAGATGACG
Mcal_532	303	GCTATCATCGTCGCAGAAGCTCTAGCCACGATAGATACAGGAGGCGCCATTCAGTGAGCAGGAGCCGGAGTAGAAGCCATAGTCGTTTATCTTCTCGGGAAAAATCCAAAAGTGACCTAGTATCCACAAGTACAAGTGTGGGATCTCTACCGTTATCAACAACAACTGGTGCCATGACACCCCAAATGGCATTGCAGCAGACAATGGCACAGATGAGCGCAAAGGCACAGGCTCTTACAGGCATTGCTTTGCCCAAATATTATAATCCAGCAGCTGTAAATCCTTTGAAGTATGCTGAACAAG
Mcal_533	360	CATATTTCCCGCATAGTCCCACCTCCCTCCGAGTCCTGGCACTCAATTGCTGCGATGAAGCAAGCGAAAAGGAGAGCGAAAAGAACCGACTTGTGCATGGTGTTGAAGATCGAGGGAGGCAGCAATTCCCACTTAACACGGAAGAAATCTGTGATCTACTATCAGTAAGTGCGGCAAACGGATTAGCAGCCCCATGTACCTGCCCGGGCGGCCGCCCGGGCAGGTACACGAGAGCTTGTTCGGAGGACGGTTTGATTGAGAAAATCCTAGACTGCTGCAAATCGAAGATTCCAAAAGATCAAATTACACCTGAAGAGAAGGAGCACTTTAAGGAATATAAGGCATGTGCAGTAAAAATCG
Mcal_534	211	CCAGGACTATCTTCCTGCGTTCGATTCCGGAAACTTCTTCGACTTTTTTCAGGACTTCGTTCACTTTAGTTTGCTCTTCCAATTTCTTTGCCCAACGTCAAGAGCAGATTATTGATGGACAACATCTTGAATATTGCGTCCACCATCGAAAATAAAAAAAATTATATCTCTGTCGTTTCTCGGTTATGTGCGTGGTCCCTCCCCATGTTAC
Mcal_535	120	TACACCACTTCCTGTCTTCAAGCGTAACAGAATGTTTTCATTACTGTGTGGTGTCTCTGTTTATCGTTTTCACACTGCTCAAACATGATTACTCTCTTGTGGAATCTTCAACTGATCTGA
Mcal_536	146	ACATGTTGACAGAACAGAAAGGTCATTGGAAACCTGTTCGCACTTTTCACATGACTGCTGCAGGGCGTGACAACTGGTGTTTTATCTCATTATTGGTACATACTTATTGATAGGTATCTACCTGGACGAACCTTTCGTACTGTGAT
Mcal_537	375	ATTATCCAGCCAGGTTGAAGATTCAATTATCCTGAACATGAACTAGTAAACTTACTTACAACTGTGAATTAACCAAACTTATAAATGATAATGCTAACATTAGCAATTTATGTAATCTATAGTATTTAGTTTAATATTGTAGTTTTCCCAGTGTCAAATTAATGTTTAAATCATAAACTCTAGTTCTCCTGATGGCAGCTACTGGAAAGCAGATTTAAACAACTGAAACTGATTTACCATGTTATATGGTAAAAGTATAATTTAGTTTTTTAATTTTACCTATATTTGTAGGCTTATGGTAGTTTAGTCAGTATTTCAGGGAGGGGAGTGTATATAACTGATTTTGAATTCATATGTTGCATGGTGAGGTTCATA
Mcal_538	435	ATGATGAAAACTACATAGATCTGTTTTATAGTGGCTATTGATTCTGCATGGATATAGTAGAGGTTTCTATGTAGTAATCAAAATATGCCTGGTGAGGATTCAAACAAAGGTTGGTTTGAACTAAGTGCTACAAAATATGAATGTTATTGCTTGTGAAACATGAATGAATATGTATACACTTCATAAGAAAAATGAAGTATGTAATGTTGCTTGCATATGTCAGAATTTCCACTTCAAGTCATTTTTAAATAAAACTTTGTATTACCAAAAAAAAAAAANAAAAAAAAGTAAACATGGGACGTTGCTATCTGTACGAGACAAGCAAATACATCCTTTTCTAACATGAAGGCTATGATCGCAGTTTTCCTTTTCGTCCATGGTGGTCTGCGCCATGTGCCA…
Mcal_539	359	GACGAGCGATTCGTTTGTTACATTAGCATATACTTCGATTTCACGCTGTCAACATGAAAGCTGTAGCAGTGCTATTGTTGCTAATTGTGGCTGTTTCATTGACTGTTTCGGAAACTGAAGCACTACCGCAAATGGAAGGAGGAGACGCAGATGCGCGAGGAAGTGCAGAAGGAGGTGCTGGATTTGAATTTGGATTCAGCTTCGGAGGAGGAGCCGGAGGGGGTGCCGGAAAATGATATCACAAGCTTTTCACAGTGGCATCATTGTTGCCGGAGCGAATCCGTGTCATGAATTAGCACTTCAAAAAGTCCGAATTTTCGTTACAAATGATCTTAATTTTCATTTGTACGAATCTGAGT
Mcal_540	375	CCTGTGACGTATTGCAGAGGTAAAGCACATGTCAAGACGGCAAAGTTGCAGCGACAAATTACGTCAGTGTAGCTTAGTTGGGAAAGCATTCGGTTACGGAGCAGAAGAATGCGGGTTCGAAATCGCTACAGGCAAATTTGTGTTTTCATATTGGCTCCCGATTGTGGAAATGGATCTGCTTGTCGTTAAGTTCTTCGAAAAACGTGTGATGTTCTTCCCACACATCGTCTCAAATTAATGATACATCCTTCTTCCCTTCGAAAAAAAAAATGCTTGATGTTCGTTCCACAAATTGGCTGGAATTAATGAGAATTCCTTCTTCTTCAGCAAGTTACTTCAAGCATGGTTTGCTGGCTGACCCAGAAATTAATGATT
Mcal_541	291	CTCGTCGTCAAGATTATAATGAAGAACTAGTTATCAAAATAATAAAACAGGTCTTTGAAGCCATTCAGTATCTTCACTTTAGAGGCATATGCTATATTGAGCTACAGCCAGATAATGTAGTTATGGTTGATGCAAGGCGTCCAGACATAAAAATTAGTAGATTTTTGATTTCAGCTCGTTCAGTGCCTAAATCTGGTGGCAGAGTGGAAGTTAAAGGAACAGTAGATATTTAGCTCCTGAAGTTATAAAGAATGAAGATGTATCAACTCTTACTGATGTCTGGGCTGTTGG
Mcal_542	136	ATTATGGGAAGAAATGCTGTCAACTGAAATGCACAGGAGGAAAGTGAGTGAAAGAAAAACGCATCTTCGTTGTAAAGGAAAAATTATATACTTCAATTGCAATTAGATATTTCACGCTATGCTGGCATTATCCACT
Mcal_543	110	GCAACGTATATCACTTTCGTCTGTATTTCTAGAAGACTGTTTTGTCTTTGTATATCCAACAATGATGAAATTACCTAACGTACATTTTTGTTCTGTAGCATGCTGCATTC
Mcal_544	365	AAAAGTGTGCATCTGTCTTGCCACCACCGGGCTCGCAATCAAAGGGAGCAAGTTCCAACAACCAACTCATAAGATTCGTCTCCAGTGCTATGGCAAGTTTTGCTTTGAGAAGAATTTGCCGTAGTGTCGTAGGGCATCTATGAAGGGAGCAATCCGAAAAGTTCCATGTCATATTTTAGGCATCTGTACTCAGTGAGGCCCATCCTCCTCTTGTTGGAGATATCATAAACACCACCTTCGCTCTCTGTGTGCTCACCACGTGTGCCACGGACTTGCAAGTTGAATTTAGCAGCGATGTCTTCCAATACCTTCTTGTCCTTTGCAAGTTTGGGCAAGGCAATGTGGACAGAAGCACGGATGGTTGT
Mcal_545	245	CATAATTGTAGGCATACGGATAGGCTGCGCCGCTAGCATATTGGTGCCCATAGTAGCCGGAATATGGCCAGTACTGGGCAAAGGTGCACACCACCAAAGCCAACAACAGAAGAGCAATGAAGAATTTCATTTGTATGATCACTTGCAATCTAACTTGAAAGCAAATTCCCCACTGTACGGTAGGGCTGTTCATTATGATACTTCAAGAAACAAGCTCAAGAGTAGAAAACGTAGAATAGTCCCCA
Mcal_546	197	TATTAGTGTTTGAGACATAAGCAACTTATACTTTGCAGGTATATTTGAATTAAGAAATGATATATTTCTGTAATAGTTGTTTGCTACTGTTACAAGAAAATAAAAAGTGTGAGCTGCTCAAATAAGATGGGATTTAAAATTCCATTTCCTTATGTTAGAGAACATTAGCATGATTTTGTAATGAGGTTCTGTAGATT
Mcal_547	244	TTGGGCAGAGTACTACAGGTCATTGGGAATGTTTCGTGAAGCAGAGCTTATAGAGCAGCAAGCAAGAGCTCAACAGACGCAAGTTGCAACAGCTGTTGTTGTACCTCAGCCTGGACAACCTTTCCCCCAACCCCAACCTGTTACAACAGCTGCAACACCAATGGCACCATCAGCAGCACCTCAGCCTGCACCCCAACCTGGAGCACCTCAACAGCAGGTGTCTGCAGCTTCTGCTCCTCCGGCA
Mcal_548	232	GGAAGACTTTAACAGGTGCAGATGTCGTACAGGCATTAGAAGATATGCAGACTGAAAGTTTTATAGATTCTGTAAAGAAATGTTATGAAGCTGAATTTGACAGGATTACTGTATGACAAGGGTCTTATAATGAGCGAGTTTCAGTGGAAGTCACCACAAGAGGAATAGAAGATATGTTCATATCTTAATGTATATTCTTCTGTACACCTTTTTTGTACATTGTTGTAATCTT
Mcal_549	397	AATTTGGAGGAAGACCACCAAGGAACACACTAGGGTGATTACTTGCTTTTTTCTTTTGTGCACTTCTTGCATTGCAAACCTTGGGATCGATTGTTCTTCCATCTACTTCATGTGGACCACTGGATAAGACCTTAGCAACACAGCTGATGTCCTTAAAAGAAACAAATCCAAATCCCCGGGAACGACCAGTGGTAGTATCTTTCATAACCACACAATCAATCACCTCTCCAAATCGGAAAAAATATTCTTTTAGTCTTTCTTGAGTAGTTTCATTGCTTAAACCACCGACGAATAGTTTCCCCACATTATCGTCTTGAACATTCTCCTCAGTTTTTATTTGGGTCATTTTCACTTCTTATATTCAAAATTCACCGTAAAAAATACGCAGTACACGTGC
Mcal_550	104	ACATTCAGCGTAATGCCATCACCAAAGGTATCTGATACTGTAGTGGAGCCTTACAATGCCACTACAGTATCAGATACCTTTGGTGATGGCATTACGCTGAATGT
Mcal_551	403	AGCTGGTCGGCCGAGGTACATGGGATAGGACATACGTTTGGTCATACAATTGCTGACAAATTATTTTGTTTACAGGTTTGATGTACTGATGTTTTAAAAGTCTGCTTTACATTCTCATTATCTGTAATGTATTTTGTGAGGATTCAGTATTCTCTTTATTGTAAAATTGTTTGTAAATGGGGGAAGTTGTTTCTTCCGTATGCTGTTCTCATTTGACTGCTGCTGCTTTTTTATGAGGTAGAGATGAATGAGTCTACATAATTATACCACTATGACAGAAGAGGAGATTACAAACAACTGTATTATAAATTTGCTTTATGTTTGAAATAATTTTTGCCACCAAATCAGTTGATTGCTTTGTTTTGATCTCTGCTGAATTTTCTGAACTACGCTGTTAGT…
Mcal_552	169	CCCAGCCTCTACTAGCAGCTTCCCTCCTCCACCGCGGCGACTCTTCTTCGAGCGCTGGCTTCTATGTCGTCAGAGTGAACTCAGCTCTGGTTGTAGCTGAGCCAGACTCCAAGGCGGTCTACTTTGAAAGGTTGATCGCGTGTGTATGTGCGTGTGTGTACAGAAGCCT
Mcal_553	371	ACATCATTAAATTTTCTGGCCATAGTTCATCAGGCATTTTTAGGTGAACCCTGAATAACCAAGTAACATATACAAAGGTGAAAATATAAATCACGCTATGCAAAATAAATAATGAAGAGGAAAATACTGTCCTTTCTTCTTCATATTTTGTCATCTTCTGGCACAAGTATGTAAATACTAATAATAATATATTATAATCTCCTACAAATAAAAAACCCCTAGATATTGGAACTTTGTCTAATTTTTGCCTGAGCATAACAATAGCTCTTCACTAAACAAAACACCACAGTTATATTTTCATGACTAACCGGCAGGGAGGAACTATCAAAACACGATTTAGGGATACGCCAATGTTATTCACCAAACATTTG
Mcal_554	406	AATTAAATGCTGCAAGTTCTTCTTCATTGGTGGTGTAAGCAAAAAGGTCATCATAAGCATGAAAAGGATCCCTCAGTTTCATAAGCTCTTCTTCGCCAATGGAATAATAGCCAAGTTTGCGACCAACTTCACGGACATTGCTAGTAAGTAATTGTTCCAAGCTTTCCAACTGCAGTAGCACCTCTCCTGCAATTTGTAAGTTGTGCAGAGATTGCTGGAAAAGCATCCAGTCATTGGTGAGACCTTTGGAACTTTGCTGAGTGGTGCTCTTTAAAGATCTAAGAACATTTTTGAATTTTTCCAAATATTCATCAAACAGACCCTTTATTGCAAGCAAAAGGCTAGCATAGCCACACCCATGAGTCAAGTGATGACATCTTGTATCAGCCTCTTGAATTG…
Mcal_555	448	TTTTTTGCTCATTGCCGTTAAGTAATCTGGCTTGTTGGGCTAATATTTACGCGTGAATGGAATTTCAAAGCAGGCTTTATATCTGGGTTTGTACAGCATGCAATGCCCATTCAATCCATTACACCACATGACTAGAAGATGACTATCAGAAGCACAACTGCATGTGAGAACATCTGAATCCGATCGGTCTAACAGGCCTCTGTTAGTACACTACTGAAAAATAGATTAAGCCTTGTGATATGATTGCAGCTGTTCCGGGTTTGATAATATTAATGAGTCTTAAACTTTGCTGAATTTTGCATTTGAAAGATTTCCGTTAAGCGTTATTGACGCTGATTCTAGTGCAGCTAATACACAATTTATGGTTTTTATTGTCACAGTGATCACTTAAGAAATGTT…
Mcal_556	186	CGCATCCACGTCAGAGGGTTTCACGCTGGTGTCTTCAGTTTCAGGACCCCTCGAAGTGCTGATTACCTGAATCTCTGTAGTCAGTGAAAAGGGTGTCGTCTCAGCCCAGCCCGTTGTTACCACGTCCGTTGACGGTGATACTGGACAGTCGCATGGCGGAGGTGGCGGAGGAGATGGACACTCATT
Mcal_557	252	CACGGGCGTTTCACTGCGATACTAAGAGAACATCATTTGTGCGTGTGTGCTGCAATGCGCAAAATGATTGTTGATGACTGAAAAATGAAAATGACTTGTTTGTGACTGTACTGCTATTGATTTGATAAAATAAATGGGAAAGTTCATGTAAATACATTATAAGAAAATACAGAGACATTTTGCAGGAGCTAAGATTGATTGTGTATGTGAAGGAAATACGGAAAACATGAAAACCAAAAGTTTTGATATATT
Mcal_558	424	CTTTGCTGTGAACTAAAACTGTCAAATTTAGGAACAAGCTCTTATGGAACCAAAAGTTCATCAGCAGATCACAGGACAAAAATATATACACATATGCACACATACTTAAAAGTGCTGAGCAATTAATATTTGGCATCCACTCTTGACGTGATTAAGCACCTCTTGTTTGAGCTGGCATACTTGTTCTCGAAGCTTGCTAGCAACAGCTCCCAAATTCAGTATTTTCACCTTTCAGCTCTTTCACCTTATCTTCCAGACGAGCTATCCTCTCCAACTTTCGTCTGACGGCACTTGCTAGCAGCAATTCTGTTTCTGTATCGTTTCCTCTCCAACTTTATTCTTTCCTGATCCTCCATGTCAATAGGCGACAGTGGTGGCGAAATTCCCGAGCAGTCACTA…
Mcal_559	339	ATTTTCTGGTTCATCACACTGGAGGCTGTCCACGTTGAAGACTGTTCCAAGACTGCATCCGTAAGGCCTGGCAGTTCCTTCAATGCAAACGTAGAATTTTCTGCAGTCCGTAGGGTGAGCGTGTCGGCTGTACCCCATCGAGCACGGTATCATCACCAACTGGGACGACATGGAGAAGATCTGGCATCACACCTTCTACAACGAACTCCGAGTTGCTCCAGAAGAGCACCCCATCCTTCTCACCGAAGCCCCCCTTAACCCAAGGCTAACAGGGAAAGATGACACAGATCATGTTTGAGACCTTCAACGCCCCGCCATGTATGTTGCCATCCAGGCTGT
Mcal_560	193	TGCTACTGTTCGGCAGCACAACATTAGATTAGTAGTGTGTTAATCTGTGTTACTCCAAATTGATTGTATTGGTTACATTTTTGTGTCAAATCTTTTGTTTTCCCCACTACCTTTAAGTGTTGCAATCCTCCTGTTATCTGCAGTAATATGTGAATTGTTCAGTTGCAGATATGTTAATTTTGAGACTCCATGA
Mcal_561	456	CATTTCATTCATGAAGCGGCGGAAAGGTTAGCAAACCATACAAAGACGACTGGAGGAGATATTTCACAAACCTGGGAACTCTTCTCTTTGATCACACTCCCAAACCAGAGTCTTCAGGTGGCAAGATTTTGATTGCGTTCCTCACTTATCTTCATACCACTCCGAGCTGGAAGAGCTGATTCCGAAGATGAAGACAAGCACTTCCATCTTACTTCTGGCCTTTGTGCCTTTCCTGACTTCCTCTTCGGTATTTCACCATGACCCGGACGAGCCGGTCGTTGAGGACGATCCCTCAGCTGCATATAATGCGACCGGCCAATCGGCGATATTCCACAGAAGACCCTCCACGAAATCTGGTGGTCACGGAGCTCGGCTAGCACTCATCAACGCTCGATTTTC…
Mcal_562	471	AGCAAAGATGTCGTGTGCAAAACGGATTCTAACAGGAACCAGTTCAAACTGGAGCCAGTGTTCCTAAACAGGAATGAAGTAGATGACATACTTGAAGACGACTCTCATAAACCAGGCACCTACATACTGTACGAAGATCTGGAAAATGAGAAAATGTATCTCGCTTTCAAGACAACAGAAAAGAAAATTGCTCATTATCCTATTGTGAAGATGAATGATCTGTATTATTTTAACGATTTCCCATTTCCCTACTTGGAATCCATAGTTTTGTATTATAGGAAATATAAATTCAAGGACACAAAGTTAACTAATCAGGCCTTCTTGGAGCCTTACCTTCGATCGCAACAGACCAATCGCCATTCTGCTCGGTCACTGGCTGCACCGAAAGCCCCTGCATCC…
Mcal_563	231	TCGTATGTCTCACAGTTTTGCAGAAATAACAACTGAAACATTGCAGGTAGAGCTAAAATGGTTAAACACACGTCCAGCTTCTTTCTAGAATTGCGAAGGAGGGCGCAGTAAACTGTTTAAAAAATTTGTTCCACGCAAACATCAGGTTGCGTTATTGCTGAATATTTGTTTATATTATGAAAATCGTTCTATTCTATAATATTTCACAACTTGTTGAATATTCTTTGTTGC
Mcal_564	356	CTCGGCCTCTGTGTGGTGCTTGCTGCCGCCGATGACGTAGATAAGGAAAAGGCTGCAAAGTTTTTAAAATGCATCGCCTGCTCTGCTCCTGGCAGTGACATACGAGAAGAATACAAAAAATGCGCCGCCATGAAGCCAGAAAGACTGCAACATGTGATGAAATCTTGCTGCGACGAACAGATGCCTGGTGTTGAAGAGGAAGAGAGGTACATGGGGATGATTGACTTGTCTCTCTTCTCATTAGTAACTTTGATCTCAAGCTGTCAGCATGAAAGCTGTGGTGATGCTGTTGCTGGTAGTCGCGATTGCGTTATCAGCTCCGGAAACTGAAGCCGTACCCCAAGGAGGAGCAGGCG
Mcal_565	432	CACACACGCACGCCCAGTTCGATAAAGACAGCATCAGTCAGTCCCACTGAGTGAGTAGTCGTTGTGTATGTGTGTGTTACCTCTTTCTCTCTCTCTTTCTCTATTGCGCTATCAACTTTCGCTTCCTCAAGGCGGACAACGTGCATGACATCTTTTCGCACAACAACAACACCAGGAGGAAGCAGATTCGGACACTGACTCCAGGAAAGGGAAGAACCACCACCGGAAGAACAAACATGTCGTGCAGCGGAACTCGAACTCAGATGTATGAGATGTCTAAAGACCGGTTTGCTAAAAGACTGGGCGAAAATGTGATAACTGTTGCTTGTTAAAAATAGAACATTTGCAGCAAATAGCTGTATGTAAATCAGCTATTGTTGCAAATGTTCATAGTAAATC…
Mcal_566	184	TATGATGAGTGGAAAAGACTGATCCACAAAAGGACATTCATGTCTGGCAAATTAAGAATTACAGGAAATGTGCTAGCTTCTCAGAAATTACATTCCTTGTGGGAGAATCCTAAAGAAACAGAGACAGAAGATAATATGAACTTCGGTTCAGGCACAACTACCTCTGCTCAGCCTGCTCCACCTA
Mcal_567	364	AGCTGCTTAAACACATTAGCAGCAGTTTTCACACTGGGAGGCTCGGTCATTTCCATCTCTTGTAGATCAAGGCGATACGCGACAGCATCAGCGATAGCCTGGGTGTCTGCAGCAGACCCAGAGCGACAACAGTATATGTGATCTGTAATTCTAGTCAGTTTATCAGTAACACGGTTGGCTATGTAGGCACCGGTCGTGGTGCGTGAATTCAGCTCCAATTACGACTCCTCCATTAAATTCTACAGCCATTATTGAAGTCCCAGTTGACAAGGGTTCATCAAGCCAGTCTGCATTCATCATGCTGCCAGAAAATTTACACACACCTGAAAATGTAAAAAATAGCTCTTAATATCTGTTCCACACT
Mcal_568	355	GTGTGTATAATGAAAATGGCGGCAGCGGCTGCAGTATTCGACGGCAGGAATAGTTTACCTTTAGTGGATAACAATAATTTGGATAATCATGACGAGTTTTCAATTCCTAAAGATTTCAAATCGGGTGAAGACTTCATCAGACTTCATGAACAGAAAATTTTGGAGACTGCAAAGTCATTGGCAGAAAATGGTAAAGCAGCAGAGCTCGCTCATGTGATAAGAAGAATAAGACCATTTCTAAATAAATGTTAGTAAAGACAAAGACTACTAAGCTTGTTCGAACACTGGTAGATATGTTTTTGGATATGGAAGCTTCAACAGGATTGGAGGTGGAGCTTTGTCAAGAATGCATAGA
Mcal_569	404	TGCAAGACGTGTATATTATGAATAAAGAAAGTGTTCTTGTGAGTTGAATAGCCGATCTCTGCAGTTTTTCTTGTACAGAAATTTCTATGTATTAAATTTAAAAAATTTTTGTACATTCTCTTAGATCTGTGTACTAGCATAAGAAAGGATTGTAATCTTGAAGTGCATTGACGATATGCATAGGCATTTCATACCACAAAACTACTTACCAATTGCACTTTTATAATTGTATGTTAATTATATGCTTAGTATTATCAACATTCTTTGAAACTCAGGTAATATTTACGTTTTAAAGGTCCCTGAACATTGTTGAAAGTTTTGGGTGTGATTATGTACATATCCGATATATTAACACAGTGGAATACTAAAAGTAAAGTGAAATTTGAATAAACTAACATG…
Mcal_570	389	AAAGTGCAAGTGACAGGTCACCTACCAGCATCGAACATGGCGGTTTTGCAAATAGCATCTGTGCTCATTGCCATTTTGCTGATCATTGAAAATGATGCCGCCAAATCAGACAGCGATATCTTGGAGTGCATTCGCCAAAGGATGGAGAGAAGTGTCGGGAAACCGTACGACAAAAATTCATATCAAGTCGATTCTCAAGCCTTTCCGCTTTCCGTTGTGGCTCCTGAAGCTGCAGCCCCGCTAGCTTCTTTGCCGCATTGCTCCATAATGGGCATCCAAGTTGTCGCCTCTTGAGGATCTATCATAGAATCCACACAGCTAGTCAAAATTCCATTGACCATAGCATATTGTGGCATCAGGGACTTGCACGAGAGATTAATCTGGTCTTC
Mcal_571	290	ATAAAATCCAAAAAAGTCTTGTTTCAAAGATACCAAATGCAGGGTGAGTGTTTCTCTAGTCAAGGCCAGTAAAACACCTCTTGTTACCGAGCTGTGTGTTCCAACAAGCATCAACATTTACGGCTTGTACAAACCAAAATTTAGATTACAGAACTTCATCATGATTTCAGTGTGGTTCATAGTTATATCTAATATTGCATTAGTTTACTTGTATTCAGTGTATCATATCTATCTATATATAGGATTTGTGTTCAAAAATGCTGTATTCCAATGTGATGCTTCCTAACAAA
Mcal_572	122	TTGAAGAAGAGAAAAAGAAACTGTAGAAGAAGCAGCAACAATGCAGGAAGAAGACAGTAACCTCACTTCTTCAGCACCACAGATGGAGCAGTCAGCAATGGAGGTACATACACTTGAAAACT
Mcal_573	334	ACGTGCGCGGCCGAGGTACATGGGCAACTCTGAGCAGTGGATCACTCGGCTCACGGGTCGATGAAGAACGCAGCCAGCTGCGAGACTTGGTGTGAATTGCAGGACACATTGAGCACTGATTTTTCGAACGCACATTGCGGCCTCGGTTCCTACCCGGGGCCTCGCCTGTCTGGGGGTCGGATGAGACTTACCGAAGGAGTGACCTCTCCCAGGGGGGTTACTACCTACCTGGTCGTTCCGAGCACGTCGCTGAGACGGACTCGCCGGCCTAAATAAAGGGAGCGATCTCTGGCTCTTGCGCAGAGTTCGGCGGTCGACGGCCGTGGAATTCGAC
Mcal_574	134	GTAGAATTGCTCATTATGATGGCTAAATTTAAACCCATTAAAGTCCCAGCTACCAAAGTCTTACCTTACATTTATATACATTTTCTGAAAGGCCAGGATCTCTACTTTAAGGCAGTGAAAGCCAGAACTTTCTG
Mcal_575	431	TGTATACCGTTAATCAAAACTAATATAGAAGCGCCAACTAAAGCCAAAAGTGATAGTTCTGTTGTTGTCCATTTAATGGAATGTTGTATGCGGCACAAAAAGGATTTGGCAGCAGCTACAGATTCCAAGGCACTAATAGGGTTCGAAATCTTCGATATTATCATATTTCTGGGGATTTCCATCTGGCCAGTGCAAAATGATCTACCAATCAGGGTGCTTCTTAATCAACCATATCACATACTTAAATATTTGTCGAAGTCATCTGTTAGATTCTGTTCCACGAGTTTTGCTTTCAGGGCGGATTTAACATTAGGGAGAGACATGTGCCTTGCACTGCTTGTTCCCGTTTTGCACTCATATTCACCTGCTATTGCTGCAAGAAGACTATGAAGCTCACGA…
Mcal_576	388	AACATTACTCTAGTCCTAATGCACAAATTTGAATTCCCCGTAAAATGCAAAAAGCAAGAACCAAAGTTGTAATTTGAACAACTGATTTAGTTTAAGTTATCTAAAATTGCCAAAATAGTTTCCATTTTTTCTTTTATAACAGGCCTTGTAAACAGTAAACTGCAAATTTTTGTCCATTATATGGGCAGCAAATACTGCCCCATGCTAATTTGTTAAAAGTGGTGCATTTGTTTGTTAGTTGTTGTATCACTTTTGATGTCAGATTATGTTTTACATGAAATTAATTTATTAATGTAATTTAGCAAATTGTCAGCATATCACAAAGCTGGACAAAAACATATGTGCTGTCTAACATATGACAAATTCATGAATTTTGTAGCCATGAATG
Mcal_577	295	TTGCACAGTCAAGATAGGGGCTGGTGTTTGTGGTTTCGAAGATCGGATACTTTCTTTTGACATGCCTCGGGATAAAGCAGCCGAACAACTCAGCGAATATAAGGAATCGCAAAAGGGGAAATCCGAAACTCTTACGACAGCATCAGGATGTCCAGTTGGTGACAAATTGAACTCTGTAACTGCAGGACCCAAGAGGGCCGGTACTGCTTCAAGATGTTGTCTATTTGGAAGAAATGGCACATTTTGACAGGGAGCGAATCCCAGAACGAGTAGTACATGCAAAAGGTGCAGGAGC
Mcal_578	453	CTCTCTTCCTCTTCAACACCAGGCATCTGTTCGTCGCAGCAAGATTTCATCACATGTTGCAGTCTTTCTGGCTTCATGGCGGCGCATTTTTTGTATTCTTCTCGTATGTCACTGCCAGGAGCAGAGCAGGCGATGCATTTTAAAAACTTGCAGCCTTTTCCTATCTACGTCATCGGCGGCAGCAAGCACCACACAGAGGCCGAGAAAAAGTACAGAACCTCCACGTATATGCCATATGCCGCTCCAACGACATGGAGACCCTTTCAGCAACGATCAACAAAAACTTCTTCAGTCCCCCAACTAAGCGAACGCTTTTGCAAAACGTTTTTCTCATCACCTGCAGCGACTGCAACGTTTGTCTGAAGTCGATGCAAACAGAAGCCGCTGAAATTTAGAGAT…
Mcal_579	324	ATTTATTTTTCTTTATAACAAAAAAACTTTAAATCTAACTTATCTTCTTTACCATCTTATTTTTTACTGAAAAGGATCTTATTTCTCTTTTAAAGGCTCATTTCATACCTTTTGTATTAGGGCTTTTCAAATTTTATCTTATTTTAGAATCTCCCGAAAGACAATGATCTAATTTATTTTCACATTGCCTGATATCTGGTTGAAATAAAAAAGTGACATCACTTCAATTAATCAAGGGACAACCCTAAATTTCTTTATACCTAAATTTTAATTCCACACCCACAGGATTTACAGTGTCCGTAGGTTGATAAACCGCCTTCTATC
Mcal_580	116	GGACGACGTCGTCCGTTCCCTTTCCCTACCTTTAGTTTTAGTACTACTTTACCTTTAAAACCTAAAAGTCCGGTCCCCGTTCCGTCGACTACTTCCTTTTCGTTTACGAACGACCG
Mcal_581	359	TTCAAAGCGTCTTCACTCTGTTTTACATTTTCACGAAAATAATGCCGAGTTATGTGATAAAGTTATCACATTTTGCACTATTTAAAGAATGAATGTGGATATTTATTTGTAGAATGTGTTTTAAAACTTTTTTCCTAAATTGACTATTTTAGAGTTTCAATAAATCGGAGACATTCTATCACTGAAGAACTTAGTTTCCCAAATGCAATATTTTGAACGAAACGCACGCAATTTTAGGTGTTAAAAATAATTTTGAAATTTAGTCTGCTGTAGCAAACTGTGACAAACCTTTAAAACCTTAAATATAATCAATAATTTGAATTAAATACAACTGATAAGTTCATATGCAATGAGCACTC
Mcal_582	255	ATTGGGTGAATCATTATTTGAAGTCGTGGCTGAAATTTTTTAAGTAGAACAATATATTGCCATTGTTTATGTACAGTGAATATTAATGAATCTCATAGACGCTCAACATAGTATGTCTTCTGTTAATTATCTCACAGGATCTAGTTATGTGTTTCAGTTGGTTGCATTTTTACATTATAACACATTATTGTTGATAGTGCTAGCAGAAATGAAATCACTGTTATTTATGTATTGCTTTTCTGTTGTAATTAGTAG
Mcal_583	342	TCGTAATAGGGCAGAACAACAGCATATATACCCCATCTCTCTGAATTTACCCAAATTAAAAAAAAAAATAGTGTAACACTCAAAATATTAATAACTGTTTCTTGTTGAGGATATATTATGGTTATCTGTTTCATTTTCTGCCCTACAAGTCTATTCAGGATTTCAAACACCTTTCTTAACCCAATCAACATATAAAAAACCAACTATCATACGACTCATTAGACACCCCGTTCCGACATCCATTCCGGAGGACACCATTCCTCATCCGTCCCTGCATCCGTCTGCTAGGGCCGTCGTTGTTGCTATGCCTAATCTATCACGTGCACATAAATAATATCTGTC
Mcal_584	123	TTATAATAAAGCGACAAAAAAAATAAATTGAAACACAATCTGTTTGGAATATTTGAGAGTGAGTTTATCTTATACCCAGCTGAAAGAGTTAAATGCGGAACATTAATCTCACTGAATATCATA
Mcal_585	359	CTGATCCACTCTTCTTTTAGTTATTTTCCCTTTACGTAATTTCACGAAGTGTCTTGTATTTGTCTCGTCCCTGCCTAACGTTTTCTTGGTGGAGGAGATCGTTCCGAGTCAATTTTGCTTCATCTTTTGAAGAGGCAAGCTCTTTGCTTAATTCCTTTAATTGGTCTTGAAGATGCTTCTCCTTAGAAACCTGGGTAATACGCTCCTCTTCGGGACGTGGAAGGTTTATTGAATCATCTTTAGACAACTCAGCACCAAATTCACCATTGACCATATCATCATTTCTCATGCTCATCTTCCTGAACATTTAGATGCTGAGGTGTTGTGGCATCAAGAAGGGCAGCACGTGCCTCCTCTTG
Mcal_586	437	CTCTCTTCCTCTTCAACACCAGGCATCTGTTCGTCGCAGCAAGATTTCATCACATGTTGCAGTCTTTCTGGCTTCATGGCGGCGCATTTTTTGTATTCTTCTCGTATGTCACTGCCAGGAGCAGAGCAGGCGATGCATTTTAAAAACTTTAGCAGCCTTTTCCTTTATCTACGTCATCGGCGGCAGCAAGCACCACACAGAGGCCGAGAAAAAGTAACATGGGCACATCAACCTCTCTCAGGGATCCCATCTTCTACAGATGGCACAGATTTGTGGACAACATTTTCCAGGAATACAAATACCTCTTCAAGCCTTACACTCATGATGAACTTGATTTCGCTGGAGTGAAGATCGCCAGTGTTGAGGTCAAGGCAAAGGTCAATAACATCGTTAGAACGT…
Mcal_587	283	GTAGTACTAAGTCAAATCATCCTTTTCAACATGAAGGCTATGATCGCAGTTTTCCTTTTCGCCATGGTGGTCTGCGCCATGTGCCAGTATTATCCCTATGGATATAACTATGGATACAAGACGTACGATATGGTAACGGCCGAACCCATGGACATGCGGAAGAAGCTCTGCACACACGGCAGTGAGGAAAGATTGCAANACTTGAAAAACGCTCCATGTTTCCAGAAAGTTCTTGCAACTGAAAATGTGAGACCTCACCTTGATGATATGATGGCCGCTTTGG
Mcal_588	119	TAATACAGTTCGACATCTACTCTTAAAGGCTGTTTTGTTGTATAACACTGGAATATCAGGTTGAAGTCATGTCTTCCATTTTGTAACCGACCTGAGAGATTATTGAGAACACTTACTAC
Mcal_589	187	CAGTCGCCTGTTGACTGTAGGAACCTGGGTCTGTTGTGACCATGTGGCTATATGATGTAGAAGCCTGCTGCACAACCACAGATGTGGATGACATTAAATTTGTTATAAACATTGACTATCCAAATTGTTCGGAAGACTATGTCCACAGAATTGGGCGAACCGCACGAAGTAATAAATCAGGAACAGC
Mcal_590	224	ACTTACACGATACCACAAACACTACACTCGACATATCAAAAGACAATAATTCCACTAACGCTACACTCGACATATCAAAAGACAATAATTCCACTAACGCTACACTCGACATATCAAAAGACAATAATTCCACTAACGCTACACTCGGTACGGTACAAAAATTATTCCACTAGCACTACTACGATACCAAAATTACTTCACTGACACTATAACGCTATAACGGT
Mcal_591	363	ACGGTAGACTTCGACGAGTTCATGGAAATGATGACTGGTGATTGAAGACTTCCTCTCCTTTGTGATCTGCTGTTACGGGGGGATCTGAACTCTACAACCACCTCCAGCCGGAAATACAGACAAATGGCATTGATCTTCAAGTTCTTTTAGTACGTTTTCGATTCAGATACGAAAGCCCTTGAAGAAAACAACAAAAAGAACAATACACATGAATATAGAACTGTGCTCATAGCTGATATGCGTGAATTTGTTCTGCGGCAATATTATGACAAGCATGTCATTCATGTGGTGATTCAGCTGATAAATATGTACCAAGACAACTATCCCGAAATGTTGAAAGTTGCCTTTATAATAAATGCGCCA
Mcal_592	239	ATTAAATGATTTAAGTTTTCTTTATAGACCTATGATCTAGAAAAAGGAAATTTAAACATTTGGGAGTTAGTGCGAGATTGATTTGGGCGCATCTTTTTTTGCTAAAAAAAAATACTCTAAAAATACTTTCAGCTTCTAACCATTTAAAATGAAGGTGTGTGAAATTGTGTTCAAGCAGCAGAGTGAATACTAACAATTATACAGCTTACTTATATATTTATCTTTGACAGCTGCTGTAA
Mcal_593	262	CAACAGTAAGCATCGTAATATGTAATTAACACAGCAATCAACTGCGTGTTTAAACTGTATTTGCACGTTACAGTAACCCATCAGAAAATTTGTAAAATTACATCGTCCTGAAGCGGGACTTGAACCAACGCATCTCCCGATTACCGGTCAGGCATGTTACCATTACACGACCCAGGACGAACGAAGTACATCTCTTACATAAAAGCGAAATATTTCTATTATAAATTTTATGCAAATACTATTAGAAATTCAGTAGGATTTC
Mcal_594	117	GAACTTTCCGTTCGACGTAAACTTTCCCTTTTTCGAAACTAAGGTTCGGGGAACTACTAGTCGAAGTTTTTTTCGTTTAGGTACTTAAGTTTGGTTTTCGTCGGTCGTTTTAGGTAC
Mcal_595	409	ATCGAATTGTATCAGTTCTTTGATGGATTCCAGTTCTTTTGATGTGGGCCCCACCATTTTGTTGTTGGTGGATTCAGGCTTTCTTTCTCCAGCCTTTTCTGGAAGGGACAAGCTGAGATCACACTGCAGCAGCTCTTCACTGCACTGTTGTAGCATATCAAGGAAATCATCAGTCTCACAATTACTGGCAAGTAAACGAATTGCATCATCAAGCGTGTAAGTAGCAGCAGATCCTGCTCCTTCAGCAGAGGACCACTAATGAACCATGCATGCTCAACAGATCTGCCTTCTACTTCCACCATCATTTCAACCACTTCAGATTCCTTTGTTGTTGCCACCGGTGCTTCAGTTTCTTCAACCGCATCCACAGTTTCAGCTACAGTCTGATCTACAAGGCTC…
Mcal_596	116	TTCAGTGTTATTCAGACGTATTCAATTATTTCTCTTGTACTACGTTTCACTTAAAAATTTGTTTGCAGTAAATTCTATGACGTTACTTTAATTACTTGAGTAATAATGATACATTA
Mcal_597	256	AGGTACAAAAGTGTCGAACTTCAGGATTCCACTTTTCCAGGATATTTTCCAAACTGTCAGGGCTATCAATACTGAAACACAGAAGTATAACATCAGTATCAGGATAGGAAAGGGGTCGCAATCGATCATAATCTTCTTGTCCTGCTGTATCCCACAGAGCCAATTCTACCTGCTTCAGATCCACTTCTATGTCTGCTACATAATTTTCAAAAACCGTCGGTACATAGAGTTCTGGAAATTGGTCCTTACTGAACAC
Mcal_598	207	GTTAATTTCAGTCGCTTTTACAATAGTAGAAAATTTCTTTCTTTGAAGTGAATGATGGACACTAAAAACAAAATTTCATGCTAGAACTTCAGCTCAACAAGCATACATGATTTTATAAATGGCAAATACACTCTTCTAATGTGTTCTTTGTTACTTTTCTTTGGTCGGCCACGGTTTGAAGTTTTACCACCCTTTTTGGTATGTAGA
Mcal_599	121	TGAGAAGACGTTGAAGTCTAATCAGGAAGACATGAAATACAGGTGTCTGAGATTTTATCTACGACACTTCTGGAATAACAGGATTTTTACCCATTTGCAGTCGGAATGAATGCTACGGAGC
Mcal_600	362	AAATTACCAAAGTATCACAGACATATGCAGGATTCATCAAGGCTGAAACATTGTTAGCAGATGATGCAATTATTAATCCTGTGAGTCATCCAGCTGGTGAAGTGCCCAGTCCTCCTGAACTTCTCATAGGGGAAATGAAGAAGAGCTATTTAAGTTGTGTGGTGGTCGAACAGCCCACAAAGCTGCAAGGAATGGATTAAAGATGAATGGAAAACTGAAGCGCATTCAGGACCAAGAAGAAAGTCTTTCCAAAAATTTCCACCATTTTCGTTCCAACCAGCTGAGAAAGGAAAGACATTTGTTAAAACGTCACAATGATGGTGATGAAAGGCACCAATTATTTGATCATCTACATCTGAGTT
Mcal_601	155	GATGGGATGATGAGCAACTCCTAAAACTGTATGGAAATTCTGTTGTAATTAATGTGCTCACAAGAGATAACCCTTGAGAGACAACGCGGTGATGGCGATCGCAGATCCTTTAATAGAGACCCATACATGCGTCAACCATACGAGGACCGCTACAG
Mcal_602	484	TCGGATGGTTTCGTTGGTTGGTAGTTTCCGGTTTAGTAGCCGGTTTTTAAGTTTAAATTTGTTTTTAATTACTGAAAATTTGTTCCTCTGTTTTCTTATAAGTTCGTTTCAAAATGTTCACGTAATTTATTCCATTTGTACACTTCTGAATAAGTTGACAATGGAGAACTACATGATTTTGGGTCGCATTGGTGAGGGTGCTCATGGAATTGTTTTGAAAGCTAAACACACATTCACTGGTGATATAGCTGCTTTGAAGAAAGTGCCCTTAAAGAGTCTAGATAATGGCATCCCATGCATGACTATTAGGGAAATTAAAGCCTTGCAGCAAACATCACATGAAAATATTGTGAAATTGTTGGATGTGTTCCCTCATGGATCTGGTGTTGTTTTGGTGTT…
Mcal_603	326	AATAAGCAATTCAAGGAGATCTAGACTTCGCGAAATGGAATTCTGTTTGACCATAGTCTTCCTCGTAATTTTGTCACTGAACACAGAGACCACCGGACAAATTCGGGGTGGTGGTTATGCAGGTGGTCACTTTTATATGTACGGTGGAAGTTATGTGGCCACAAGCAGCCGAAATGAGCCTGCTATGACCCGTGGGAGAGACGATCGTACTATGAATCGTGGGAGAGAAGATCGTACTATGAATCGTGGGAGAGAAGATCGTACTATGAATCGTGGGAGAGACGATCGTACTATGAATCGTGGGAGTGACGATCGTACTATGAATC
Mcal_604	246	CAAGCCTTTTTCCCTATAAGCTCCCTTGAAGTTCCTACTAAGTGTTAATAAACGAAAAAATAAAAATGAACTGTATTTTTAAATGATTTATGTTCAATTGTCTTCATAAGTTTCGTTAACATTTCATATTTAATGAATTGAATTTTTTTATAAGTGTCATGAGAGGATTCGTTTGCATAAACAGAGATTTCTTCATGATGGATACTGTACATGTGTAAACTACGCATTAAGGTTATTGTGTGATTG
Mcal_605	309	AGGTCCAGAGCATTTGTTTCGCTGATAGAAGCCATTTGGAAGAATTTCCATTTCTGCTCACTCTCTTCAAAAGAGGTAAAATTTGATGGCTCGACATAGTTCACAAGGTCTGATAATTCTTTTGCTACACGCCGTGGTGGAGCCGCTTGGATTGGAGCCTCGGCTTCGGGATGCGCATCCGTTGCATCTTCTTCTTCTTCTTCTTTTTCTTCTTCTTCAGATAGAGGAAAATGATCCTGCTGTTCCGTCTGCTGCAAAAAACTTTCGTCTCCTGTTTGATTCCTTTCTCTTGCATCTATAACACCCAGC
Mcal_606	277	ACAACAAAAGGGCAGAAGAGATGATAACAGCCCTAAGATTTTTCTGGGTGGTCTTCTTCCAGATATAACAGAAACAGAAATTCGAGGCGCTTTTATGGAATTTGGTAGAGTTTCTGATGTTGTCATCATGTATGATCAAGAAAAGAAAAATCAAGAGGCTTTGGATTTTTANCATACGACTCGGAAGACAGTGTAGAGAGAGCGTGTGCACAGCGTTTCGTGACAGTCAGTGGGAAACAGATTGAATGTAAACGTGCTGAACCTCGGTCTGCATCAA
Mcal_607	270	AAGTCATCTATACCATGATTATATTCAGCTTTAAAACTTTTAGCCACTCATCACCTTCTGTAAGTTGGTGGTTCAAAATATCTTGTTCTGATGTGACCAGATATTCTTCAGCCCATTTGTTGTCCAGAGAGTCCAAGGCGTTAGATGTATTACCACCGTCTTCGGTGAAGGAGGATTTTGAGATTCTATAATTTGGGGGCCATGCAGTGCCACTTCATTCGACAGGAAATTTTCGGCCCAATTATCTTCGACATTTGATAAACCGCTAAC
Mcal_608	387	ATTAGATAAGGGATTAGATAAGGGATTCTGAAAACAAAGGTCAAACCCCATACCAGTTTCATAAATCTTTGAGCAACTATGCAAATAATGGCTTTAAACAGAAATGAAGGGTAGGAAGGCGCAGGAAAAACAATATCCAAGAAAGGAGTTAATGTTGCAGAATGTGTAAACTACAACTTGTTCAAGGGATTAGTAAAATTAATATTTGCTAATAAAGGCCAAGAAAATTTATTTATGTTTTTGGTATTACCAGTAAGAAGTGCTGAGGCAGGATTAAATCAGAGGTTCTTGATATTAATTGATCAGAACTAGACTCCTGATGTTATTTTGTAGAATTTTTATTAAATCATATTCATGCTTTGGAAAAAAGCTCAACTGCTGCACTGT
Mcal_609	326	GGACCCTTCTTCTCTCTTTAATGGTTCTTTGCAGGAATATTATGAAACAGAAAAAATCATAGACCGTATGATTATAAACGTAAGGTAAATGGAAGTGATACCCCTCCCAGTTGGCAGAGAAGCTCAAACCAACCGCAGAATCGTGGAGACAGTTCCTCAAACTCTTTTAACAGGAGCGCACAAAATCAAAGGAATGAGCGCAGACAGCAAAATGTGAACCATGACAATTTTAGAAACTCTTATGATCGCTCTGATGAACTGAGTTACAGAACTTCACAGATGAAACTGCAGGACAGAGATAGCTCAGAGAATTTTGCTCGCAAGCC
Mcal_610	442	AAAGACCACAGTACATTCCTAACCTCAATTTCCGAGGAATGTATAACCAACGTTATCATTATCCTAAGATTCCTACTTACTATGTGTCCTTAAAAGTGGGAACCGACAGTTCTTTGGCGAGGGGCGCACAGCACAGGCTGCAAGGCATGCTGCGGCGGAAGAAGCACTGACGGTTCTTCGAAGCCTACCTTTCCCTGACCACGTCAAGAAACATTCAGAAGCTGCAAAGAGTAATGGGGAACACAGAGACACAGATAGTGATGATGACGATTTAAAAATCTCCCATCAGTCTGGTTCATGAGATGGCCCTCAAGAGGGGCCTTCCTGTGATTTTGAAGTTACTAGAGAAAGTGGTCCACCTCACATGCGCACATTTGTCACACGATGCTCTGTAGGTGA…
Mcal_611	322	TGCTATCTGTACGAGACAAGCAAATCATCCTTTTCAACATGAAGGCTATGATCGCAGTTTTCCTTTTCGTCCATGGTGGTCTGCGCCATGTGCCAGTATTATCCCTATGGATATAACTATGGATACAAGACGTACACTCCCGGAGCTGCTGTCCCCCACCTACGCATCATCCGTCGGTGGTGTACGATAAAGAAGGGAACGGGTATATCAACGTTTCGGACCTCCGGGAAATCCTCAGGGCTTTGGATGACAAACTGACAGAAGATGAGCTTGACGAGATGATTGCTGAAATTGACACAGACGGCAGCGGAACGGTAGACTT
Mcal_612	348	AGTATGGATTAATATAAGAAGTGATTGACGAAATATCGACTACCTTAATGATGAACTGTCGAAGTAAAATTTATCACACTAAGGAACCAACTTGCCTGCATGGTTGTTTCACATGCGTAGGCATTTTTTTTGAGGTTAAACAGAAAAAGTGAAGATAGAAACGCAATTACAGAAGTTGACTAAAAAAATAGTACACGAGAGCTTGTTCGGAGGACGGTTTGATTGAGAAAATCCTAGACTGCTGCAAATCGAAGATTCCAAAAGATCAAATTACACCTGAAGAGAAGGAGCACTTTAAGGATATAAGGCATGTGCAGTAAAAAANCGAAAAATGCATGTGATCATCCA
Mcal_613	289	CTTACACGACAACGCCAGACCGCATGTCGCGCGGGTGACCATGGATACCATACAGCGACTTGGTTGAGAGACTTTGTGCCATCCTCCTTACTCACCAGACCTTGCACCATCCGACTACCACCTGTTCCACTCCCTGGACAATCATCCTCGTGGAAAATCCTTCACCAGTGAAAGAGACTTGCGCCTAGCACTCACTGACTTCTTTGCTTTCCAAAACCCCCGAGTTTTACCACAACGGGATTGCACAGCTGGAGACACGTTGGCAGAAGGTGCTGGATGCGGATGGCAA
Mcal_614	112	GATAAGACAGCTCAAATAACATCGCTAATGCGAGTTACCAGCAAACCTTAGTTAAGGCATTAAAAATAAAATACCTTGACTGTAGAAAGAACTGTTATGAGACACATCACAT
Mcal_615	305	CAACGAAGAGTTGGCACTCTAAATTTTTTAAAGCGCAAGACTGACATAAATGACTTGTTATATCATGAATATGGGCGAAATTCAAGTTACTTAAAATGGTTAAATGCTGCATTTCAGAACTACATGTTTGGAAAATAGAGTTTAGTGCTATAATTGGAAAATACCGTAAGTTTCTAGACAGGCAGGTAGTTTAGTATATGTGAATTAGGCAACACTGGAGCTTGGTGAGCAAGGTCACACAAAAGTTTGATCATGCTGCCTGTAGTTGTTTTTTAACTAATTGCATCATGAAGGTTGGAATCTCA
Mcal_616	510	ACCTGTACTAAAATTGTAATGAAAAGATAGCAGATTCAGGTCCGCAGCTACTAATCTGAATAAGGCTTTTGTGCAAAATGTCAAACAAGAGCTTTACATATTAAAACTTTCGCCACACCCACAAGTTCCTTTGATGTTTGGGTTATTGAAGATAAATTCACTAGCCAGCTTTGTTTCCTGATAATCCATCTCAGTGCCTAGAAGAGTCAATTGTGCTTTGGAATCAATTAGCACTTTCACGCCGTCTTGATGCACTTCTTCGTCGTATTTCCCTTTCTCTTTTGCGTAATCAAGCGTATAACTCAAGCCATTACAACCACGCTGCCGAACACCGATTTTCAATCCAACTGCATCTGGATTTCGTTGAAGTAATTCTTTGATTCTCTTCACAGCAGCCGG…
Mcal_617	253	CATGAAGGCTATGATCGCAGTTTTCCTTTTTCGTCCATGGTGGTCTGCGCCATGTGCCAGTATTATCCCTATGGATATGACTATGGATCAAGACGTACCTCGGCCGCGACCACTACGCATCATCCGTCGGTGGTGGCGCATATCCCGGTGCCTACAGCTATGGCTACGCTACTTATCCTCATCGGTATTGGTAAAGACAAGGATGACCGTGGAGTGAAGTCAAGTTTGAACATAAGGAGTTGGACGTCCAATC
Mcal_618	328	GGTTCGTACTACTTTTTCCTTTTTCCTTCGTTTGGGTTCCGGTTACCGGGTTTTAGGGGTTAGGAAGGGAAGGGACGTTCCTTTCGTTCGTACGAAAGGAAAACGAAACGGGTAGGGGTTTCGTTTTCCTTACGGTAGGGTCGAACCTAACCTTCCTAACTTAACTTACTTAGTTTAGGTAAAGGGTAAGGGTTGGTAGTAGTCCGACCGAAGTACTTTTTCCCTTTTACCTAGTTCGTACTACCCTACCCGTTAAGGTTTAGGTACGTAACTTAACCTAACCTAGTCGTCCTAACTAAAGGGTTAACGGGTTTACCTTACGGGTAAA
Mcal_619	261	TAGCTTAAAAGAATTGTCATGGCAGAAGTTTCACTCGAGGTCAGTGGATGATTTTTCAGACTTGTTGGAAATTCCTGGTGGAGGTGTGACAGAATATCTTTTGAAGATTGTGATCAAAATGATATAGCTTTAGTTGTAATGATCCTGGCATGTTCCGAAGGCAACAATTATCCTGAAGCCTTCCACACAGCTGACCAACTGAATAGGTGGTTGAAACTGAAAGAGGAGAAACAAAGTGAGACGGAAAATACGTGGAAGATG
Mcal_620	246	TCTTTCAATTAGAGTATAGTTACTTCAAGGTTTAAACAACTGCAAGAAATTTCACCATGCTTTTATACAAACTTTTGTCCAATCAAAACTTACCTGCCTTTTAACTAACAAATATGAACTTCGACAAAATACAAAATAGGAGCTCCAATAATAATAATAAAAGTAGTTCAAAGTTATTGTGCCTGTAAACACCCAATTTTCTTTCTGCTGCTTACATCTATGCTTTACTGCATAAGCACACAATCA
Mcal_621	171	GGTTTGGTCTTCGGCCGGGAGAACGCAGTGACAGGTGATCTCGTTGGCCCCGCCCTAAATTAGGTCTGAAGTAGTAAACCTAAATTAGGAATCTAATGATCTGAAGTAGTAAACCTAAATTAGGGACGGGCCATTGCTTATTATAGCCCATTGAGTTGCTCACGGTGGTCG
Mcal_622	395	TACTATTGGGTGACTTGTAGAAAATTTGGCTATTTCTAGTAATATTAGTTTTAACCAGTTTTGTTTTATATTTAGGGCACTTGAAGTCTGCATTAGTAACAAATCTTTATTGTTCATAATGGTACTTAGTAAAATTCATACTAACAATACAAAGCTTCAAAGACTTACCAGAGAAAGAAACATGTCTGTGTATGTTTGAGTGCCAGAATCTTGTATATGTATCATTCAGTGTGAGTTGAATCATTGCTCATGAACTTCCAAATGTTCTTTGTTAAATTTGTGTAACCCATGGTATCCAGCCCTTACGGCTGTTTCATTATTCCCCATGCTCCAGCGCATTTTGTAAATAAAACATCTAGATTCAACATTGCAAACATCCTTTAACTTTGTTGTAT
Mcal_623	406	GATCTACAGTAATTGAAATGTCTAATGGAAGCTTGATATTACAAAATTATTATTTGAAAATCAAGAATGAAATTCAAAGGTTATACAGTATCTACTCACATGAACTTATTTTTGCAAGCCACAAGCTTTAAAATATTTTCAGGATATTTATAACAATCTGTTATTACTTTGAGAGAAAATAAATACTTAACTTTTAGTTATTCACACTTTTACTGTTTGATATGACTTTTTGGTGAAAGCTATCTTTCACTGCATCTGTCCTTAAAACTTAACGCTATGAAAATAACTTTTGTTTTCAAATAATTCATTTGATTTTCTGAAAGCAATAAATGTTTCACTGCATAGAAATAATGTATTAACAGATGCACTACTTCATATTTGTTCGCATAGTTTGTTTCG…
Mcal_624	112	CAATCCGAAAAGTTCCATGTCATATTTTAGGCATCTGTACATGGGGCCACAGTAGCATCCATCAGTTTCTCTGAGTAGAACGAACTTTCTTCTTTTGTACTTCCGACATGAT
Mcal_625	250	GATGAAAGAACAGCCCTCTTTAGTGACCAAGAAAGTCTACTTCTGATTTTACGCATTTTCCTGTAGTGACATCTAATGCGCTGACTTTTATTTCGGTGTCACCAAACATCATTCTTGTCTGTATCTCTCTCGACTGAACAAATCTATTATCCGACAGGTCGAGAATTAAAGTTGCACATCTCTTCACTCCAGAATCTGTTATAAAATACACGTTGTCCTTTTCGCTGCAGTACCATCGCCAAAATTTCCA
Mcal_626	351	TCATCCTTTTCAACATGAAGGCTATGATCGCAGTTTTCCTTTTCGCCATGGTGGTCTGCGCCATGTGCCAGTATTATCCCTATGGATATAACTATGGATACAAGACGTACCAGGCTGTCAAAGAGATGCAGGACGGCATTTTGGAAATGATCAAAATGGAGAAGGCAGCTGCCTAAACACATTTCTTTTTTCAATTCGACTACAAGACTCAAATTCATGCAAAAATGTACAATTCAGTATCATTTTTGTTCTTGCAAATATTCATGGCACTTCCAACGTCATTTTTCATCTTAGCAGCATAACTAGAAATTCAGTCTTATCAATTGTCATCTGGTTGTTCTTGTGGACAGT
Mcal_627	411	CTCGGCCTCTGTGTGGTGCTTGCTGCCGCCGATGACGTAGATAAGGAAAAGGCTGCAAAGTTTTTAAAATTGCATCGCCTGCTCTGCTCCTGGCAGTGACATACGAGAAGAATACAAAAAATGCGCCGCCATGAAGCCAGAAAGACTGCAACATGTGATGAAATCTTGCTGCGACGAACAGATGCCTGGTGTTGAAGAGGAAGAGAGGTACTATTTTTTTAGTCAACTTCTGTAATTGCGTTTCTATCTTCACTTTTTCTGTTTAACCTCAAAAAAATGCCTACGCATGTGAAACAACCATGCAGGCAAGTTGGTTCCTTAGTGTGATAAATTTTACTTCGACAGTTCATCATTAAGGTAGTCGATATTTCGTCAATCACTTCTTATATTTAATCCATA…
Mcal_628	216	GCGCAGATATTCAGATTTTGCGATTATGGTTGATATCCTGATAACTGATATGTGTGCATACTAGTTTTAGATAAAACGTAATTTTATGTACCGTCCTTTTGCAGGCTCTAGTTCACTGTTCCTCAGATGTATTTTATAGACTATGTATTTTCCAGAAAAGCCTGTTACGTTCTTTAAATGCTGCTGTCGTGATAATTGTTTCAGTGTGCACATAAG
Mcal_629	208	GTACTTCGTCGTTCCCTTACCCTACGTAGGAAGGGGGTAAAAGGGGTTAAAAAATTAAACGTTACGTTAAACGTTAACGGTAAAGTTAAAACCTTAAACCTAAATTAGTCGTCGTTTCGTTAACTTTAAAGTTTTTACGTTTACTTTAACTTAACGTACCGGCCCGACGTAGGTAGTAAGGTAAGGGTAAAGGGTAAAGGGTAGGTAA
Mcal_630	488	CCATCCTTGAAATCCACCTTGCCTACAAACATAATCGTTCCTCTACGATTTGCATGTCCTTTAATGTGAACTTCGCGGCGATTTCCTACAGACATCTGTGTGATTAGCTCTTCCTCTTCACACATTTTCTTTTCTTTCTCAGCCTGTTTCTGTAACATAGCTTCTTCATCGTAATTCCCAAGCTTATTTTTTTCCTTAAAGGCACGTAAAGACTCGTTGCGCTTTGCATACTCCTCATCTGACAACACATACTTCTCAACCTTTGAGACATCTTCAAATTCACCAGTTGTAACAGAGCTGTCAATTACGTGTATTCCCATACCATTTTTGACTGAATAAGACTTCAAAGTTGCACCATCATCTCTCAGTTTAGAAATTATTTTCTTATCTTTGTCCATA…
Mcal_631	284	TTGGCTGACATGTTCAAGTAGTATTTTAATGAAATTAATTTGCAGCTTTAAGGAGCCAATATGACTCTTATCAGTTGCAAAAATATTGTGTCATTCATTATTTATCGAAAAACTTGTTCTTCTCCCTCATAATCTTTTGAAGAGAGAATTTCATCGGTTTCCCGAATTGTCATCTGTAAAAGACGATGTAATTCCAGAGGAGATTGAAAGGTTCAGTAGCCATCTTAACGAACTTAAATTGGATACGGTAAAACAATTTATAGTTATTTTGAACTGGCAGGTGC
Mcal_632	375	AGAAAAATAAGAACATACTTCATGTAAGTTTCATTTCCACTTCATGGAAAAATATATATAAGGTAATTGATGACAGCATTTCTACATTGGAAAGAAATTATCTTATGACAATAATGTTTAACAATAATACTAGTTGTGATGCATCAGAAAGCAGGGAAAAAATCATTCAATGCATGCATGTATGTATGTATGAGACTGCATTTTTGATCGGATCCTGTTTCATAAAAAATAAAATTTCAATACTAAAGTTTTACATTTTCATGGCTTCAACCTTCAACATGAGCCTTGTGGAGAAGAACAATGTCATTCCAAAATGGGANATTTCTGTCCAATAACACACCTTAAGAAAGTGTAGTTAATAAAATCTTTGCATGT
Mcal_633	394	TCAGAGGGTATGGAATGTCTTGATATGAAACAAGATAATGGCCCAATTTCTGTGAACAAACCAACCTTATTTACTTGTGTAACTACGGCATCCAAAACTTCTCCCTTAAATGGTCTAAATACGATGGCTTTGCACTTCACAGGATACACAACGAAGCCTCTTCCAGGCTGAATGAGCCCTGCTCCAATATTATCGATAGTGGTTACAGCAATCACAAACCCGTGTTTTCCAGTACATGTTCCCTCCACTTCTGTGAATAACTTCTGTTTGACAGTTTCCAGAAGCTGAAGTCCAAAATAACGAGGATGAAGCAAAATTTCATGTTCCAAAGAAATGTGATACAGCATTTTTGTACGACAAGTACTATAACTAACGTTATTCCAAATTAATGACA
Mcal_634	286	GAGCTAAGAAAGATTACCTTAGGCAAGGTCATTTGCGACAACACGGAGATCACGGAAATACAGCCCAACGTCATGCGCTTCGCCGACGGCAGGAACCCGACAACAGCGTGCAGTGAACTATCGACAATGGATCTGAATCCTTGGAGGCAGTGAGGAAAATGCGATTCGTAGATTTTTTGCCATATTGCCTTCCTAAGTGGAGATCTGGAAAAGCTCATCCGTTTTCAATTATTACCTTTTCGTTAAGGAACACAAAACAGAACCACGACCCACTTATTAAGATAAT
Mcal_635	380	GATCAAAGAAGTAACGTCTGCCAAATTGTAAGCTAAAAATCCCAAAGTTGCCAAGAAAGACAAGTCAGTTATGGCCTTAAGTTCCTTAAATGTCTTTTCATCATATGGAACAGTCATTTTGATGTGATATTGTGCAAAACATAGGTTGTGTGGCAAGTTCATTGAATATTGTGGGATGGACATTGATCTTATCTTGTAAATTAAACATTCAACTTTGATAAAATACAATGAACCAAGCACATGGAAGCAATGAAATCGGTGCACAATGCTGCATGGGTTTTAAGTTATATTTGTAGATTTGTAATCCTTAGCAACTTTGTAAGTTGTATCAGCATCTAGAATCATATTTACAAATTTAAATGTCATTGAGGCCATTTTTA
Mcal_636	169	ACCTTAAGTACATGGGCACACAAACTAACAAAAGAAAAAGGCTTTCAGTATATATTCCAACCTTAGGCATAATCCGAGTGTTTCCATCTCTTGATCACGTAGCCGTAGTCACGTGAAGAAAGAGAATAAGGTATCTAACTATTTGCGTAAAATGTTCTACGGTTCCTAA
Mcal_637	155	GATGGGTCCGGGTTCGAAACCCGATGAGGCATGGATGTTGTGTTTGTCTTACGGCACTGGCTCTTTCCCTTCCCTGGAGCCAGTGGCCCTAAATTAGGGACGGGCGACAGCTTATAGCCCATTGAGTTGCTGACGGTGGTCGTTAAACCTCCAAT
Mcal_638	383	TGATGATGAGTGATACTCTTGAAAAATGCCAAATGATAGTGTCTGCATTTCCAAAGTCATGGTTCTCAAATCTAAAAGGGAGTACTACCATTTCACAGCTGCAACAGTTTGCTGTCTTCCTGGTCCAGTTTGCTCAGCTTTATTATTCACAGTGTTCCAAAAATCTTTTGGATGGGTCAGAGACTGTGGATGTCATCAAAGATATTATTCAGACGTTGATTTTTCTGGGTGCACTTGAAGAAGCTGTCGCACTGAAAAAGCAGTTTTCCTGTGCTGGCAGTAAAAGTCCTCTGTAACATTGAAGAATTTTCTTGTTTGCTGTTGCCTGCATGTACAGCATCTTGTATTTAAAAAAAAAATGACTGGTGTAATTTATTGTGCAT
Mcal_639	194	GATGTGCTCTATAACAATTTAAATTTGCTTATACTGCACACAATGATTGGCCAGCATGTGCATGTGAGCATGCATGCACACACTTTGTAACAAAAATAGCCATGGGTTTGTTAAAGTGAAATTATTTTATGAATTTAAACTCTTCCATGCCTTAAAGATTAAATTCTTTGCATTATAGTGAAATTGTTTATTAC
Mcal_640	150	CATTAAAAATCCTTATCATTTTTTAGTCTTTAACAAATTCCTTTTTTACAACCACTTACGTGACAAATATTTTCACCATGTTTCTCTACTGGAATGCCTTGTCTACTGTAACGAAATATTCCTTAGTAAAGTATGCATGTTTTTATTGTC
Mcal_641	336	TGTTAAGACATGTGATGACTCTATGTGCCAATGTATGATTCCACTGTGCATGCCCATGATCTAAATATCTAATCAGAATGTTATTTCTTGCTGAGTGTAGACTTTGCTTTCAAAGATTTCAGTCTCCACATTTCTGTGATGGGTTTCAAATGTGTGTAATACTAGATAAGTAAGAACAGAATGGAGTATGAAACTGAAGTATGATGTAATAATGTATATGATATATAAAAGGGAGAGAGGGGAGGAAATGTACTGTTCCAATGGAAGTAGCACTAGACAATACCTGGAAGAGGTAGTGTGCTAACTGAGGCAGCTTCGAGTTCTGTTCATCTATCA
Mcal_642	293	TTAATGAAAGAGATCTTTAATTTTGAATCCCTCAAACAACATATAAAATCTGGCTTCAAGATTCTCATCAACTGCATGCATGGAGTGACTGGAACATATGCTACAAGAATTTTTGTGGGTGAATTGGGAGCTTCACCAAGCAGTGTTGTGAACTGCATTCCATTAGAAGATTTTGGTGGCCATCACCCTGATCCAAATTTAACTATGCTGCAGATTTAGTTACAGCCATGAAAAATGGAGACTATGATTTTGGAGCTGCATTTGATGGTGATGGAGATCGTAATATGGTCTTA
Mcal_643	259	CATATTCTCTTTTCACCTGTGAAAATCCATGTTCCATAAATTCAAAGAAATTTATATTTTAGGTTGACTAAACAATGCTGCCATTATGAAAAAATGTAAAAGTTTTATATGTATCATAATAGTTGGGTTTCACACATATTTTGTTTAATAAGTTAAGTTCACAAGCATATTATTTTTATGCCTAGTTATGGCAAAAAAAAAGTATTAGTCACTATGTATATTTCAGATGTTTCAATGCAGCCTGACTGGCAAACATGTC
Mcal_644	328	GTATTCTCTAATGCCAAGAGGAGGACACTTTGCTGCATTAGAAGAACCAAATCTTCTTGCTGAGGAAATTTGGGATTTCATCGTTCGTGTTGAAGATTTCATGAAGAAGAAGTAAACGATTTGTGGTTTTTCTGTTAAACTTTAGAAAAGATGATTATACAACAATGCTCCGTCTATTTGCTTTCCATTTTCACTGAAATAAAATTCACTCATTGCTGTTCTGTGGATAGCATTCTGATTTTTTTATCTGAAACTATATTGTAGAATCGTACAGTACTTTCATTTTCTTGCACAAAAACAAAATGTTGTTGATAAAAAATAAATGTTG
Mcal_645	462	AAGAGAGCTTCTAAATGGGCTGGTCATATTAATTGAACGGGTCATGGCCATGAGAGATCTGAAGACCTTGGTGCGAAGGTAATTTAGATAAGGATAGCAGTACTAATCAGTGAAGCTTAGAAGACGCAAGGAGTGGTTATCAAATAATCTCAACAAGGAGACAGATAAAGACGACTCGACGGCATCTTGCTTCCCGTCCTTCTTTTCTCCTAGAGAGTTTTCCGCCAACACTGAGCACCTGCAACAGTAACATCTTGTGCCGTTGTCCTAAAGTTTCCGGGAAGAAGACGTCATGGAGTTGTACAGCGTTTTAATAACTGGCGCTAACAGAGGTATCGGCCTTGAATTTACGAGGCAACTCGTTGGTTCCCGTAGACCACCGAAACACGTGTTTGCCAC…
Mcal_646	224	TACTCTTGTAAGTTTATAGGTAACTGTATTTAAATTTGGAACAGTTAGATAAAGTTCTTCAGGCTCTGCAACCTCATCCAAAGTATTTTTCATTAACGTGGTATTGCGGTAGTGCAAATGCTTACGGTTATGCCATTTAGAAAATTTTAATAGTTACCTATACAATCTTTTCTTCGGTTTTGTTAACAAGGAGTTATTCTAGCCAGTATCATTTAAATCATTTA
Mcal_647	387	CATGAAGTGATCAGCTGGCGGAAATGTTGAAAAATGTCAGATATCAAGATTTAATTCGTCCTGGCGTTAGCGAGTGTACATGAAATGCGTAGGAATGCAAATGATTTTGGGGACTCTGCACCACATAAGAAGATTGAATTCTAAAGAATATACTAATCGAATTTCATCTTGTCTCCACAGAAAAACATTCGTAACAATGAGCAGGAATTCATTTCGGCCTTCTCTCCCTGTGATCAGAGAAAGCCTCATGAAGTATCCTGGAGGTTTTGTTCAACTCACAAAGGATGAGCACTACTGGCATTGCCACCATATGCTTCAGTAATCCTAAGAAAAGAATGCTTGGACAGGAAATATGATGGTTCGACTGTTCGATGTGGTCTCTGAGTT
Mcal_648	426	AGAGCGAAATCTCATCACGCGAATCATGCAGACTGGAAGTCTCCTCCTTTGCGCTTTGGTTTTCGTCGCGGCCAATGCACGTTCTGTCAGGGATGTAAAAGATGATGCCGGAAAAGGAACTGATGCGAAGCCCGCTGAAGACATTTCACCCGAAGGTGAAGGCCGAAATGATACTATTCATCTCGCGTCAGAATTGCTACCCGTAGCACTTAAATGTCAGTGTGACTTCAGGTTCTTCAGACATTACGAGACGAAGAAGTGCAAACCAGTGTTCAAAGAAGGATGCGATTGTCCAGTGCGATATGAGTGCCCGGAAGCGCCGACAACACCTGATACTGTGTGTGGATATAAAGGAAAAACCTATCAAATCGATGAAGACATTAAGACTTCTAGTTCCTG…
Mcal_649	358	ACTGCAGATGCTGGGCTGTACATCAAGCATGGAATCTTACATTGCTGTATAATTGATTCTGATGACAGTCTGGGTTACAGCTTGAAAATTAAAGTAGTAATCAAAATGTCTTTCTTTAATCCTGTAATTTTGAGTATGAACTCACAAAAATAATGCCATCTAGATTTCACTTCGTAATTGTGTTGTGGACTTTCTATTCATGACTGCATCATGCTAAAATAATAATTAGATATTGTCTACTTATGTCTTCAGAAATTTCTATGAACAAAATTTACTAGCTTACTTGGGTTAATAATCATTGACCAGTTATAATCACATTGTTGTCTACCAATAGCCTGAAGTGATTTTGTAGAACAAA
Mcal_650	204	ACGACAACGTTGTACAAACACTGGTACCATACCTCGATGGCCGTTTGGATGAAGAGATATGCAAAGTTTAGAGGATTGTGTTGCTGCAGAAGTAGTACCGGCAGATGACGAAGAAGTAGACAGAGTGTGCGAACCAATTCTCGAGGGATTTGAATGTTTTGGAAATTACTCTGTGGAATGCTTTACTCCAGTCATGAAAGAGGT
Mcal_651	248	GTTGTGAAGGAGATTAGCAATTCTGATTTATGCTGAAGAGATCTATTAAAGGAAAAATATCAGAACATTAACCATTCACTGTGTGGAACGAGCTTCTCGTCTCCGTTTCCCGTTGGTGCCATCAAGAGGGAATTAAAGCCAAAACGAACGTCAAGTTTTCTATAGCTGTTGACATCGAAAAATTGCTTTAAAATGCTCAGTAATGTGATTTTATTGTTCAAATACTGAGCTCAATAAATATTCTAATG
Mcal_652	286	AACTTGAATTCAAAGCTTCCATATTTTCATGTACACACGTAATAGCAGGGTTCACGAGACCTGGTCAATCGAAGGATGCTAATTGCATCTGCTTCCTTCGGAAAAAGAATACGTATTTCATTAGCGACAGGAGTTCCTGCAAGTAAAACGATTCTACTTGGGGTCAGATTTCTTTCACTTGTTCTCACTGACGAATTTTTGGTGTAAAGAGCAAGTTGCGATTTCTGCAGCGACGCTACAGTAATTACGCAACAATTATCCCTTACGCTAACAGGTTTAGTCGCCT
Mcal_653	386	ATAGGGCTTTACGTTCAAAGAAACTTCATGTGTGGCTGGATTTTATCTCGTGGGGAACGATTTTAAAGTTTGATTACGAAATTCATATTGAGGACTCTCTCGACTCCCAGAAATATTACAATAAAGTAGGTGAAGAATTTTGTTACCATCAATTCACTTTGTTTAATTCCATTGGTCGGGAACTGTATCACCCGTTTAGTTACTACCAGCGAGAGGAAAAAAGCCTGCTTTCGTATGAGTCAGAGGATTGAAAAGACCAACATTATCTGGTCAGAGAATCAAGACTCGGAAAGGGATGAAGAGAGAAGTACGATCCAACAGGATTTCGTGATTCCATCGTACAAGGCCTTAACGAAGCTGGGTCAGACCTAGAGCAAGTTTCCAAA
Mcal_654	409	CAGAGTACATGGGGACTGGAGTTATTAGAAAATCAAATGAAAAGGTACAACTGGGAACAAAATCAGATTGCACACATGAAGGATTACATTGCAAGATTTGGACATGGGAGTGCTAAATTAGCCAGACAGGCACAGAGTAAAGAAAAAACAATGAACAAGATGATTGCTGGTGGATTGACTGAAAGAGTATCTGTAGATAAGGTAGTTCAGTTTTATTTTCCACCATGTGGAACTATCCCACCTCCAGTCATCATGGTTCAGAATGTTTCTTTTAGATATAAAGATGATGGGCCTCAGATATACAAAAATTTAGAGTTTGGAATTGATTTGGATTCTCGCATTGCCCTTGTTGGACCAAACGGTGCTGGGAAATCCACATTGCTGAAACTTCTATGTGCT…
Mcal_655	348	TACTATGGGGGGAACAGATAAGAAGTGTATCTTTGCACTATTGTACAGGACCTGACATTTATTTCCCGAATCTCAATAAAGAACACCAAGATGATTTTCGTGCTCACTTTAGCCACTTTATTGGCTGCGTACGCTGGAGTTGACGCCGTTAGCTGCCATCTGAGAGAAATAGATCTCTGCCTAGCTACCACGATGATGGCTGCGACTGAAGGAGTACAATTATCGGCCATATGGATTAATATAAGAAGTGATTGACGAAATATCGACTACCTTAATGATGAACTGTCGAGTAAATTTATCACACTAAGGAACCAACTTGCCTGCATGGTTGTTTCACATGCGTAGGCA
Mcal_656	264	GCCAAGCATTGTTGGCATGGTACTTTGCCTGTATATTGCCACTTATAATTTATCATTATTATAAAATGTAATACAGAATAGAGTATATTTCATAAAGAAATCAAGAGCATAATTCATAAGAAATAGAATCACAGCATGTACGCAGTATGCTGCAAAACCATGACAGTTTCTGGACAATCTAGCAATCCGACGGTCACCGCAAATGTTCTACTGAACGCCTTTTGTCGGTTATCAAACAAAGTGGATGTAATAGAAATGTGTGAG
Mcal_657	348	ATATTCTGGGACACTCCAACAAGCCGTGCTTCCAGTTGTATCCTCAAAAACATGTGAAGAGGGGTATAAAATTTCAGAATTCCCTCTAGACGTAACAGAAAACATGTTCTGTGCTGGATTTGCTGAAGGCAAAGCTGATTCTTGCGGCGGAGACAGTGGCGGACCAGTAGTTTTCCTTGACCCGACGACCAAGGAATAGAAATGGGTTCTTGAAGGCATTGTCAGTTGGGGTAGTCCCAGCGGCTGTGGTAAACCGAATCAGTACGGAGGATTCACAAAAGTATCTAACTTCCTGGACTGGATTCAACTATTCTTTTAGGAAACCGGCATATCTTTGGTGCTCCTGTG
Mcal_658	218	GTAATTTAAAGTGCTTTAACGATATAAAGAGCTGAAACTTTTAGTTCAGGGTGGTTTAGAAGGTTTCGATGGCAATCTCTTCGAATCTACCAGCTGTTTAAAATTATCAGGGAGTATAGTTTTGCGTCGCATCAGTTCAGTTAAAATGTCGCAGCAAATTATTAATTTCAGGGCTTTACGTGGGATAAACTGCAGAGGAGGTATAATTTCCTGCCTCT
Mcal_659	317	TGTACTGCTTTATGTAGTTATTCTTTTAAAAATTTTCATGCGTGATGTGCTGAATTTTTGTTTTCTAAAAAACTTAGATGTGATGCATCTATGTATTTCACCATGTGTTGATCTGCATTACAAATCAGAAGCCATGTTTTTTTCTTTGTCATTTTGTAAGAAGTTTTAATTCAGCCACTATGTGCAGAAATATTTTCCATGCAATCATGTTTTCCTTTTCGATTCTCGAAATATTTGACTTTTATATATGTGTACCGCTCTCATTCTACGGTAAGTTTTAAATGTTTTGGTGGCATTCTTATCAGCACCTTGCATAG
Mcal_660	183	ATGATGTAACTTGCTGTAAATTTGTAATAGATCAGTTGGTCAGTTAATGTCTTGTGAATATTAGCAACAGTGTGTTTGAATTTATGTTCTGTGTTTCTTGTTTATGCACAAAAGTTTACCAACTGTGCACAACAGAAATACTTAGATCATTTGTGGTCAGAGTATGCTTGATGATTTGATTCA
Mcal_661	408	ATGCCTGGGACCGATCCTGAGACCCCTCCCATAGCAGTCACGAAGGTTGACTACTAGGCCATCCGCGGCCCTATATACGTCTCAGGAGCTTACCCGCGGTTTTAAAGAAAATCTGGCACACATGACCTATTGGAATCTTTAATTTTGTTGCGGATGGGGGCGTCCGGAAACTTGTCCACATAGGATACTTCAAGATTTTTCCCATGAAGCTCCATAATTTAAAAAAGAATAACATTGCAGAAATGAAGCATAGTTCGCAGGTTATTAAAAACAATGATACAGTTTCAAAGTGCTATTAACGTACGTAATTTTATTTCCGTGCAAAATCACTGAACTGCATCTAAAAAAAAAGACAGCAGCTTATCTGATTAAATGTATTAAAATTATCACAAATTTGCT…
Mcal_662	354	GTTTATCCTGCGGCTGGTACTCCAGTGCATCCCCATGCATTGCCAACACGTCCCCAATTTCTGAGGAAGATATTAAGCAGATGCAAGAGATGTTTCCTTCATATGAAAAAGAAGTGATTATTAGCATTCTTGAGAGTAGTAATGGTAATAAGGATCAAGCAATCAATGCCTTGTTATCCATGAGCAATGAGAGATGAACTACTTAATGAGCAAAGTGTACATTCTGCTAAAATTTTATGCTGCTTTCACTAATAAGACCGTTATGAAATATTTTCATAAAATCATGTATCTTTGTTGTTGAAATGTTAAATATGCATGTACTATAATATAGTTGGATAAAATATTCTGGAAATT
Mcal_663	375	AAAGTTTGGCATTCATCTCTGGCTGTATGAAAGGCCCTGAAAAACTAGTTATACTGGGTGGGATTAAAATTATATTTTGCTAAAATCTGAAAATCAGTTGTTTTGGTGCTGAAGATTATAACCTCTGAGAGAGAAAACATGTTCTAATCCTTGGTGGTTATCACATTATCTCAGCTACTTTATTATTTCATGTAGTGATTCTTTTGCTTTCAAGCCACAGGCACAATACTCCTACTAGTCAATGTTTGTAAATATGTTAAAATGTAGTATTGCCTAGTGGGCTTGTGTAGTCTAACCTGAGGTATAATTTAGTTGTGCCAATCATCAAGGAACTAACATATATTTGTATACACATGCATCTGAAATGTGAGCTCT
Mcal_664	210	GTTGGTGTGTGCACTTGGAACTTGGAGAACGGACTTAAGTTATGTTGCTCAAAGCTTTGATGTTATTAGGATGACTGAGAAGAAAATTTTAGACTACGAAATATTTGTGAATGAAGTCCCTTCGTGAAGACTTGAAGAAAGTATTTGAAGAGAGAGATAAGCTTGGTAAAACAGATCGCAGAGTACAGTCAACTGAAGATTGTTATTGAG
Mcal_665	369	CAACTGCTACGAACTATTTACAGTAATAATGCGTCACGTAAATGCACCGTTGTAATAGTGTATACAATTTTTAGCCACATCGAAGTTAAATTCCAATTTCCAGTGCTTTCAGACTGGGATTTATAATTTCTTTAGTTGTATACCAAATGACAAGTGCGTGCGTTTCAAACTCTTTGGTCCAATTTCAGCTGCATTCTTTTATTCACTGGATTAAATAAACAAAGAAAACACCAAAAGGTGCAATGATTTAACTGAAACGTTTGATTGCAGTCAAATTAACATCAATTACCGAAAATCAATGGTCACACAGGTTACAGGGGGTATTTAGAGCGGGGGTCAAGAGTGCATTTTTTAATGCGGCTTTATATT
Mcal_666	332	GCTGTGATTTTTCAGAAGTTGCAATATCATTAGTAAAGTCCAATCAATCATTTGATGCTACAAAATGCACTCCTTTTGTGTGTGATATAACAGCTGAAAAGTGGGATGTTCCTTTTGGTGATTCTAGCCTGGATATAATTGTTCTTATATTTGTACTTTCAGCTGTCCATCCAGAGAGAATGCAGAGTGTTATTCACAAATTAACTCAGTATCTCAAGCCAGGTGGTCACGTGTTGTTTCGTGATTATGGCAAATATGATTTGGTTGAGCTCCGTTTCAAACCTGGCCATTGCCTTTCTAAATAATTTCTATGTTAAAGGAGATGGGACAAG
Mcal_667	171	AGTAATGTGTACGATGCTGTATTAGTCTCAAGGTAATCGCACCATCCGAAAGACACTGAGAAAGAAACAGAACGTTCAGACTGCTGATATTACTCAGGTATCATGCCCAAACGAATTCTTCACCAAATTATCTCATCTTATCTGTGATCGAAGCCATAAAATAGTTATGGA
Mcal_668	382	GCCGTTTCTGTGGCCATTTTGCACAGAGATGACTGTAAAGGGATTGTTATCCCGCCTATCGAAGAAATTTTCCCCGACAGATTTGTACATGGGCTTGGGTTTGGATCTTCGAACAGCAGCCTATGTGAACTCCATTGAGAAGGTCTATGCTACCTACAGAGAAGCTGGATTAACTTTCACATGAACAATGAATATTGAGATGATTGATGCTACCTGCAGAGAAGCTGGATCGATTTTCATATGAACAATGGATATGATGTTCTAAGTTAATGATTTATTTTTGTTCTATAATTTGCTTAGAGCTTATAGTAGTTGACATCCTTAATCTTTGTTCACTGTTCGGTGTCATTTGCAGTCTGTTAAATGTGCACAATGTGTACCT
Mcal_669	128	TGGCGCCACAATGTACGGTGTTGGGAACGGTTTCGCGCCATTCTCTTTGTCCGTCGGGTAGCGTCCAGTACGATGGTGTTCACGATTGCTGAGGCAGCGTTTANAGTTCCCTCATCAATCGTGAGCTT
Mcal_670	321	GCAACAAAAAGAAATGTGATACCAAGAGGTTTAACACTTTTCTCAAAATAAATTTGTTGTATCTTGCTAATAATACAGTTACCTGAAAATGAATAATATGAGAAACAATCAAAATGTAATAATTTCAGTCCTCGATGAAATGATATGATATCACAGATTATCATATAACAAATCGGCGTGCAGACATAAAATGAAGGAGAAATTGGACACAACTTCAGGAACAGTTTCTCCTTCTTGAAACTTAGAATTTAAGTCTTTTGAATGCCACCAACATGATCAGTTCACCACGACCAAGAACCAATGAATATAGAATAATTCCTT
Mcal_671	323	ACAGCATGATCTTTTTTTATAGGTCCTATTATAAAAAAAGATTGTGACCTCGATGTTGAATTAATTATCTATTAGGAGCAAGATCTTAATAAGAAAGTCTGTTCGACTTTTAAATAATTACACGATTTGAGTTCAGACCGGCGTGAGCCAGGTCGGTTTCTATCTCCTCTTATTATCTACTAGTACATGGGGGAATTTTGACTAGCTGTGTGGATTCTATGATAGATCCTCAAGAGGCGACAACTTGGATGCCCATTATGGAGCAATGCGGCAAAGAAGCTAGCGGGGCTGCAGTTTCAGGAGCCACAACGGAAAGCGGAAAG
Mcal_672	169	GCGCTGATGGCTAAGAGTAAGGGTAACATCGCAACTTCCATATCATGGGGAAGGACCGCAGGGTTAAGAGAAAATTGTTAGCAAGGAAACAATCCAACGCCGGAGAGCGCTTCTCCGACTGAGGGTCAAAGTGGGGGCGGCGTGCTGTTTGCAACAACCAGTTCTTCCA
Mcal_673	283	GCAATTGAGTCTTCTGAAAAGGTGCTGCCCAATGATGTATCTACTTTGAAGTCCTGTATGGAACAATTATGCACCGGACGTGTAGCAATTCACAGGATAGTAGGTAGCAAGGGATGCCTCGTAGGAGATTCTAACTCTGCCGAAATCACAGCATTGCTCAACCGGTTGCTCACACAGTAAAGAAGAAAAGTACTGAATGCTTCTGTACGACTGTTTATACTGCCTGAAAGTCTGTACGACTGTTTATACTGTCTATATAACAGTGATATAATAACATGTAAAC
Mcal_674	342	TAAACTTCCAAATCTCTCTGCATTATACAAAAACAGTTCTTACACGCATCATTTTACTGAAGCAAATTATGAGAAAACATTGTGGTTAACAGGCTGCTTAAATTTGAATAGGTTATTTTGCTGGCCATGCCTATTGTTTAGTACCGAGAAGTCTGTGTGGTCAAGTGGCAGATTCTGTGACCTGAATAATTTGTGCAAAGCTGTGGGAAAACATGAGAAAACCAGAGCTCACAACTTGTTTCTTTAAGTTGCAAACTTTTGGAGATTCAAGCTGCAGGATTGACCTGCAATTGGATCATCAAAAAGCTCTAGAAGTAACCAGGCACAACGAACAGGTGAAGG
Mcal_675	217	AAACTTGAAATAAAAGTCTTCATGTACTAAAATGCTACTGAGCTGCAATACGATTCCGGTTCGGAACTTGGAGATAACTTCGCTAGAAAGTCCCCATGTACATGGGGGACGATTCACGATGGAGGCCATCAAGAAGAAGATGCAGGGTATGAAGTTGGAGAAGGACAATGCCGTCGACAGGGCAGAAACCGCAGAGAACCAGTCACGAGATGCAAAT
Mcal_676	309	GTCAAGGAGAATGAGTCATGCAGCTGAAAACCCCAAACAAACTTCTGGGAGAAGTCGGGCGATGTCATCCAAGTCGAAGTACTCGAAGTGTTGATTCATCCTAAGGCACGCATCATAGCCGAAGCTGGACCAATTATAATAGGGGAAACAACCTGATTGAAGAACAAGTACAGATTATCAATAACCTCAGACCTTGCAACTTGAATTTACCTAGACCAAAATATTACCCAACTACCACCATTTACGGAAGCCCATGAATCATAAGTCAGTCAACAAGAACCTGCATATTTGTAAACTCTCTCAGTAAGA
Mcal_677	233	ATTGACTTGTCTCTCTCCTCATTAGTAACTTTGATCTCAAGCTGTCAGCATGAAAGCTGTGGTGATGCTGTTGCTGGTAGTCGCGATTGCGTTATCAGCTCCGGAAACTGAAGCCGTACCCATCGAGCACGGTATCATCACCAACTGGGACGACATGGAGAAGATCTGGCATCACACCTTCTACAACGAACTCCGAGTTGCTCCAGAAGAGCACCCCATCCTTCTCACCGAAG
Mcal_678	466	AATTTGACTGATCGATGTACACTAAACTTTTCGGGTCTCCACCTCCCTGTTGATATTCATTCAATACCTTGTTTAGAATGTCTTGGCTCATAGTGCGCTGACGGGACAGCACCCATCCTACTCCAACTCTGAAAACAGTGTAAGTCTGGCAAGTGTACATTATAGCGTAATTCTCATAATCCGTTTCCAACACTTTCATAACACCAGCCATTTGAACATCTGGAATAGTAAATTGCCATTCTGACGGTGTTGTTGAATTGATGATTGCACTTCCAGAGGAAGTAAGAGGACTACCAGAAGTTTCAAAATAGGCACTTGATTTATAGATGTTTTCTTCTAGTGAGAAACTGAAAGAGATCCAGGAGGAGGCTGTTGAAGTGACATTAAGCCTGAGGAGCA…
Mcal_679	391	AACTCACTCATTTAGGCAAACCTCTCTCATTGTTGGAGTCTTTAGATAATCCAGTCAGCAATTCTGATGATGATGATGATGACGACAAGCTAGATGCCAGCTTTGTTGAAGATGCCCACTTTGGTGGTTTTTTGACAAAGAAAAGTAGTGATGAACCCCCAAAAACACACAAGGAGATAATTGGTGAATTGATTTTGGAAAGCAAAAGGAAAAGGAAGAGAAGAAGCTTGAGCGGGAAAAAACTATGGATTTGACAGATAAACTAGATAAGCAGTGGAAAGAAGTAATTTCTGAAATGGGAAAAGTGAGGAATGTAAAGTGTGAGAAGAAACCTCATGCTTCCGAAACAGATCCATATGACATGATTGTCCAGGAACTTAAATTTGAGCCT
Mcal_680	469	GCCCTTCAATTTATCGAAGATCTCCTTGGACAAATGTTTTTTCAAGAGGGATTTGCAGTCGGTTGCTCCTTGAAGCTTTTTGAAACCAGCTTCCAATTTGTCGGTGGTAGCCTGGTCAACCATGTTGGAGTCCGATAGCCCACAAGTGGTGAAGCGAAGAAATTTTTAGGTAAGGAGTGGCCCCATGTACCAAAAGGACACGACAAGGGAATGGTCTTCCAGCTCTTTGTTATGCTAACGGACGCTAGCGTAGATAAGGTCACAAGTGCTGATGGAGAACCCCTGTGTAGCGATGCTCTCAGTTACTGCGGAGTGTTGGACCAGAAGTACCCTGACAAGAGAGCAATGGGCTATCCATTTGACAGAGTGATCACGGTAGAACATGATGAAGACTTCCTA…
Mcal_681	309	GAAATTGTTATTACTTAAATCCTCTGTTGACTGGTTCACATTACTTAAGCACATCATTAAAATTGTAATTACTTAAATATTTTGTTTACTAGATGTAATAATCAGCATATTGAGACTAGTTGTCAATATCTTTGAATTAATCAACAAAGTTTTTAGTGCAGAGTTCCTCATATTATTTACTTAACCCACTCTTAATAATTTGCCATCATATTTTAAAAATGTAAAAGTTACAAGTTGCGAAGCATAAATTTGTATTGAGTGCAGAAATCACTATATGTGTGATAATCAGTATTTAGTTAATCACAAAAG
Mcal_682	179	AGACTGTTAGACACTGTGGCAACTGGAACAGTAGGTCCAAAGGATCCTTTACGCTACAAACCAAACCTTGATCATTTGCTGACTCAGGAAACTGACAGTGAAGCTGAGCCTGATGAAAAAGAAGATAAACCTAAGTCTAACATATATGTACCTCCAAAAATAACTGCAATGCATTATGA
Mcal_683	309	AGGACCTGGCATTTATTTCCCGAATCTCAATAAAGAACACCAAGATGATTTTCGTGCTCACTTTAGCCACTTTATTGGCTGCGTACATGGGAGTCATGTTTGATTCAGAATTAACAGACTCTATGCTTAGAGCTGGAGAAAAATGTATTATAGAACCAAGTTACATTCCTTGCCAAGAACTTGTCTTTGGAAGGTTCTCATACAGGGGAATGAACCCAGAAGTAGAAAAACTGATGCAAGAAGCTGAGAGGAAGAATTTTCAGAAGTTTAGAGAGATGGGTGGCATTTCTAATAAGGAGATGGCATACA
Mcal_684	315	GTAGTGACACTTGAAAGTAGAGAATTTTATTGTATCAGTTTTCATTTCATGTAGAATTAAACTAATCCTTCAATTTCAGGGATTTGTAATCAGTCTGTGCCAAATTTAAGGACTGATGATTTTAATTTAATTATTTCTTATCCTTTGGTCATAACGTGTCGCTTTAGTTTAAATGAAGTGTCACTGAACTGAATCAAACAGTTAAGTATTTGAGGTGCTATCATGACTAAATGTTTCATTGTAAGAACAGTGGAATCATTAATGCGAATAATATTTTTGCTAATTTTGTGATCATCAATCAGGTAATCATACATT
Mcal_685	315	TGAGGAGAAGATGCTTTTAGGTCAGATTGTTCGCGCACCAGACTTCGGGGACTTTCCAGGCAGCAAGTCACCATTGGAAAAAATGCAGATTTTCTTAGCAAACACACATGAAAATTGCTTTCACACTCTTGGAAATGGGGCTCAGAATTTAGGTGCGGAGTTCTATGCTGTCCCGGGACTCCCTCATTTCATTGAAACAAATGCATTTTGTTGTGTAGACTACCTTCCTGATTACAGGCTAAGGTTTTTAATCGTTCTTTTATTAAGTGCTTTTTCCAGTTCTGTCCTCCTTCACATTACAACTTGGTGATTGCT
Mcal_686	256	GTCTTGTATCCATAGTTATATCCATAGGGATAATACTGGCACATGGCGCAGACCACCATGGCGAAAGGAAACTGCGATCATAGCCTTCATGTTGAAAAGGATGATTTGCTTGTCTCGTACATGGGACAGCTCCCTCAACCCCGGGTTACGATCAGTCTCTTCGTATCTCTTCTTTCAGGACCCACGTGGGTTTAGGTTCAAATTAAGCTGAAACAATGGCAGATGACGAGAAGAAAAGGGACGTCTAGATGAGAAG
Mcal_687	419	GACCCCACATCTCGGAGGAGTGCATTCCTCTACTCGCATGTAGGTTTCCCCAGATGCAGTTTCTGGAACCCATTTCAGTGTGGATGTTCCATCATTGTACCATACACAAGTTTCTTCATCTCCTCTCTCACACTGACTTCGTACTGTCATAGGGAAGAACAACAAGAGAAATGATGTCGAAACAGTGAGCAAACTACGGCCACTTGTTCCCAGAACTCTGTGCTTCATTGACGAAACCTCACTTGCTTTCTCACGGTCTGAAAGGACAAAGGGTCAACCTTCAACACGTGATACCAGCTGCTTATTGTACATCCCAGAAGCACGCCACACGCCAAGGGCTCGCAGATGAATCAGGCGCACTCGGACATCACTCAGCGCTAATTTCATGAGGGTCCCACA…
Mcal_688	474	GAGCACGATTCATTGTTGGGACTGGTTGTAAGAGGGACTAACTATAATTCTGATGACTGTAATTCTCCAGGGCTGATGTCAATGTCAGTTGGGAGCATAGTAAAAACTGGTATAGAATCTCCAAAAGATGACATGGCAAGATTAGAAGAATTAAACATAAATAACGAAGAATTGAGACGAATTTTATTTTCTCTCATAAGTGAACTCGATAAGTGCTGTGCTGAAAACAAACAGTTGAGGAAGGCGCTAGAAGAGCTACGAAAAGTTCACGAATCCTGTCCCCCTCCAGGAGTGGTGCGGCCATCATCACATTCTGAAATGAGAAATATTTCTGGTATTATTGGTCTGCCAGCCTTGGAACAAGTTAAAGTGCTTGAGCCAGACTTATACCAAGTGTAG…
Mcal_689	100	AGTAGCATCTATCAGTTTCTCTGAGTAGAACGAACTTTCTTCTTTCTGACTTCCGACATGATAGAAATTACCAAAGTTAATTTTTGCTGTAGCATGCTGC
Mcal_690	232	ATGACGCAGTGACTGAGCAAAATATGACGTACAGCTTTTCATATATTTTCTAGTGATGACGGGAACGTGTTACAGGAGAAGTGGTTCTTTCATTTTGTCTATGTGTAAGAGTGTGCAATTCCGAGGTGCACTGAAAAAATAGAGAAGTCTTGTGTGGTAGCTAGTGATTGTTTGAACGTTTAAATGAGTGTATTTGTCTTTCAGGTGTACACTGATATTCATTCATCTGTGG
Mcal_691	310	CCGTCATGTGAATGCTAAGGGGTCAGAGATGGCTGCAAGCAGTCCACCAGATTTCCACTGCACTCCTCATCACCACCACCATGGCCATCGTGGGAAAGGATTCCTTGGTGCTGGATGTGATCATTTTGGACTTGAAGGGCACATGTTCAAAGGGCTACCATTTCCACGGGCGTAAATTTCGCAAGCACGGCTTTGGTAAGCACGGCTTCAATAAGCATGGATTTCATGGCCATCAATACGTTCGCCTAGTCCAAGAACGATCGCCACGATGAATTCGGCGAGGGCAGAAAAGAGCATTGCCGTCGTGGCT
Mcal_692	130	TCTTCTCTTGCTTCCACGAGAGGCATCTTCTTGAGGCAACCAAACTCTTCGAAATTCTTTTCTACTGCCGAAACGACTTTGTATGAATTCCTTGGCTTTGGTCGGACTCAAGCACGTGAGATAGTCAACG
Mcal_693	350	ACTTATAAGCACGAAAACTTGTTGTAATGCTCCAAAACATTCTTAAAATTTCTAATCAGGTGACCAGATGCAATACATTTCAGTTCATATGTGCAATACAAAACCCAAACAGAAATAAAACAAACCACTTACATCTCTGATGCGCCACACGGAAAACAGAACACTTTGAAATAAAAGGGATTTTAAATATTCCAAAAATAGATGACTGTATGAAAAATACAAAAACTTTTCATAACAAAATTAAAATGAAGCAAATGTTAAGGAACTTTTTTCTAGATATCATTAGTGACAAAATATTAGCTGCACAGTAGGAAAAAATACAACGCTAAATACAGCCCTTATGTCATTTA
Mcal_694	275	GGTGGACTAAATTCCGGACGACCAGTGACTCCACCTCGTGGTCCTGTCAAGAAAAAATAGTCGTCTTCTTTGTCGTTCGATTCTGGCCTGTATAAATGTGCTAATGTCATGATTGTTACTCTATCTCGCTTTTGTCCTTCATTGAGATGTAGGCTATAGTAGAACTTGTGCTATATTAGATTCTCAGTTCACCGTATTTCCATTCAGATTTATAATTTTGTGTTGTGTTTGCAAGCTTGCAGCACAGTGTGAGCGACCTGCACGACAGAAGAAAT
Mcal_695	307	GGATGTTTTAACATATTTATTGAATACAAAATCAAATTTCTGCTAGAGCTTCTATAATATACATAGCACTACAGTGCATTTCAGCACAGGATAAAAAAAATTAGAATTTCTCTAGGGAAAATGCACTTAGACACTACAGACAATTTGAATACTTGGCATGATAATGTATATAACAAACAGCAATCAATTAGGATAAAACCCTGTATGTCCACGAGTGCAGTGTGTTTTATAGAAGCAATAAAAACTAAGTTCCATTCTTGATTTCATGATGGTAAAAGTAGTGATCGTCCAGCAGCACAAATGTGTC
Mcal_696	243	ATTGGGTAAAGGATACGGAACTGGGTTACATTTTTATGCAGCCAAAATACTGTTACAGGATGCATACTCGAGTGAAGACATTGGTGCTTAAAGGAGAGAAGAATTTGTCTACCAAAACATGTACAAAGAAAGTACCAAGCATGTATGCACATCGTGTTCCTGTCACTGCGTTCATCCACATTCCATACTTCAGACTATGCGGCCTATGTTTTTTAAGCAGTAGTCATGAGTGCTACGTTGCCA
Mcal_697	200	ATCCAGGCTGTTATGAAGGCCAAAAGGCAGCTAGCTCAGCACATTATTAGGTAAGTATACCTAATAAATTGGCATCTTAGTGTTTTGTTGACAAGGCTAACATCTGTTGTTTAGAACTCCACAATGTGAGTCTACTGTACACTTTTAAGTTTTGTACAATCTGTTATATAGCATCATCATCTGTTATGTACCTCCGAAAT
Mcal_698	115	ACTTATTGGGCAAGTTCAACAAGTGTAAATGAATTCACTAAGTGGGAGCCAGTCTCATAACATCATGGAAGTTTTTACGAAATGTGTGCTTCTCTCATTTACCCTAACTGGCACG
Mcal_699	377	GGGGCATTAACACATGAAAGATGAACAATAGAAAAATCCACACATGTTAGTACTACAACACTCGTGACATATGGCAACAGCAATTCAAAGTTACAATATAAAGCCCTAGGCAAAAGCTAGCAATGAGCATCGTACTGTCAGAAACGTATCTATCATATAAATTCTAAGTGTATCTGAAAATGCACTTACGTTTCAGGACGCAAACATATCTTTGATACGTGATTCACGAGGACTTTTAAGTGCAACGGGACGCCCGACACCCGGACGACGGGAACAGCAAGTTTATAAAATTCAATTACTTTAAAAATGACCCTTTTACAATATGATTATTAAAACTCGTAATTCGTCCATCTAATTCCATTCCGTTGAACTGAACT
Mcal_700	215	AACAATCCACAAGCAACAATGGATAGAAAAATCAGAAATTTTCCCCAAGGAAATTTTCGAGAACTCATCTTGTCAAGTGACTCCCAAAAGGTGTACAGTAATTTTTAAAAAAGACGAAAATTTCAGCAACATCAAGTGGTTGGCGTTCAGGAAAGTCGAAGATCAGCCCCATTGCGGGTAATCCCTACCTTCCCGACTAACTACTCCATGCGAAA
Mcal_701	168	AGATTTATTTTAGCTACAGAAAAAAAGTACATCAATGAAATGTTGGTCCATTTCCTAAGAAGGCAGAACAACTTCAAAATATTTTAAAGTCATATATTAAAGTTTTAATGCTCCACAGATTAATTTGCTTTGATTTTCTAAAATGGAACAGGTATAAAAGATAAACCA
Mcal_702	380	ACCTCTTTCATGACTGGAGTAAAGCATTCCACAGAGTAATTTCCAAAACATTCAAATCCCTCGAGAATTGGTTCGCACACTCTGTCTACTTCTTCGTCATCTGCCGGTACGATAAAGAAGGGAACGGGTATATCAACGTTTCGGACCTCCGGGAAATCCTCAGGGCTTTGGATGACAAACTGACAGAAGATGAGCTTGACGAGATGATTGCTGAAATTGACACAGACGGCAGCGGAACGGTAGACTTCGACGAGTTCATGGAAATGATGACTGGTGATTGAAGACTTCCTCTCCTTTGTGATCTGCTGTTACGGGGGGATCTGAACTCTACAACCACCTCCAGCCGGAAATACAGACAAATGGCATTGATCTTCAAGTTC
Mcal_703	363	CATTTTCAGTTATAACGGTTATGCTTGAGTCAGGATTAGGGAAAGGACCTCGTTCCTCTTTAGACTTGGGAACCCTAGACACGATAAGTTTGGAAAGTCCATCAGGATTGAATGTGTACGTCTTGTATCCATAGTTATATCCATAGGGATAATACTGGCACATGGCGCAGACCACCATGGCGAAAAGGAAAACTGCGATCATAGCCTTCATGTTGAAAAGGATGATTTGCTTGTCTCGTACCTGCCCGGGCGGCCGCTCGGGCAGGTACATGGGGGCCATTTTCTGAGTTCATTGGTACCGGTAGGTATATCAGTCGACTCCAAGTCTTTTGAGTTTACATTGTTGTGGGTGTTTCCTTTCGG
Mcal_704	318	GATGCGATGCTTTCAATTTTGAACGATTTCGTCGTAGGAATGAACGAGTGCTTCCATAGGCCATACCCAGAAAGACTGCTTACCTTCGGTTGCTCATACCAGCGGTGGTACTTCGCGTGGTCATAATAATTGGGTGACTCAAATTGCTACCAATCCTAAATTTCCAGATATGATATTGTCGTCGTCTCGAGATAAAACTCTAATAATGTGGAAGTTGACACGTGATGAAACAAACTACGGAATTCCGCAAAAAGCGAACTTCAAAGGACACGGACACTTCGTTACTGATGTTGTGATGTCATCTGATGGTCAATATGC
Mcal_705	413	CCAATACCATTCCTACCAACCATACCATAACGACGTCCATATACTAAAGTAAGATCAGCTCCTTGAAGTAAAGTTTTGTCACCAAATGACACATCAAAATTTTCAATTTTAATGTCCTTGTTCCTGTTAGTCCCCCTAACTTCTGACCGGGAATCTTTTTTACTTGTTGCCTGAACTGCTGTAGCTTCTTTATTTATCAATGCACTCGATGTTGGTTTTTCTATAACATTGTCTCTTTTTTCTTGCTTCATTTTCAACTTGGCTTCAGCCTTCTCCAGCTTCCTTTGATCAACAAAAGACACTGCATCACGTTGTTTCATCCAAATACTAGAAACTACATCGGCTTCAGTAACGAGGTCTTCTGCCATGCTACCCAGGTGAACTGGGGCACTTAAGGCT…
Mcal_706	156	GAAGACGATCCTTGAATTCCACTTACAAAAACTTTACTCAATCACTACCTGCAAATTTCTCATATTCGTCTTAAACTGATCAAGATTCCGCTCCCTCCGGCGAGACTACCCTTGCGTGCTTCAAATACTTGCTTACTCAATTCTGTCCCTGAGTGC
Mcal_707	427	AACTGTAAAAAGATCTGTTCAGGGAGAAAGTTGGGGATGTGTCATATGTTGAACTGTTTGAAGATGAAAATGGAAAGTTCAGAGGCTGTGGAATTGTTGAACTTAAAGAAGCTTCATCTGTTCAGAAAGCAGCGGAAGTATTGCATCGATACGATTTTGGGGGACGACAACTGGTTGTAAAAGGAGGTTAGTAAATTTGATTTTGATGTGGACAGAGATAAAACTGGAAAACCAATTCGAGGTGGCAGAGGTGGAGGAGACAGAGACAGAGATGATTATGGAAGAGGACTAGGTGGTCTGGGTGGAATTGGTGGATCTGTTAATCCCCAGTATAATACTTACGGACTCAGCCCACAGTTTTTAGATTCCTTGGGAATTTCTGGACCTCTGACATCTAGA…
Mcal_708	267	GTCTTGTATCCATAGTTATATCCATAGGGATAATACTGGCACATGGCGCAGACCACCATGGCGAAAAGGAAACTGCGATCATAGCCTTCATGTTGAAAAGGATGATTTGCTTGTCTCGTACATCTTAGCGTATCCACAGCACATAAACTGAAGTCTCTGGTTGTTTGGTATATTCATGACACGCTCCGCAATAGCCAGCAGATATTGTAGGCTGTCTGTAGTTCCGTCTCCTGAGGAAACTTTGTTAAGGCATTCCGCGTGTTTCAG
Mcal_709	155	TACGGAGCGAGCCAATGCGTTCCGGTGACATATCGACCTCCTCCGGGGCACTCAACACGTAGCGTTCATAGACAAATGGGAAACTACGTCACGGCCGAGTTAGCTCAAGTGGTGAGCTCCACTACCACGACAACAACAGCCAGACAAGTGAGGGT
Mcal_710	240	ATTAACTGCAGTAATTTTGTTCATCAGTACCCATATAGAACAATATATACTGTGGATAAAAATAATCAAACAACAACAGTGTGTAAGCATTGTAAATAACATTTAAAAGAATCTGCTTCGAATTACTCATATAGAGGAAAATAGTTAAGTTCTTGAAATGATCTTAAAATAATGTTAGATTGATCACTGCATTCTGCACATTAGATCCATATTTCTAAAAAGGGCATGATTACTGCAATC
Mcal_711	325	TTTTGTTGACATGGCTGATCGTAGAAAAGGCCGGAAGAAGAAGGAACCGGAATTGAAGGAAGATGACACTAAGCCAACGAAAGAAGAATATGCTGCTGCTAAATACCTGCGACAACATTTGCCAGAAAAGAAGACTACACTTTTAGGCCACAAAGTTGATTATTTTATATCACCCAAAGCAATAGACTGTTTGCTTGATTCACCATGGTCTACCAACAAAGCCAAGTCTAATGTCATATTCACCACACGAGAATCAGTTGTTGAGTTTTTGGACAGGATGCTCCAGCACAAATTTTTCCATCGTGCTAGGAAAATTGTTGTCCAG
Mcal_712	286	AGCCATTCAATCTTTGGAGAAGGTAAAGCAACAAATTCAATTGGTATGGGAAGATTACTTCCACGCTTAGCACTGAAAATTCGCTTTTCTGTCGTCACACGTGGTGTTGCTTCGACAATAAGTGTAGAAGAACATGTTTTCTCTTCCAGAACGCAGGTGTAAAGACCCTTGTCTATCCAGACTGGTTTCTTTAATAATGAGCCTTTCTTCTACATCCTTCTTTCTCCATAACAACTCTTTCCGAAGGCCTGATGGTTTAGGCCATCTTTCATCCAACGTACCTCGG
Mcal_713	185	TCATTATTCTCAACTTTAAATACTGTTTTATTTTTGTGGTGCATTAAATTAAGTAAGTAATTAAAAATTTAATTTGTGTGTGTGTGTGTGTGTGTGTGTGTGTGTGATACCTAGACATGGGTGGGTATTTAATTTGATGTGTACATCTGGCTGTGAGGAGAGAAAGAGCATATGATTAAAGCAAT
Mcal_714	360	CTGTAATATATACGAGTAAATATATCATAATTAATTTTATATCCTGTTAAAACAAAGACATTTTTCTTTGCTTGATTCGAATTTTAATAAAGTTGTCAAATATTTAATTATTGAAGATTATTCTTTATATCGTTAAGAACTTCATCGAAATATATTCGTGAGGATATCTTATATTTTTGAATAACACCTGAGTGTTTTGTGTTGGTGAAAAGCGAGGGACCTAAATGACAAAACCAGTTTTTGCTTTTTTACGTTTAAAATAATTGTTGCGGCAATGCATGTATATCATATTTTTGCAAGCATCTCTCTAATACATGTCTGATTTTATGCATCTTTTGTTTGAGAATATTTAGTCAATTT
Mcal_715	350	CGATTTGATAAGGTCTATGGAGCTTAAGGCAATGTTAGTTCTTATACTAACAGCTACTCTGCTGTTGGAGACAATTCCGGGAAGCAGATCATCCCCTGTGAAAGCTGAAGGAAATAACGACGGAGATAAAGAAGTGGAAGATCAAAAAAGCAACCGATGGTCCTTCACCAGTGAAAACTGGACAACAAGAAAAACTGGAATTACCTCGGATGAAAGGATGGCAAGTCATGACAGCAGTTGGAACCATCTTCTTAATTTTGGTGTCATTCGTTTATGTAATGTACAGATGCCACAGTATTCGGTAGTATCTGTGACGATTCATTCATGTTTTGCCAGAATTTGAAACAGAC
Mcal_716	345	GTCCTTTGTTCAGTCAACACCAGTGATACAAAACTTGATGATGGGACTAGTGCTTGCCTGTGTTTCGGATTACATACACAAAAGATTAATTGCCACCCTTGCAACACCGCCGATAACTAACCACTAAGTGCCTGTTCCTCTTAACTGCCTGGGGAAAAAGTGCAATGCGATCATTTACGTAAAGGAATAATCTACAACTGATGTGGTGCAGTGACGGAAAGATACACTGGATACATCTCTGAAACAGTGTGTGTGTAGGTGTGCGCGCGCGTGTATATGTCTGTCACCAGAAATACGCTTAAATCCACCGAAGGATAAGAAAAACAAAAGTTACCGTATGGATTA
Mcal_717	188	TTTAAAATGAGACCTGTTGGAGCTCCCTCTGCCATTTATGGTTTTAGTGCAGTTGCAAAAAGGCTGTCTATGTGCAGTGGCATAGCCAGAAATTTCTTAAGGGGCATAGTGTCCATGGATTTGGTTCATTGGTGAAAGCCTTGTATATACACATATCGCTTTAAATTCACACTCAATCCGCCCTCGGG
Mcal_718	423	CCTGATCACAGTACATATTTCTTCTGTCGATCATGGTATCCGCTACAGCGCTGAACACTCTTTGCTTATCGTCACTCTTAAGTCCACGGTATTTCTCTCTCAGATAATCGACTTCCATAGAATCAAATTCTATACTTGTAGATTTTATTGTTTCATCTTTGATATATTCCATTTCAGCTTCACTGGTTATTTGGAGGAAGCTATGGACCATTGAATAATGACCACCTGATTTCAGTTATGGAGGATTATCTGACAAAATTCAAAGACGAGCAATATTACTTCGCTGAGCAAGAGAGCACATTTCTTTAATAACAAACATTTGTGCTAAGGCGCTGTATTTCACCTGTGTGCATGTGTTTTATCGTTGCATATTATCTTACATTTCTGCGATATGTTTCA…
Mcal_719	452	GGATGGACTTTGGCTCAATGGGCAGAGCTAGAGTAGAAATACGGAAAGCCTCTGAAGCCAGAGCTCTTCAGGACCTCGCTGCGGAGAAGTGTTCAATGCCTTACCGTGCACCAGAGCTCTTTCATATAGAATGTCACTCCTCTATTGATGAAAGAGTTGACATATGGTCCTTAGGGTGTTGCCTATATGCCATGTGCTACTTCAAATCACCCTTTGAAGCTGCTCACCAGAGAGGTGATAGTGTTGCTTTGGCAGTTTTAAGTGGTATACTTGAATTCCCAGAAAATACCATATATTCCAGTGGAATACACAGTCTGATGAAGTCAATGCTTGAAGTTAGTGCCCTTCAACGTCCGTTTATTGATGGGGTTCTCTTACAAGTGGACTCTTTACTTCCTG…
Mcal_720	353	ATGTAACTCATCGGCTATCCAAAACTGGTCGTATCTGACATAAGAGGAGTTTTGCTCCCAAGTTACTAAATCCACTCTAAGTTGATTGGGATCTCTGATTGGTCAAGGCAAATATATTATCATTTCCGTCCATCCTCCACCGTCTTTTGTCATATCGCAGTAGACACTCAGGGATCCATTGGATATTCTATTTTGTGGCCAAATGTCATATTCTCCGTCTAACCGGTAACCGTCACTGTAGAGGTCACTGCAGTCAGTGGGTTTTGCTGAAAGGGAACTGTTCTTACACCCGCTCTCACATTCACTAAGCCTCACAAAGGAGGAACATCTCTCACATTCGTTGCAGTTGAAAG
Mcal_721	117	GGCATCAGCTTATGTAGAAACTTGTATTAACAGGTTTGAAATGAACAAGATGTCTGTCAAATTACCCTGTTGAGCAACTTCCTTGATAAGGAATATGTAGAAAAATATTGACTAATA
Mcal_722	362	AACATCAGTTTTACTTTTCTTAGTACCTGGTGCTTTTTCCACTCTGGAACCAGTAAATCTAAATCAGAAATGAGTGATTTCTACCCTTTGATACTTATGGCCTTCACTCAGAAAAAATTACAATTCAATTCAAATTATAACATGTGTAACACACTGCTTGCCATCCCAGATGACCATTTCATTTGTAATCATAATGTACATAAACCTCCTAAGCCATAGTTTGCCATTTGCTTAATATTGTTGCATATATTTTCATCATAATTGTTGTCACTTTATCCACGTTTTTGTTAATAGTATTTAGTCATTAATAATTTATTGTTTATATGTAGCAAACTTACCAAATATACACATAGTTGTTAAAC
Mcal_723	160	GTACACCTAGAAACAAAAATGAAGTTGCTGCTTTCAGTTTGCCTTGCTCTTTCTTACTGTGTATGTTGTTTTGGATCTGTTAATCTGTTTTCTTATCTCATTTATCATTATGTGTTCTTTTATGTTTTGGTAGCAGTTTTAAGATTTGAGGTGAGATAAA
Mcal_724	360	CACTACACAAAAAAGCAGAGGGGACCCAGAAGATTTCTCGCGTCATGATGGTGAAGGTGGTGATGAATACAATTCACGTGGAACAAATTCAAAAGCACATGACTCGGGTCGACCTGATATGCCAAAAGGAGATTTCGGAAATACGGGATCTGGGACTCCAACCAGAAATAAAGACGAAATAATTCCTGAAGACCCGGGATATAAAGACAAAGAAGGACGCTATCCGGTAACCAGAGATAGAGTGTCACTGCAGAATGGGAAAGCTGAAAATGGTACTTACGAAGAGAAATTCTTAAACCATTCCCCGGTCAAATTAAAGCTCGTTTTTGTTATGTTTTACTGTAGAAGAACTCTTTATTC
Mcal_725	445	ACCCCGTGGCACCACGACCAGTCGTACTACCCTATCGATGGCTTTAAGGTTTGTTCAGTTTGGATGCCCGTGGACACTGTTCCAAAGGAAACCTGCGTTCAGTTTGTGGCAGGTTCTCATAAATGGGATTGGTATTTGCCGGTAAAATTTGCCACACATAAAAGATATCCACTGACATCGGCGGAAACTCCAGACAGGGATTATAAACAGGTTCCTGACATCAATGGAAATAGAAATCAGTACAAGATTTTACACTGGGACGTTCAGCCCGGGGACTGCATAGTATTTCACATGCGTACGTTACACGGAGCTCCAGGAAATATGTCAACAGAACGATCCCGAAGAATTCTATCAACTCGATGGCTTGGAGATGATGCAGTGATAGCAGCACGACCTTGG…
Mcal_726	401	GTCGAGACAAGTTTACAGGCGTTAATGTCTTGTTGCTTTGAAGGAAGCACTTCACGCTTCATTTCCAGAAATTGAAGTTGAATTAAAATCCAAAGCAACCTCGCAAGAACAGTTTTGAGTGCCTTCTCATAAAAGAAAATGGAACTGAAGTCTTAATTTGGTCTGGTATTTGCAAGGGACCTCCAAGAAAATTGAAGTTCCCTGATGCATCTCAGGTTCTTGAAATGCTTCAAATTTCATTGTGAATTTAACCATTAATCATACCATAGTGTCATCTTGGCTTGTAAAGTATTAGCCATTTTCTTCGTTAAGTATTGTCACACTGTGTAAATCTTGTTAGTTTTTCCAATGTTCCTATGTTGAAGTACCAAAGTTAGTATTTTGGGAAAAGTGTTAAAC…
Mcal_727	342	TTTGCCATGCAACTTCATGTTAAATAACACACAGCGTGCTGAAACATAACAATATGCCAGCTTTTCAAGAAATGCACTTCGCACCTTTTAAGCTTGCATGTGTAATTGTGTAAAGAAAGATTCCCTATAAATAGGGGGAGATATACTCCCTTATCAAACAACTCCGTCCATTAGCAAAAGGAGGTACCTCCAATAACCACGGATTTGCAGTCGCTTTCTCAACAAAGGTGACTGCCTTGTATATTTAAATGTAATTTATTTGCACATAAAAGGCCGACAGAAAATAGCCTTCTTGTAAATAGATTCACAAGAGTAATAGTTTTATAGCATTGTAAGTGATAC
Mcal_728	377	ATTTCTTTCACTTTGCTACCACATTTTTCCTTCACAGCTTCTAGAAACCTGACGGCCAAAGCAAAATCGTTAACCCTTCGACAAGCTTTCAAAGCAGCAATAACAATCTTGGGCTCTGGAACTAGATCCATACCAGTCAGATCATTCATTGCCTTGCGGATCTCCCATCCATCGATGTCTGGTCTATTGAAATAAGCTTCATATCGGGCATCAAACTCCTCGTCGCTTTCTTTACGTTTTGATGAAAATCTGCACAAAGCCGTAGCAGCTGGATTATAATTGATTATTTTCAAATTTAAACTATTCTAACACTCTGAACTGCATATTTACTAAGTGTGCGAAACATCTTCAAAATCGTCGGCTACAAAATAGCCCCT
Mcal_729	184	TCCCACTACGAAAGAGTGCAGATGCTACTGTCGGATCGTTTCCTAGGATTTTTCATGGTGCCGGCACAAGCCTCGTGGAACTACAATTTCATGGGTGTGCGGCACGATGCTGGAATGAAGTACGACTTACAGTTGGCCAATCCCAAGGAGTTCTACCACGAGCTTCACAGACCATCCCATTTCC
Mcal_730	134	CTGTACGAGACAAACAAATCATCCTTTTCAACATGAAGGCTATGATCGCAGTTTCCTTTCGCCATGGTGGTCTGTCGTCCTATTGTGCCGGTATTATCCCTATGGATATAACTATGGATACAAGACGTTACTTT
Mcal_731	105	TGAAATCACTGATCTGTATCGTAGGTAATCTCAAAAATGTAAGTAGTATAAGTGTTAGATGATCCATATTTTTGTAGGAATTCATGTGTGCAAATGTGTAACACA
Mcal_732	350	ATATTATACAATCAGGCGTGGAAAACTTGGACAGTGGAGTCGGAGTGTATGCACCGGATGCAGAAGCCTACACCCTGTTCGGCGACCTGTTTAACCCCATTATCGAAGAATACCATGTGGGATTTGGCCACAAAGATAAACATCCTCCTAAGGACTTTGGTAACATCAATAATCTGGTAAACCTAGATCCAAAGGGACAGTATATCATATCAACAAGAGTACGTTGTGGAAGGAGTTTACAAGGGTATCCTTTCAACCCCTGTCTTACTGAAAGCCAATACAGAGAAATGGAAGAGAAGGTCAGCTCCATATTGGCTGGAATGTCTGGAGAATTGAAAGGCACGTATTAT
Mcal_733	165	CTCTGTCATCATAACTTTGAGAAAGAACGTTATTAAGATTGCTGCCCACAAAATAACGAATATTCGCCATTGTTGATGACATCAACTAATCCTCCACTGTTGGTGACGATACCAGCATGCACTGCTGCAGGACAAACTGTAGAAATCCCTTTTTGTTAGATCGAT
Mcal_734	366	TCAGTTTGTGTTTTGCATCTGTTATTGTCATATCACGGAATGTTATTTGTCAGTGAAAATAATTTTATTTTCTTGCACTCTGTCTCATTTCTGGCAAAAGGGTAATTTAACTGAGTAATGATTTAATCGGTGTTAATTGGTAGCTAATATTTATGAAATAAGTTCTTATTAAAATATTTAAATTTTATAAGTTCAAAGAGTATGTGGGAAGCTTTCTAAACGTCTTAAAAGGGCATTACTGTAGTGCTGTTTTCAAACTGGCCTAGTGTGTTGATTTGCAGCTTCTATTCTTTACAGGAATGCCCTGTTGATATGTTTGCCTGATAACATACAAACAGCTGAATCATTTCCCTGCCATTTGCACTG
Mcal_735	368	AGGTACATGGGGCTTTCCGAAACAGTGCGTATCGTAGTGCAGGCGGATTTTGAAAATCGTGAGAACTTCTGATCCGCCGGATTAGCTCAAAAGTGATCCTCCTCAGTAAACCAAGTTTTCCAAAAGTCTGCTCTTCAAATTCAATATGGATCTAAGTGATGACATTTGTGGAGCCTGCCAGGCAGTTCGCCAAAGATTCCATCAGATTAGTCAAAAGATGTACGAAACCTGATCGAAAAGAATTTCAGAAGATCGCCATGGCCACTGCAATTGGATTTGCGATAAATGGGATTCATCGGGTTTTTGTCAAGCTGTATTCATATCCCTATAAATAATATCATTGTGGGATCATGATGTAAGACCATAGC
Mcal_736	221	CATTTTCACCTGCTCAATTTGCTGGGCTTGTACATGATTACTTTTGTAGATATTATGTAAGAGCTTTATTGGTATTTGTTGCTACCTATTTTTCCATGCCTTCCTCAGTGCAGAATGGAATTATGTTGATATTGACTTACTTTGTGAGCGGAGCTTTCTTTATTTGGAGTCTTTGGGTTGTACTCGTCAGCCTGCGCTAGTTGTCAGCCTGCACTCGTTTG
Mcal_737	235	CTGTTCGATTCTTTTGGTTCGGCTGAGGCAAAATGGGTGATGGGTGAGAAACGTCTGCTTCGGAGCTTCTGATATATATCCAGGAGTTGCTTAATGATCGGCCACCAAAGATGGACTCATTTGTTGGTCTCTTCGATCCCGANACCCAGGATGAAGGGATGGACTCCTCTCTTTCACCTCTACCAGAATGTTTGCCTCCAGAAGCTGCCGAAGGGAACATAGAGTATAAGCTGAA
Mcal_738	377	TTTCGCTAGCTGTAATTACGTTGCCGTATTTTGTTTGTTGATGAATAACCTTGATACACTTACAGAAACTAAAGTTGTTTTTCATTTAATAGTTTTTAAACTTAAAGACTCTCTCACATCTGTGTAGATAAGTGCTTTCCAAAGCCATTTGCAAATGCTTTTGTAGTTAAAGAATGTGATAGTTTTTGAGTGATAGTTTTATATATGTATATATAAATACTGTTGATACCCAGAAAGTGTTTTTAAATGTGTATTATAAACATACTTCCATTTGAATCATTGATTCACACATTGTTTCATATGTTAACTTGTAAAGTTTTAATTTCTCACCTCTTTCAGTTTTGTTTGTAACACACATGTTGTGTGGCATACTGAGA
Mcal_739	373	ACGAAATTACATCTATATAGCAAAATCATGTGTATGGGGGTGGGGGTATCTACAGACATAGCATCAATTATAAAAAGGTACATATTTGTAAGCCCATATTTTTAGCTAAAACACTATCTTCTAATTATGTAGGTATCAATTTATAAAATTTTGAGTAGTGAAGCTTCCTTTTCCCCAGAATAAGCTAAATAAGTATTGTGTGAGCTGTACATCTGCTCATGAGTAGGCAATTGAGACCTGTTTCTAAAAAGTGCTGCCAACATGGGTTCCAAAATATTTCAGTACAGCTTCTTAAGCTTAGTAGTTAGATTTTGATGAAAATATTAATGATAGTGTTGTGTGCATAAAAATGCTGAGGTTCCCTATGCACCTC
Mcal_740	368	CGCTAGCATCACTTGGAGGTCTTTGTTGCTATCGTCGAACAAAAGTTTTTCGATCATGAAGTTTGGCACAGCAATCTTGTTGTTTGCTCTGCTATGTGGATGCGTTTTCATTTCTAACGCACAGGATACGGAGGTGGATATGGTGGTGGTGGTTATGGAGGTGGATATGGCGGTAACAAGGGATAAGTGAACGTGCAAGGTAAATCACTATATTGGAGGATTCTGCTGCAGAATATGGATGTCTCCGATGTGTCGCCTTTGCAAAGAAGCTACTCGATAGCCAAGTGAATGACATATTCGAAAATGAGGACAAATTTAATATGGAAACGAAAAGCTGCATTAACAGCTCTAGATTGTACCCAGCATTC
Mcal_741	394	TAATATGAACAACATAGCTAATTGAATCTTTCTTTCATTCTAAAATGCTCATGTAAACTCAGCTTGTCAAACATAAGAAAATAATTTCCATAATTTATCTTAATGCAGACAGCAAAGATAAAATAAAAGTCATTGCTGAGTATAACAAATACCACAGGATTATATATAAAATAAAAAACCTTATATAAACTAGGCTCGAAAAGGTATTTGAAATCCTGAATAAACGTGTGCAGATAGCCATTATATATCCTTAACAAGGTCTGTTATTATGCTCCTGAGCAAAACATAGCTGCCCTGCTCATTCTTAACAACACACACTCAGTCTCTTCCCAAAAAACNGCAGGCCTAAACTAACGACTAGAAAACTCCTGGACTTAGATATTTAAAAGGGTCA
Mcal_742	149	GCCGAGGGTACATGGGGACTGTGCAATTTCCACTCCGTAGGATCTATTACCGGATCTACTCCGTGTCGTTACCAGGTAAACAAGTAGCATTACCAGGAATGTGTGACGACGATATTTGCCGCACTTGTTGTTGACAATGGCTCTGGCAA
Mcal_743	250	AGAATGAATCTTGTACTAATTTGAAATATTAAGCAATTTACATGTCTGTTTCAAAAAGAGTGAGCTTGCAGTTTACTTACAGTGTGTAAAGTCTGGAGTGATGCAATACTTAGCACATATATCAGAAAGATAGAGGCTAGAGGCTCGCTCTTATACCAGGACAAGAGTATTTCTTAATTAATTTTACTTTAAAACTTGCTTGAATACTTAAAAAAAACGGGGGGGTTACATAAGAAAATCTACAAGTACC
Mcal_744	390	GCCTTCAGAGTTCTCAAGTCATTGGTGACATTTGCTGCAGATAAAATAGTGTATTGACAAGTCATCTGCTGTTGTAACACAAATGTCACAATATAGAGCACACTGTGCAGTAGTATGACATTTGGCTTTGTCCCTCGATTCAAATCCTCGGTTATATGACTCACTGTCTTGTGCATCTATTGGCCGTTACAAATCTGGCTATCATCCATGCACCTTGGATTTCAACTAGTTTCTAAGCACAGGTCATGTGCTCATTACCAGTTTTATGCTGCATCAACCATTCTTTGTATACCCTCATGGCTACTTTTGCTCTTCCACACATTCGTACAAACCAGCAGTTCTCTGTGCACCCACTATCATCTCATGTTCAAAGGCTGTTAGATCATACCA
Mcal_745	323	AACGAACGTACGGGTCCGGGTCGGTTTGGTTCGGGTCGGGGTTAGGGTTAGGTACGAAACTAAAACCTAAAACCGAAAAGTTAAATTTAGTTGGTAAAGTAAAGTTACGGTAACCGAAACCGTTAACGGTTTACGTAAAACCAAAACCTACGGTTACCGGTAACCTAACCTTACCCGTACGTAGGTCCGGGTTTCCGGGTTTAGGTAGTAAGGAAAGGAAGTAATTAGTCGAAACGTTTAAAGGTTTAAGGGAAGGTTAGTTTGGTTTGGTTCGTCGTCGACGAAAGGAAAGGAACGGTCCGTACCAACGACGTCGTAAAAGG
Mcal_746	104	AGCAGGAATTTTAGTATGCATATTCAAACACCTGTAAGCTCATGCTCATCACGTTTCCATTATCACTCCATTTTAATTACATCGCTTCATTATAGTTAAACATT
Mcal_747	430	CAACAGATGTTGTGGCCATCCGCAACTGCAGAACTCGGTCTGGCCTTCAAAAAGATCCTCACCGTGCAGCAGTTCCTTGAACGTGTGGAGCGATGATACGGTTACGCTCGAATCTGTTGAGGCCCTCACAATAGTGTTCTTACCAGGTCGTAGGTTAGAGTGGAATTTGTCCATTTCGATGCACAGTCTCCTCTTCTCGTCACATGGGATGGGATTGCCGAGCTCATCGTATTTTGGTGCCAAGAAAATTCGTACCCCAAGGAGGAGCAGGCGGAGGAGTTGAAGCTGGAGGTGGAGCTGGAGCTGGATTTGGAGGTGGAGTTGGATTTGACATGAACGCAGGAGCTGGAGGTGGAGCAGGTGCTGGAGCCGGGCGAAAGTAATCTCAATTACCTGCTA…
Mcal_748	339	ATATGGTAGGAGGAGATGCATGTATGTATAAGTGCGTGTATGTGTGTGTCCCTATCCTTGTGGCTTATCAAGAACCTTCCAAATTTAAAGAAGCTACTAAGGTTTACAATTCCCAAATTTGAAGAAGCGACTAAGGCAATTACAATTTGCAATGGATGCGAAATCTTTTTGTTTTAGTCATTGCAGACAAATAAAAAAACACTGATACTTAGAATTAAACGGCTCTCTGTAAAGTGTATGTAAGCCGTATACATGTCTCCATTGAAGATACATCATTAGTACAAAGTCTTCCAAACTTGCATTAAAATTTGTTTGTTATTTGTAAAAGAGTACTTGTTG
Mcal_749	127	ACGAGCAAAAAAATGTTCAAAAAGTGTACGATATGTCAAAAAACAAGAAAAAAAAAAGAAACAGCAGCGTATGGGCATTCCTACCCAGTTTTAGCAGCGTTGTGAAGATCCAGTTTTACTGGAAAGG
Mcal_750	359	AGAAGAATTTGTCAAGCGCCGATTTTCCATAGTTGAATGTAAAATAGTGGTTCGGAATATTTACCGCCCGTGAAGAACCTAAATATCGCCCAATAGTCCAGGCGTAGACTTCCGCTCTTCGTACTGCGGAACATAGGTTCGGACTAAGTAAGACTTGATGTTTCAGGACTCGTTCTCCCCATTTCCTGGAACCTATCTCCATGCTTTAGGGCCGGGTGGAGTCACAGGAGTTCGCGATGGGGCGTCAAACCAAAACGAGGAAATTAAAAATCCGAACACCTAGATTATTGGTAACAATTCCTAAAGCGTTACCAGATATGACGGTAGCCTATTCAGATTAGATGTGTGCTGTAAACTTT
Mcal_751	350	AAAATTGTTAACACTTGTTATAGTGTGGTTACTACGGGCAGCTTTGTGTTTAGTAAACTAATGGTTCCTGTTTTAGTAATTTTAAAAATCATTATTGTTTAAATTGTATGATGAAGTATTTTTGACAAAGTTTTTATTACTTGCAGTCTGGTATGTTTTACGTATTGCAGGTAGCCAGCCGCCTTAAGGCATTTGCTACGAGCTTCAAAGTGNGGTTACCCTTGTTTTAAAACATTTAATGAGATTGCTGGGAATAGAGATCTTGTAATATTTTCTGAAAAAATAGAATTCAAATTAACATAGAAGTCATTAAGTTTTCCAAGTATTCATATTTCCATTATCTTATATTG
Mcal_752	308	ATTGACTTGTCTCTCTCCTCATTAGTAACTTTGATCTCAAGCTGGTCAGCATGGAAAGACTGTGGTGATGCTGTTGACTGGTAGTCGCGATTGCGTTATCAAGCTCCGGAAACTGAAGCCGTTACCCCAAGGAGGAGCAGGCGGAGGAGGTGAAGCTGGAGGTGGAGCTGGAGCTTAGGATTTGGAGGTGGAGTTGGATTTGACTATTGTAACGCAGGAGCTGGAGCTGGAGCAGGTGCTGGAGGCGGGCGAAAGTAATCTCAATTACCTGCTATATTTGCATTGGACTCCATGATTAAGAGCACATC
Mcal_753	160	ATTCCCATCAAAGAACTCTTGCGTATTCTCAGAATCTTTTATTCTCACTGCTCAACCAGGAGAAAAAGGAAATGTCTGGAAAATTGCTTCGGACTGTTTCAGATTTCATGAGCCTGTTGTGTGAAGTATGAGGAGTATAAAATAAATCATTTGAATTTAC
Mcal_754	457	ACGAATGTAACGATGAGGCCGAAGCATTCGCGTCGTCAAAAATGAACCCGGCGTTATACAAATGCAAACAATTCAAGTTGGACACCTGCAGAGGAGTCAATGTTTTAAGAGCTTGTGCTCGAGCATCAGTGGATGATCTCGAAGAATGCCAGGATAAATTTCGAAAAAGCTCTCAACAGGAATTAAATAGAACCACGGGCGAAGGAGGTATAACAAACAAGACATGCTGTGAGCTACCAAACTACGAAGCATGCGTTCAGGAAGTGATAACCAAAGCGTGTCGAAGTGATACCAGAAATCAGCCGGCAGCTTTCATTTCATATATGATACCAGACGTGATAGATCAATGCAAAGATTTTAAAGTCAGCACATGCAGCGCAGCGAACAGCAGCATTTGGG…
Mcal_755	264	CTCAGCACCAAGTTCCAATAAGGTTTCAATAAGGACAGCAGTTTGGATTGTCGTATGAAGACAACCAGCAATTCTTGCACCTTTTAGTGGTTTCAATGGGCCATACTTCTTTCTCAAAGCCATTAACCCAGGCATCTCATTCTCAGCAAGCATGATTTCTTTGCGACCAAAATCAGCCAAGCTGATATCAGCGACTTTAAAACGCTTTCCCTGATTCATTGTTTCTTAAAACCGGACGCACAAATATGACTAGGAAAAGAAAAA
Mcal_756	280	TGTAAACAGATAAATATCTACATAACGTTGCCCTCAGGAAAGCTTTTCCTGCGAGTAGGAGTCCTGTATCCACCAGCGGATGACCTTTTGGTGACAAGAGAGATAAGAGCAATGTACAACCACTTAGTACAGCTGCAGCAGATAAAGCCTTTCGGCGTCCAAAATAGGTGTCTGGCAATCAGGAAAAACAATAAGTACAGGAATTTCCTACTGCTGATGAGACCGCCAAAATTACACATAAATATCTCCGTGCAGGTTGTTGATATTATAAGACATCCCA
Mcal_757	240	TCTTTTCTTTGTAGTGATAATGTGAACAATAAATAACATTGCAACTTATAAATTGCAACTTCTTAAGAGCTCGAAATTGAAATTATGTTTTTCAATAAAGTTTGAAAACTGACTTCTTTTTTGTTACTTTATGTTGAAAAATTCTGAACACCTGAACTTACAACTTTACTATTTCTGTACAAATGATAGCGTTAACCAAACGCTGTGACTTTTGAAAGAAACGAAATGTCGACACAATTC
Mcal_758	292	GCAAAAAGTTCTTTAGCACTGAATAAAACAGTATTTCAAGGTCATCACATACGAGTAGATCTGTTCAGCAAAAGTCCAACTTATGATTATAAGCGCTCAGTTTTTGTTGGAAACCTGCCATTTAATGTGACTGATGAGAAGCTGTGGGAAGTGTTTGGAGAGTGTGGCAACATTGAAGCTGTGCGAATAGTTCGAGAACCCATACTGGCGTTGGCAAGGGATTTGGTTTTGTGCTGTTACGAAAAAAAAGTTCTGTAGAAAAATGCATTGGAATTAAATGACACAGAAGTTA
Mcal_759	221	GGGGAGTTACCTCTAGTGGTAGAATAGGTGCTTTTACTCGAATTTGGTGATAAGACTTCATACCGAAAGACCGCCATCATGAAATACATCGTTCTGCCTCTTCTCCTGGCGTCAGTAGCCATGGCTGCTAATGTGGCCATGAACATGGGCGGAGGAGGTTACAACTTTGGCGTACCACACTGGAGACCAAGGAGGCCACAGCAGATCTGAATCCGGAAGTG
Mcal_760	179	CCGTATGGATCGGTGGCTCCATCTTGGCCTCACTGTCCACATTCCAGCAGATGTGGATCTCCAAGCAAGAGTACGAAATAAAGGACCGATGTATCGGTTCACATAATTTAAAAATAAACCAAAAAATGATGTGCTCTTAATCATGGAGCCATGCAAATATAGCAGGTAATTGAGATTAC
Mcal_761	171	ACAGATACAAAATCATTGCTACAACACTTATTTGTACCACATAAAAATAAACTACATTATAAAACCAGCTTCGTGTTATGCATTCATACTTGAAGTTGGTAGTGTTGCAATCTGTCACATCTGAACATCCTGTATTTCCCAGAATTTAGGTCTTGATGTCCTTAACTCTCT
Mcal_762	161	CCTCTCAGGGGGAGGCGATGATCTTGATCTTCTATGGTGCTGGGGGACGACACGTGGTCGAGCTGCGTACATTAAAGACAACTGGTAGGTTGTGATTTGTATGTAGTTACAAAACGAATTCGTTCTGGCTGATTGGAATCTACACTAAAGAACATTATCCT
Mcal_763	356	ATTATCAATCGTCAGCTGTAAACTTTAAATCTTTCTGTGTGTCTTGAGGGGCTTGTAACTCTGCCTTCAAGATGACAAGACTTATGGAATGTCTTGCTGGATTAGTAATTTTTCTTAGCATTTGGTTAGCCCTTATCAAAAACGAAGAAGCTTTTCCACCTCCATATAATTTTCATATGTGGTTGATTCCATTTTATTTAATTCTTTGTTTTGGGTTCTATTCTGCCTTTGTCGTACTATATAGAGTATACACTTTCAATGACTGTTCAGATGCTGAAAAAGAACTGAAAAAGGAAATCAATTTAGCAAGAGCAGACTTAGAAAAGAAAGGATTCATATTTGACTAGACAACTATA
Mcal_764	200	GGAAGGGGAAAGGGAACGGGCCGGGGACGGGACGTCGGTAGGGGACGGGGACGGGGACGGGGACGGGACCGGGAAACCGGGAAAAAGTAAAGTAGTACTTCCTAAAAACTAAAAACTTTCCTTTACCGTAACGTAACTTTACGTTTAGTTACTACCTACCCTTCCCGTACGTACTACGAAAGGAACGACCGAACCGAACT
Mcal_765	357	GGGTGGCTAGATGAAAAACTGGATCTGTCCATCTTTGATTTTCAGGATAATTGGTTGGAACCTCAGAATGATTCTGCAAAGATGATAGCCGAGGATGCATCCGTATCGTTTATTCTTGATTATTTGATGGGCAGTAATCCAGTTGATGCTAGCATCTTCACCCCGGAAACTGAAGCTGTCAAAATTTTGCCTGATGATTTGGAAAAATTGCTAATGAAGTATTTTCCTGTGAGACTACATCTCCTGAAGGCGGCAATTTCAATAGTTTTACAGAGGAACCAAACTCACCTCCCTCTGAAGAGTTTTCAAGTTCAGTTGGTAGTCCAACATCAAGTGTATGCAGTAGTATTTATTCAG
Mcal_766	246	CATCAATATATGTTTGCTTTGCTTGTTGAGGATCGTGACTGTTGTTCGACCATCACCCTCATAATTTGCTAGTCTCTGTTTTCCAGCAAAGAAAGTTCTTCGATGAGCTAGCTCGGTAGACAAAGGAAAATTCTGTGATGTACAGACACAGGCTTTAACAGAATTCCAAGTGAAGAGAAGTGCACATGTCTCAAGAGATGCTCCATATCGTTAGTAACCCTTGGCAAAGTTTCACTACTGCCTACA
Mcal_767	424	AACCTGGTGGAGTCGCTTTTTGCATCGGATCAGCAGATTTGCATGGAATTTCAGCTGTAGCCGCAAGTTTATTTTGCTTAGGTTTCAGTCACCAACAAAAAATGAACTTTTTTGAGAAAATTTACGGTAAGGAACAACTTCGGATTCATCTAAATTTTCTAACTTGCAAAACCGAAAAAACTTTTTAAAGGCACACTTCGAATTCACGTTATATGTACCTCTCTTCCTCTTCAACACCAGGCATCTGTTCGTCGCAGCAAGATTTTCATCACATGTTGCAGTCTTTCTGGCTTCATGGCGGCGCATTTTTTGTTATTCTTCTCGTATGTCACTGCCAGGAGCAGAGCAGGCGATGCATTTTTAAAAACTTTGCAGCCTTTTCCTTATCTACGTCATCGG…
Mcal_768	286	TCAGCTAACACTTTTCAGCGTACTAACTTCGGAAACTTTCGGACACAGTAATTACTTGAGGTGTAAATATCCATAAACTCTCCATATGGCCGACGACGATAGAGAATACAGTGAATCCGAAGAGGAGGACGAAGATTCCGGAAGGAAAGAGAGTTCAAGCGGACAAAAAACTCGAGAGGAATCACAACCAAAAGCCGAGATGACTGAAGCCGAAATTGCCATGGAGGAGAAGCTGAGGAAGAAGAAGGAAGAGGATGAGGCGATGTGGCAGGAGTACATCGATCAA
Mcal_769	352	TTGCCTGCACTGCGTGCCATAACTTGCCCGTGTCACACAGCACCAGACGACCGGCTCCTGGTTTATGATCAATGGCCACATCACTGGGCAAACAGTCTACGGACAGTTTGGTCACTCGTCGTGCCAACACCCCACCCTTGATTGACGTTTGCCACCGTTTCGGTCACGTTACGTCCAAGTTTGAATTCATGCAGAATTACTAATCACACATCGCGGTGCTCCATCACATCGCCAATTGCTTTGTACTCCTGGCAAGACTTCTTTATATAAGTGGCAGGGGCATGGCATAGTCCTCCCCTGCTGCATCTCGTGTCCCAGCCTCTACCAGTGAGCATTGCCAGTATCGGCCAAT
Mcal_770	316	TTCAACAAGTGAAATGAATTCACTAAGTGGGAGCCAGTCTCATAACATCATGGAGTTTTTCGTAAATGTGTGCTTCTCTCATTACCCAACTGGCACGTTAAACGACATTTGTTTTAGAATCATGTTAAAAATAGTACAGTGGATTTATAAAAATACCACCCCAAAAATAATGTCACACAATGTGTAGTATACATGTAAAAAATAGGTAGCTTTTTGTTATTGCTTCTTCAACAGGCCACAGTTATATAACTTCTTGAAGTGTTTGATTCTAGTTCACGCCACTGGAATATGCTAATCATTGTAAACAGTTAATTAC
Mcal_771	335	TGTGTGGTGCTTGTCTGCCGCCGATGACGTAGATAAGGAAAAGGACTGCAAAGTTTTTAAAAATTAGCATCGCCTGCTCTGCTCCTGGCAGTGACATACGAGAAGAATACAAAAAATAGCGCCGCCATGAAGCCAGAAAGAACTGCAACATGTGATGAAATCTTGCTGCGACGAACAGATGCCTGGTGTTGAAGAGGAAGAGAGGTACGTCCTTACTTCAACGACCTCTTTGACCTTAGGAGCAGTGAGATCCCATTTGGGCAGTGTTTTGGGTCCTCTTTCCTTGAAACTTTTCATTCTCTCTGTCCAACTTTTTTCCTATCTTGCTCTTGATA
Mcal_772	348	ATCGCAAGTGCTTCTAAACATCTGCTATTTATATACGTTAAATGTTGTTTTCTGGGTTACGATTCCGTGACTGTTCTAACTATCAACTGCCGTCTACTAAGATCAGACTTTATTTGACAATAGCCCTGTTGCCGTAAAACGTACATGGGAGAGGAAAAATGGTTCCGAACGTCGTTCGTCTGCTAGCTGGGATCTCCTTGTCAGAAGTTGTCACCACGCGCCTTTCACTAATTGTACTTCTTTCAGGACAGAAATGGATAAACTACACACACTAGCCAAAGTTTCTAAAGTCTTCGTGGATGTGTTTGTTACAGAGATCTTTCAGCACATAACTTTACGTCTCACCTC
Mcal_773	131	AGGAGGAGGCTTCTACGGTGGTGGAGGTTATGGAGGTGGCGGAGGAGGAAGGAAAGGTTATGGAGGTGGCCGCGGCATCAAAGGATAAAGCAATAAACCCAAATAAACTTGGGATGAGGAAGGTAAGATGG
Mcal_774	426	AGAATTTCTCAACATAAAAATGATGTTACAAGAATCTTGACAGCATACGGTAACAAATAATTTTATCAACAGTGGAGAAATAATAAAGAAAAGTATTTTTTGCACTTATAAACGTAATTGTATTTCGTAAAAAATTAAGAAAATAGTTCAAATCTAATAAAAAAGAAAATACGGTGTTTTTAAAGTACATTACCAAAGTACTTTAACAATTCGTTAGCAAAGTGAAGAACGTTTTAAGCAAATACATAACATTGGCTTAAAAACTAAAGTTTGAAGCTTATCCATGAGTGGAAACTCATTTTATTCAAAAAATACACGCTATACAGCACATTTCGTGTATGAATTATAGGATATAATGTACATTGATCTTGCTAAGCAGAGACCGACACAGATAATTTA…
Mcal_775	412	TAAAGCAGAGAAAAATCGACAGCGAGTTGAAGAGGCATTCTTGAAAACAACGCATGCACAGCGCCAGGAAGCAGCCCAGCAAAGGAGAGAAGAGAAACGGCGAGCAGAGAAAGAAAGAATGATGAATGAAGAAGATCCTGAAAAGCAGCGCAAGTGGGAGGAGAGAGAGCATCGCCGTGAACTCAAAAAGAGAGCTCCCAAAATGAAGCAGTTAAAAGTGAAAACACTTTAATTTCTTCCTGTTTCCAAACAGTTTCATCATTATGGATGCAAATGTACATACATCATTGAAAATCTGAGATATTTCAGCTTGAGCAGTGTGCTATGAAAATTATTCAAGTGTTAACTTATAAACATCCATTGGATCATGTTTTGCAAATAACTTCTGGTTTGTTTCAC…
Mcal_776	284	CAGACGGCGTCGATCTTCCCCTCTCCAGTGGTGTCATACACTTCAAAAAGCGGCTCTGCACTCTTCAACTTCGTAAACTTTTTAAGTCTGCCATTTTCTGGTCTTGAATCCCTCCCTTACTTACAAACGCACCAAGTTCACAAACTAATGCAGAGCCGCTGCGAGTCGAAGGAAGACTCCCATGTACATGGGGGAACTTACAAGTCAGAATTGAGGAAGTTAAAGTAAACGCACTTGCTGGTGGAAGACGAGTTGTTAGCAAGCTGGAGTACCAGGATTCGTGA
Mcal_777	267	TCACTGGATCCATTCGTTTAGACTTGTCATAATGTCCACGTGGGTCGAAGTCAGAGTGGCTGCAAATGAAAAAAGGTGCGAATTAATTCTTTCTGGACCAGATATATCGAAAAGAATTTCTGAAGATGGTATAGACGCAACAATTTTCAAGATAAGTCACCTGAATTTTTTAGAAATAAGTAAAACATGTATGGCTGAGTTGCCGGCTGATATCGGACTGCTTACGAATTTGACACGGTTGATACTCTGTAACAATGAATTGCAATC
Mcal_778	325	ATGCTGTTTATATGGGAACAGTGCTTGAATTACCGGTTGTTGAGAATGGAGAACTTTCGTGCCTACCTCACTTGCTACGTGCTGTGGCAGCTGTGATTTGTGGATATCCAATTGATATGGCTTTGAAAAAAAGAATGGTCAACGTTGGCTTTGTCAGAAAAGGAGCCACAGCCATTAATACTGTGGTGTCGTGCTTAGCGTTCTTTGGAATCACAATGATAGGCCGAGATCCCACAGCAAATGCAGCTCTCTTGTTCTGGAGGAGTGCTTGGTGAGTTCGTTACATTCGGAGTTTGCATGGGCTGCATGGATATTGCTCCAGATC
Mcal_779	197	CGTCTTGTATCCATAGTTATAGTCCATAGGGATAAATACTTGGCACATGGCGCAGACCACCATGGCGAAAAGGAAACTGCGATCATAGCCTTCATGTTGAAAAGGATGATTTGCTTGTCTCGTACATGGGTCACTATTCTACGTTTTCTACTCTTGAGCTTGTTTCTTGAAGTATCATAATGAACAAGCCCTATCGT
Mcal_780	457	AAGGAGGAGCAGGCGGAGGAGGTGAAGCTGCAGGTGGAGCTGGAGCTGGATTTGGAGGTGGAGTTGGATTTGACATGAACGCAGGAGCTGGAGGTGGAGCAGGTGCTGGAGGCGGGCGAAAGTAATCTCAATTACCTGCTATATTTGCATGGCTCCATGATTAAGAGCACATCATTTTTTGGTTATTTTTAAATATGTGAACCGATACATCGGTCCTTTATTTCGTACTTTCCTTCGGCTTCCGCTGGATCAATGCCTTTTTAAGTGCCTTCTGCCTATTGATCTGCTTTTGCCTCTCAGTCAATTCCCTAAGATCGTAGTCTTGCCTCCTCATTCTCTCTTCTAAATCGTATTTCTCACTCTCCAGTTGAACAATTTTAGCCCATAATTCTTCAACAA…
Mcal_781	128	AGATGCCTAAAAATATGACATGGAACTTTTTTGGTATTGCTCCCTTCCATAGATGCCCTACCGACACTACGGCAAATTACTTCTCAAGCAAAACTACGCCATAGCACTGGAGACGAATCTTATGAGTT
Mcal_782	285	GCATGGGAGCACTCAGTAGACTGATATCACTTTTCAAAATACACAAATGAAAGGAAATCTTCAATGCGTAAGTTTTAGAAGGTAGCCACACTGCATTCCAAACCTGGTGAGAGTGTATGCCAGAGGAACAGCAAAGCCCACAGAAAACATAGCAGATAATTTAAGAGATGAAGACTGGTAAAGTTTTAACTTACAGGTAATTAAATGCAAAAGCACACTTTAGCTGAAGATTTTTTGAGCTCATAGCTTTGAGCAGAAAGCTCAGAGAAATATTGCAAGCATTTG
Mcal_783	197	CTTTCAACTCGTTTAATTCAGAAAAATTGTAGTCTTAGTGTGATATATACTAACGTTGTCCATGTATAAAGCAATATGTTCAGGATGTATAGGAAAAAATTCAGCTTTATGTATGTCTTTCATGGAGATATATTTACTTGTTAGAGCCAAGAGAAAATTTAAAGAGTGCAGTAGTTTTGTACATAAAATGTTATCAT
Mcal_784	411	TCTGATGTGGGGAAATTGAAGCCATTGGAGTTGGAACTTCGGAAACTTGAAGATCTCTCCGAATCCATTGTAAAAGACTTCGCCTACATGCGCCAGCGTGAAGCAGAAATGAGAGACACTAACGAGTCGACAAACACACGAGTTCTTTACTTCAGCATCTTTTCAATGTGTTGCCTTCTCGGATTGGCTACGTGGCAAATCCTGTACTTGCGAAGATTTTTCAAAGCCAAGAAACTTATCGGATAATTTCGTTAATTGTTCTGTTGATTTTCTGTGGAAGGTAAAAGAAAACAACTTTAGGAAATTTCGTTCGTGGAACCTTTTTGCCATTTCATATAGAAATTTTTTGCACAGAAATCCGTAGGTGGTTTCGGTGGAACAGTTGACACACGTTTTGTG…
Mcal_785	102	GGAGGTTCACGACTTACGCCCAAATGGACCGAACCTATCTCCTCCAAACCACCAATAGGTTCATTGCGTCCTCCTAGGACCAACTGGATAATTTACAGGATC
Mcal_786	321	TCATACTGACATTGCCATATTTATTCAGTTCTTCTGTGTTAATGTTTTTGGATTAGCATGTATATTTATAAGCCATATGATTTCTTTGAGATGTTTCAGTTTATGTAGAGTTCAAAAAGTATTTTTCTACTCAAAATTAAAATCCGGTTTAGCATCTAAATATTTTTTATTGTAATGTTGTATGTATGTGTGCAGTTCTTGCTTTTTACTTGAGGATTTTTATTTATCTTATTTCTAGAATTTATATTTCAAGTAACATGTTTTTATGCTCATGATATTTTGGCTCTTACATTGTGTAGTCGTTCTTTGCTTCATTCGTGC
Mcal_787	415	GGATCAGGTTGTTCATTCTTGAACATTTGTGGGTAAAAGTAGTCAGCTTGGGCTTTGTATAGAGTGCCAATGTCAAAATAAAGCAATCTGTCAACTAGGGCTCTCTTCTGGGGGTCCTTAGGATACAAGGAGCTGTCCGGAGCATACTTATTGGCAAGATAAGTCATGATAGCTCGGCTTTACCCACAAGTAGAACCCATTGTCATCGAGGGTAGGAACACAATGTTGTGGATTCATCATAGTGAATCTCGGACACATTGTTTCGCCTCCTAAGACGTCTATCTCTCGCACGGTAACCTCTAAACCCAGTTCACGAACAAGCATCAGAACCGCTCTACACGGACTGCAGGCAGCCCCAACAGTAAATCTCTATCGACATTTTCAGTTGCCGCTACGTGC…
Mcal_788	151	TCTTCCTGGGCGTTTAATTAAGGAATAACTTGAAGGTAAGATCATGCAGTATAAATAAGGAGATAGGTTTGTGATTCAGCACTCTGTCGATTTACAGTCTTCCTTGGTTTTGAAGCAAAAGACTCCACCATGAAGTTCATTCTCGTGCCTC
Mcal_789	429	GTCTAAACGGTGCTGTGTGTATCATGTGCTGCCATCTGCGGGGAAACATTAAAACCGAACTGGTAACAAAATGTGAAGAACGAATCGATTCGACTTTTCCGATCATTGATGCCATCCTAACATTAAGTTTCGTATGCATACTCATCAGTAACGCCTCTCGAAAACGAAGTTTCCTCTTTTGAACATCATCCATAACTATCTGAGAACATCCATTTCTCAGGAAAGAACGAGTACATTTGTAGCCTTGTCATATTCAAGCACTGTAGAAACATTGACAGCTGATAATATAGTAGAAGATTTTTGTCACAAAGAAACATCGAGAAAAAAGTCTGTTAGATGTAAGTAATTTTATTAATGTATGTTTATTCATTTCCTGTTCTCTCAGCCATTCAATCGATT…
Mcal_790	264	ATTGACTTGTCTCTCTCCTCATTAGTAACTTTGATCTCAAGCTGTCAGCATGAAAGCTGTGGTGATGCTGTTGCTGGTAGTCGCGATTGCGTTATCAGCTCCGGAAACTGAAGCCGTACTTGGGAGCAGAGGCACAACCGCTGAAGAAATGAGACGTGCTCTCGGATACCAAGATGCAGGACTTTCCGACGACGATGTATCCTCAGCATTTCAGAGTCTCTTGGAAACATTCAGCAAAGACTCAGCCTCGAAGGAGTATCTTTT
Mcal_791	304	AATCGACGTTCACTAAACTTTGCATACTTCTTCGTCCAAATTTTTATTCGAGGTTTGGGAGGACGCATTCACCAACAGCATCATACATCTCACAAAGTGCTTCGTCTTTGCTTCCTTCCTGATCACAGTACACGAGAGCTTGTTCGGAGGACGGTTTTGATTGAGAAAAATCCTAGACTGCTGCAAATCGAAGATTCCAAAAAGATCAAATTTACACCTGAAGAGAAGGAGCACTTTTAAGGAATATAAGGCATGTGCAGTAAAAATCGAAAAATGCATGTGATCATCCAGGGAGAAAGGCCTG
Mcal_792	330	ATATTTGAAAAGTTTTGAGTGTACATTCTTATTCAGTGTGGATACAGTGATACTGTTATGTGATATTTCACCAATTAAAATTTCTTGTAGACTTAAGTAGTTGCATGCAGTTTCTAATTTGGATTGTAATGTGTGTCCATGCTACTTTGTATTTTTAGGTCGCTCGCATGCCGAAGTTCTGTTAAACAATAAAAGGGTAAAATAGTTTGAGTTAACTGATTTTTGTAGTTGAATTCTGATGCAGTGCTTTAGTAATGTAATGCTGTTAAATGTATCTGTTGTTGTGTAACCATGACAGCTTCTATAATGTAAGCCTTCAGAAAATAGCAA
Mcal_793	466	GATTCAAGCTCAATTTCGGCTCAATGCAAGGCTGTTGTCCATGTGAGGGACATGCTCATACCACCTAAAGAAAGGAAATCAAAGCAGTGGTTATGGGACAGAGCAGTTAATTTTATTGAAGAAAATGAATCTCGTGTGCGAGTTGAGGAACGTCATATTGCTGGCGAGAGTTTCAAAAATGTGGAGGTGGCTATCAAATTCTACACCAGAGGGAGAAGGTGGGCGGCATGGAAAAGTGTGGCAAGGACAAGCTTTTAGGAATCTTGGTAAAGGATGCCCATATGGAGCTACACCTTGTCTTAAGATAAGAAACATGTTTGATCCTGAAGTTGAATAGGGTGATGACTGGCAAATATGTATCCAAGATGCCATCTTAGAAAAATGTGAAGGAAACAATGG…
Mcal_794	150	TGGGATAGTTGTATAAGTTGCTGTATTTTTAGGAGGCTCCTCTAGAAAAACATCAAATACCTGCTCCACCACACTGGCCATCATCCAGAGCCTTAACCAGAGCATCTTCAATCCACAAATATCACCACGAGCACAATTTACGATTTTCAC
Mcal_795	284	TTGCAAATGTTAGACAGTTGCTGAGCAACAAAGACAACGAAAAGCCAGAAACCATAAAGGAAGCAGTGCAGGACTTACAGCAGTCTTCTCTGAAATTGTTTGAAATGGCTTATAAAAAGATGGCATCTGAACGTGAAAGTAGTTCTTCATCTAGTTCTGAATCTTCAAGCACAGAAGACAAGAAGGAAGAGGAAAAGGGTGAAAAGTCTGACAAAAACTGAGAAGTGAATGCAGCTTTTAGTCAGTCAGCAGTAAAATGCATATAAAATAGACTGTCGTGAAAC
Mcal_796	374	ACCCATGGCTTTGTATGCATCCTGAGTCCTTCTCCCCATGGTGCATGTTTCTTTGAAGATAATGGTTCTCGCCCTCTTTCTTTGGCAAGCTCTTCAGCAACTGCTCGAATATGGTAGGATTCAAACCCACAGCATCCTCCAATGTAACGGACACCTAACTCGTAAGCTTCTCTGGCATAACGTTGCATTTCCCAACGAGTGCACACTCTAGGTTCCAAAGCAAAAGGAAATTCAGGAAGATCTATAAATCCCTGCTTTCCTGCATCTGGTGTGTGGAAAGCAAGTGGCTGTGTCATCAAATGGACCGAGATGCCTGCTTTATCCAGAGCATCTTTCATCCTCTTAATGGTGTGAAGAGTTTGGAAAGGGTCAAA
Mcal_797	418	ATGGAGCCTACAAAACAACAATAAAGTAAAAACATGAAACTTATGCAATGAACACCATTCTCTTAAGATAATGATGCCATTTCATAAAAAATGACTGCATACTTCTGATATCATTAGCAAGTTAAGTTAATGTGTATGAATAAATTTTAATATAGTATCATTTTCAACTTTCCCAGCAAGTATTTCCACGTGTTTCAGATTCCATTGCCTTCTCATGCTGAATTACTGTTATGGGTCTGAATTAGCTTTTGGTTTAATAAGATCATCCATTTATTTTTTTTTATGATTTAAGTGCATCTTAGTAAACCTAGAATGTTTGTGTTATTTCTGAAAACCTGTTGCTATATGTTCACATAGATATATATTGCAGGATACAAGCATTCAGAAATATTAGTGATT…
Mcal_798	209	AATGTGTAAATACACAAAAACCGTAAAAGAGTTGGTATGCAAATACTATCACTTTTTATCACAGATTCCCCTTCGTTCAACCACACTTATGCCAGTCTTCATGCAAATGTTGTTAAGTAATGAAGAAAAACAATAGCTGAAGGACTGACTCCTTGCGAAAGCGAAGTTCTTGCCTTTGCACGTGTTCTCGGAGTTGATACATTATATAA
Mcal_799	120	CGTTAGTTACTACGAAGTAATTAATTAGGTCGGGACGGAAGTACTTTCCGTTCCGAAACGAAAAAGTAAAATTACGGTCCGGAACGGAAACGGGTACCGTACGAACGAACTAGTTGGGTC
Mcal_800	119	ATTTCTAAGTTGAAAAGACCTGTATATAAACGAAGCTGCATTTCCGAAATGAAAACAAAAGCAAGAAGACCTCTATTTCTAAACTGAAAAGGCCTGTATATAAACAAAGCAGCATCTCC
Mcal_801	229	GAGGCAGAGAAAACTAAGCTTTTAATTTCTGTTCGGAAGCAAAAGTAGTTGAAAGGATGCAGAAACAGAAAGGAAGAAAGCCATAATTGAGGCTGAGAAAAATGCTGAAGTTGCAAAAATCCAGTATGAACAAAAAATTATGGAAAAGGAATCACACAAAAAGATGTCCCAGTTAGAAGATGAAATGCATTTTTCGAAACAGAAGATGCGTGCAGATGCAGAGTCTTAC
Mcal_802	218	ACAGTAAGTATTTCAGGCCTTAAAGTATTGTTGAACTACACGAATAGAATGTAACTGTCGGCAGATGGGACATTCGTTAAGGCGTTTGCCACAATCTGTGCAAGTTACTACATGGCCACACTCAAAGGAGCACGGAGTCTATGGCAGCTTCCATGCAAATCCTGCACACGTTCTCGTCTGGGATGGAATCGATGTCCTTTGATTTTGCTTCTGTGTCC
Mcal_803	450	ACAATGATTCACGGATCATGATCAGGCAGTTGGTGTTTTCCTGCTTAAAAAGTCGACGAGTGATTGACCAATAACTGATATGTTTTGCTTTGTTGCTAAACATTCTGGTTTCAGTTAGTCTAAATTAGAAAATTTACACAGACAAAGACATAACTCTGCTGTTATTTCCACCACCGCAGCGTGGTATACTACCACATGCTGTCTGATCTGAAGAAAATTAAATATTTTCCATCCGAAGCCATAAAAGGTTCTCATGTCATCATGAAGGTTCTGATTCTCTTCGCTGTCATCGCAGCATCCCAGGCTGCTGCCATCCTTTATCATCCTGCTGCTCTTCTCGGGTCCAGGACACAATTCCATAGTCAGGATGTGCTCGGCAACTACGCTTTTGGCTACAAT…
Mcal_804	384	GATTCAAAAATTGGTTGAAACTAAAGATTTATCAGCTCAATTCCTCATTAATCCAAATTCAGGGCTAGGAAAGAATAGGGCGGAGGCATCTGAAACTGCTATACGTAGGTTGAATCCTAATGTGGAAGTAAAGAGTGACACAGAAGATGTCAGTGTGAAAGAAGAAGATTATTTTTCCCAGTTTAATGTTGTTTGTGCAACTGATTGCTCTAATGATCTGCTACTGAAGTTAGACTGTATTTGCCGTAAATATTCTGTGAATTTGTCTGTGGAGATGTGTTCGGAGTTTCTGGTTATTGCTTCCTGGATCTAGGAAACCACAGTTTTCTGGGGGAAGTTGTAAAGTCTGTAGCCAAACCTGCTATGAGAGATGAAATAGAACCT
Mcal_805	297	TCGACTTACCTTTGAATTGGAAGTATGCCTGCTTGCAAAGCACAATGTGGTTGGTGTTCGAAGAAAGAGGCTTGAAGGTGATCCTTGGTACTATAAGAAGATCTGCGAAGAAGTTCAGAAGCTCGCATTACTATCGGGTGATACCTAAGCATAAAGAAATAAGTTACGGCCTGTCTTGTGCCTTGTGCAAGTTTTCGAGTCAGCTGTCCATTTTCATGATCTGGTCAATTGTAACTGAACTGCAGCTGTTTTTGTCTACTTCATGTACATAGCTATCTGATAGTATAACAAAGTGGC
Mcal_806	217	TCTCAATAGTGGTTGAAATAAGTTAATATCAGGTGTTGATGGTTTCTTTGAGATGAAATGTGTTTATGTAAATTGAAATGGAGTAGATGCATTAGTCAGGCTAATTAATAAAAGAGAAATACAACATCTGTTTTAGTTTTAATACTTTTTCTTGCAGCTCACCCTAGTAAGATGTTAAATTGTATTGCCTTCTTGTTTACCTTGAACACAATTGCTT
Mcal_807	401	GAGATCACCCAGCAGGAAGAGGTCTCATTCACGAAGCAGGAAAAGATCCAGAACACCACCATCTAAGCTGTCGAGGCGAAGGATATCTCCTTCACCGTCACCAATCAGGAGGCGATCTCGCTCGCCAGGCAGGCGGCGTAGATCACGTTCAGGTAGCAGAGTGTACCCTCGAAAAAGGAGGATTTCTCGATCTCCTAGAAGGCGTTCCAGAACTCCTAGAAGGAGATCGCGATCACCAAGCTATCGTCGGAGATCTCGAAGTCCTCGAAGATCAAGGACACCTGTTCGCAGACGCAGGTCACCTTCAAGAACTTCACGAACTCAGAGACTTTCTCGTTCCCCAACGACGTAGATCCAGATCACCACGGAGGAGGACTAGGACACGATCCAGATCAGGCT…
Mcal_808	374	ACTAATCGTAAACAACAACCAGCCAGTCCTGACCTACTATTTCAATGAAAATGGGGAGGGCTTTCACAACATATAAAACATCCCGTGCGATATATCTGAAAAGCAGAGTTCAGATTTCCCTGTGAAGCAAAAAGATGGCTCCAGTTACGGTAATGATCTCAGTATTACTCCTCATATGCCTGAGCATCCAAGTTAGGGGATATACCTACAGAGTGAAGATGTTAACAGATAATGGATTTTGTGAAGATTTCAAAGACATGAGAATTCCCCTTGGTCAGACCTTCTATGATGATGTAATCTGCGAAAAATNTACTTGCGATGCAGGAACACTATCTGCTATAGGGTGCGGTTCTGTGTCTTTCGTCATCGACAAT
Mcal_809	192	CTTCAACATGCTCAAGAATTTTTCATTTGTTCTTTGAATATCGAGTTTAATTTCTTTTTGTCTTTATAACTTACAGAAAAGCTGAATCAGTCATTTATGCTATACAGGTCATTGTAAATAACTTCTCTTGGTTACCAAAACGTTTTAGCTTCAAGTAATAAATCCGAAAACCCATTAAATGCTTTATCTCGG
Mcal_810	270	ATACCGTTCGCATTCAAGGCCAGAGTGGAAGTTGGCAAACTCCCAAAGGAGCTGGAGCTTAGAACGCATGCACAGTTCAATCCCAGCTCGTCGCGAACACACTATTCAAATGAATGCATTTATGTTTCATTCCCAGTCTTAAGTTTCACCATATTTCCTAGCGGCCAGGGGCGGATTGGGTTGACGAAACCAAGCAGCGAATTTCAGACTTGTGCTCCACTACAGAAACACACGTACCCACAGGGGAACAAACACCTCATAAATTCCCTC
Mcal_811	358	AACAAGTATCTGTGGATGTAGCGTTCCACTCTTCTTTGTTTCTTAGTATGGCCAACACATAACCATAAGACTACGCAACTATCTTTCCAGTCTAATACTAATACTGAGGAAAGGAACACAACGTGGAGAAAACTCTTTAGTAAATGGTTCAATATAATATGTAACAATATGTAAAAGTAGATAGAAATTTTAATTAAAGGTTTTGTGGTCACCATGGTCACCAATGAAATCAGATAGGGCAGAACGTAATGCTTCTGAAATTTAATTACGACGTGGGTTCAATAAAAGAATAAAATAACCTGCCATTTATTATCTGATGCATGTCGTCGCCAGCGTAATTCAGGTTTTCTATCTCTTT
Mcal_812	369	GGAGGAGCAGGCGGAGGAGGTGAAGCTGGAGGTGGAGCTGGAGCTGGATTTGGAGGTGGAGTTGGATTTGACATGAACGCAGGAGCTGGGGCTGGAGCAGGTGCTGGAGGCGGGCGAAAGTAATCTCAATTACCTGCTATATTTGCATGGCTCCATGATTAAGAGCACATCATTTTTTGGTTATTTTAAATTATGTGAACCGATACATCGGTCCTTTATTTCGTTACATGGGGACGTTGCTATCTGTACGAGACAAGCAAATCATCCTTTTCTAACATGAAGGCTATGATCGCAGTTTTCCTTTTCGTCCATGGTGGTCTGCGCCATGTGCCAGTATTATCCCTATGGATATAACTATGGATACAAGAC
Mcal_813	100	CTTGAAACGTCAAGGACGTACATTGTATGGCTTTGGCGGGTGAACAGTAGTATCCTGTTCCATGGAAGGGAAAGCTGAGAGGTGCACCGGCGGGATTTCA
Mcal_814	368	AGCAGATTTGCATGGAATTTCAGCTGTAGCCGCAAGTTTATTTTGCTTAGGTTTCAGTCACCAACAAAAAATGAACTTTTTTGAGAAAATTTCGGAAGGAACAACTTCGGATTCATCTAAATTTTCTAACTTGCAAAACCGAAAAAACTTTTAAAGGCACACTTCGAATTCACGTTATATGTACATACTCGGGGAAACATTACTTGGTAATGATGCAAACGTCCCCACAGATTGATTGTGAAAGTCATGTACATGGGTAGAACTACCACTGAAGAAGTCACAGTTGGAGGCCACAAATACCTTGTAAACAGAACCGTCATTACAGGAGGTGACGATGATTCGGAGATGGCAATTCAGGCTGTTTCCAT
Mcal_815	344	CTTTGTTATCATCTATTTGTGCACCAGAAAGACTAAATGAAGAGTCCTGCATGTTTCTTCCACCACTACGAGTAGGGGGGCGTGAATGAAATTCCATGTCTTGCAAGGCAGAAAATGGAGTCTCTCTACATGTTGGTCCATCAGTTACAACTGGAATTGCACTATCTTCAGGAGGAACATATTCTTCCCTGTCAACTGTAAGTGGGACTGATGCCTCTCTTTGTTGAATACAGGCATAAACATAAGGTGAATAAGGTGAGGTTGGAATGAAACGCCCAACTCCTTGGCTTACATGAAGTTCACCTTCTTCCATAACTAGCCTTCCCTGAGAAATAACATGTACA
Mcal_816	269	TCTCTTCTTTGTTCTGTCTTCTTCGAAAGGGAAACCAGAGTTCCATATTGTGTTGATTCTCTTCTTTGTTCTGTCTTCTTCGAAAGGGAAACCAGAGTTCCATATAACGTTGATTCTCTTCTTCCTTCTGTCTTCATTCTTCTGATATCTTTCCTTCCAGATGACCGAAAGGTTGAATTTGTTTGATACACTTCAAATCCCTTTATTTCAGGCAATTTTCAGACTTAAAAATCAGTGGGAAGTACAAGTTAAAACTTTCGAGACAGAGG
Mcal_817	412	AGATCGTTGAAGAGAGAGGTCACTTCTACGTCTGCGGTGACGTCAGCATGGCAGAAGATGTCAATCAGACGCTTCGAGCCATCATTCAGGAAGGCGGAAATTTGACACACTCAGAAGTAGAAACTGCCATAAAAACACTTCAGGAGGAGAATCGTTATCATGAGGACATCTTTGGAATAACCCTCAAAACAGCAGAAGTAACGAGCCGCGGACGAGAGGAAGCGAAGATTCGTCGTAGCACATCGTCCACTTGAACCGAACTTTCAAGATTTTTTTAAATATATTTTGATTCCGATGCCGCAAATCTTGTACTCAATCCTTCATTTCTCCGTCTATCTCTAATTGTGGAAAAGAAAATATACATTCACCTGATGTAAAGTAAAAAAAATAGATTGATTC…
Mcal_818	292	ATCAGCCAAGGCCACAACAAAAGTCGGATTCGAAAACCGAAAATGCTGCTTGAAGACTTTATTTGTCCGCGACAAGTTCCATCAAATCAGAAGCAGGCCATTTTCCAGAAGGGTGACGTCCGAAGATTAATGTTGCCATATTGTGCTGCGCAAATTGGCACACCGGCACTGTACTTTTTCTTCGGCCTCTGTGTGGTGCTTGCTGCCGCCGATGACGTAGATAAGGAAAAGGACTGCAAAGTTTTTAAAAATTAGCATCGCCTGCTCTGCTCCTGGCAGTGACATACGAGAA
Mcal_819	117	TTTTACGGAATTTGACTCCAGCCATTTTTGTGCAAGTTGCGTGTTGTGTGAGAGCGGCGTTAGCGAGACATTTTGTTTGGCAGGTTTAGTTCAGAAATACCATAACAGTTGGCGCAG
Mcal_820	336	CGGATGTAAACATGGCAGCAGATATACCACGTGAAGTCGATATAGAAGGAACCATGATGGGGGCACACTTATTGTCCCGTCCTGCTGAAGAGTTTGGAAATGATCCAAATGTAGAAACTGCATGGGCACTGAAAGCTGTTGAACACATGGAAGTTTATTTCAATTTAATTTGCTCTGTTGATCCAAGACTCCTAAGGCTAACACCACATGCTGATGCCATATATAAAGAATTTAGGGAAACATTTCCAGATTTTCCAGTTTCCGTGTTGTGTGAAGATAAAATAAAGAGTGAAGAAAGTAAAGAGAAATGGCGTCCCTTCTGTAATAAATTTGCAA
Mcal_821	239	GAGCCAATTAACCCTGAGCAAGTCCGTGTATTCTTTACTGGTGGAGAGTGCTAACGCTTTGTCCTGCAACCCGAGCTTCGTGGAATTATCAAAATGAACGGGATATTCTTTACGACAACTAAAACCGCAAACAATCTGTTCGCAAATTTGGGATATAGCTCTGACGAATTTAATTCATTTCACAATGTTAGTTCAATTATCCTCTGAAACACTTACAAGAAGTAATACATTCGATGTAT
Mcal_822	354	GATCCTAGAACAGTAATGGTCCTCCTAAGTGCGGTGTACTTCAAAGGAACATGGAAGACGCAATTTGATCCTAAAAAACACAAAACAAAGAATATTTTATAACAAGGGTTTGGAAAACGAGCAAACGAACGTTCCAATGATGTATCTCGAAGAGTATTTGCCTTATGAGCGATTTGAGCATTACAGAGCTCTTGAACTTCCCTACAAAGGNGAAGACATATCTATGGTCATTCTTCTGCCCAATAATATGGATGGTTTAACTAAGTTGGAAAAGGAGCTGAACCCTAACATGATAAAGACGTGAGAAAACTCACTCGACAAAGGAGAATGCAAGTGACCCTTCCAAAATTCAAC
Mcal_823	101	ATCAACAAACGTAACAACAACAACAAGGCGAACAAGCGGTGCCCGGGTGTGTCAGCCAGGCACACAAGGCCTATTGTTATCACACAGGACATTCATACCTT
Mcal_824	392	CTGGGCGAGTTTTCAGACATATCTAAATTATCTGAAGGAAAATGGAGAAGAAGAAGGCTTGCCTGGACTTCCCCTCAGCAATGAACAGTTATTTTTCACTGCATTTGCACAGATGAACTGTGAAAAGTTGAAGGAAGACAAATATAGAAGTTATCCAGTTGAACTTGTTATACGCGCAAGTGACAGGGTCAATGTTCCTCTCATTAACTCAGAAGCATTTTCTAAAGCTTTTCGATGTCCAATCGGCTCAAACATGAATCCTAAAGAGAAGTGCTGCATCCTTGGTGATGGAAAACCATCAGAAAAATGCAGATGAAAGATTTCAACTGTAATCGTGCCATGTGAAACTTCGTGATGCCAAAGCCTGCAATGCTGCAAGCAGAACTGCCATT
Mcal_825	212	CCTGATTTCAGTTCCTTCACCACCTGCATCACTGTTAATGACCTCGGACATCATATTTACTGAAGCTTGTTACAATTCCACTACTACAGAAAAGCAGGCTGAACTTGACAAGTAAACAACGCGCTAATGGTCATTTGAACCGAAAGAGCATGTGGCTATCGATACAAATACATCGATCACGTGGTTTTCCCCATGTACTAGTAGATAATAAG
Mcal_826	245	ATAATAAAACATTAGTTGGTTGATCGGTTCGTTTTAAATGAACTTAGAAAGTAAATTTCAAATATTTGTAATGCAATCTATGGAAGATAAGGCATTGAAAATAATGTTTCATAAGACTGTGTTCAGTATGGGGACTTCGAAGTTGTCTTCGAAGCCTTCACTGCATACAGAAGCCTTTTTTCCCCTCTGAGGAAATAGTTTAATTTGAGATCACAGAGTTTCGGTAAATTACCATGTTCTGTATG
Mcal_827	440	CCGTCTTGTATCCATAGTTATCTCCATAGGGATAATACTGGCACATGGCGCAGACCACCATGGCGAAAAGGAAAACTGCGATCATAGCCTTCATGTTGAAAAGGATGATTTGCTTGTCTCGTACAATGCTGGGTCCGGACTCATCGTACACGAGAGCTTGTTCGGAGGACGGTTTGATTGAGAAAATCCTAGACTGCTGCAAATCGAGGATTCCAAAAGATCAAATTACACCTGAAGAGAAGGAGCACTTTAAGGAATATAAGGCATGTGCAGTAAAAATCGAAAATGCATGTGATCATCCAGGGAGAAAGGCCTGTTTGCTGACGACAATTGTTATGCTTGCTCTACGCTTGTTGTGTTTATACTGCTGTTCAGATTATGTTATTCATAGTTTATCAA…
Mcal_828	248	ATCTCATTCTAAATCTCCGCACAAAACGCCATGCTTCACCAAGCTCTTCACCCCCAATTCGTAGACACAAGTCAAAGAAAAGCAAACACTGACGAATGTGGAATGCTTTTATTTTCATTTGCCTATTATTATCATGTTGTCACATAATGCAGTCTTTGAAGTTTGAAACATTTTGTACAAAATTTGAAATATCTAATGAGGAATTATCTTCACTGCCTGTGTCATCATTTTGTGTATAGAATCAGTAA
Mcal_829	107	CTAATACGACTCACTATAGGGCAGCGTGGTCGCGGCCGAGGTACATGGGGTAAACGTACCGCACTCTTTCTTTGTACTGGTTTCAGTACTTTACTCGAAGCGCATAC
Mcal_830	281	AGTCTAGCAAAATGCTGCCCAATTAAGGCCAATTAGAAGTGCTTTGAGGAACGAGGTCTTCCCAAGGATACCTGCAGTTTCACCATTTCCACTGAAGAAAAGAGGTGCTGTATTTAAAAAGCAAGGAAGTTGATAAATGGTGCCTTCCTTTCCTTGGCAGTGACAAAAGTGTTGTCTCAAGATCACAGTTGTTTAATTACCAGTTTAAAAATGAAAGGCCAGTTCAGTTGGAGCCTTACTTCTGTGTCTCTTCATGGTGGAATGGTATGATGTTCATGCTT
Mcal_831	333	GTGGTGGAGTATGGTGGTATTCTTGGTAGGTATACGGTGGAGGAAGCTGGGGTGGAGGAGGAAGAGGAGGTATACGGAGGTGGCAGTGGAGGTTATGGAGGAGGCCAAGGAGGTTATGGAGGAGGATACGGAGGTGGATATGGTGGTGGTGGTTATGGAGGTGGATATGGCGGTAACAAGGGATAAGTGAACGGAATTATCCATCTGGTTTCATGGATGTAATCACAATTGAGAAGACCGGAGAATACATTAGGCTGCTGTATGATGTCAAAGGAAGGTTCATTCTTCACAGAATAACTGCTGAAGAAGCAAAGTATAAGTTGTGTCGTGTAA
Mcal_832	142	AAGTTTCTATACAAATTAAATTCACAATCACAGATGTTCAGGAATGGAACAGTGATTTTCGGTGTGTAGTTGTGACACTATGAGTAAAGCAAATGTGTCCGACATTCTTTTCCGCTGTTGTACGAGACAAGCAAATACATCC
Mcal_833	119	CCCGATTGCGGAAATGGATCTGTCTGGCCGTTGGGTTCTTCGAAAAATGCGTGATGTTTGTTCCACGCATCGTCTGGAATTAATGAAAATTCCTTCTTCGCTTCAAAAATGTATGATGA
Mcal_834	346	TTGACTTGTCTCTCTTCTCATTAGTAACTTTGATCTCAAGCTGTCAGCATGAAAGCTGTGGTGATGCTGTTGCTGGTAGTCGCGATTGCGTTATCAGCTCCGGAAACTGAAGCCGTACTTTTTCTCGGCCTCTGTGTGGTGCTTGCTGCCGCCGATGACGTAGATAAGGAAAAGGCTGCAAAGTTTTTAAAANGCATCGCCTGCTCTGCTCCTGGCAGTGACATACGAGAAGAATACAAAAAATGCACCGCCATGAAGCCAGAAAGACTGCAACATGTGATGAAATCTTGCTGCGACGAACAGATGCCTGGTGTTGAAGAGGAAGAGAGGTACACGAGAGCTTGTT
Mcal_835	305	TGCTGCATCCAGCTTATTCCCCAGATCTTGGCCCTACAGATTACCACCTGTTCTGGTCCTTGCAACATTTCCTGGATGGACAGCGCTACGCCAACCGCCATGAAGTAGATCGAGCTGTTACCGACTTCTTCGTGTCAAGACACTGGATTTCTGCAGAGCAGGTATCGAACAACAACTGCTTCCACGATGGGAACAGTTCATCTCCAATGACGGGGACAATATCTCCGACTGATGTCGCCCTTTTCCAGGTTTTCCAGATAGGTTTCTGTTGCCGCTCATTTTTGGACATTACTTTCTTTCCTAAC
Mcal_836	264	ATTCACAGCATTATAGTGCATTGGCAGTTTACAGTGAACTAACAAATTTTCAAACCACATATACCAAAGTGTAGAGTTACATTTAGCTGAGAAAGCAATAGGTAGGCCACCTAAATTAGAAATTCCAAGGAAGTAAGTTTATGCAACAATTTATGCGTAATGTAAATACAGTTGAAATCAGTTATGGTGAAACCTTGGCTAATAGAGTCAAAATTTTGAGTGGTGGTAATTAAATCTCCATGAATTAATTAGTAATATCCTTCA
Mcal_837	313	GAGCATCATCAGATGATGAAATTCCTAAGTCAGCTCGGAAAAAGGTCAAGGGTCAAGTGATTCAGCCTGACATTAGTACTCTTCCTCCTCTTAATATTACTCATCCATCTGATGTTTTGGACATGCCTGTGGATCCTAATGAGCCAACATACTGCTTTTGTCACCAAGTCTCATATGGAGAAATGATTGGGTGTGATAATCCCGATTGCCCTATTGAATGGTTTCATTTTGCATGTGTTGGCCTCACCAGCAAGCCTAAGGGAAAGTGGTATTGTTCTAAGTGTTCTGCAGAAAGGAAGAAAAAGTAGATGCA
Mcal_838	339	GCATGAATTTGAGTCTTGTAGTCGAATTGAAAAAAAAGAAATGTGTTTAGGCAGCTGCCTTCTCCATTTTGATCATTTCCAAAATGCCGTCCTGCATCTCTTTGACAGCCTGGTACAGGGACAGGGCAGCCTGGATGGCAACATACATGGCGGGGGCGTTGAAGGTCTCAAACATGATCTGTGTCATCTTTTCCCTGTTAGCCTTGGGGTTAAGGGGGCTTCGGTGAGAAGGATGGGGTGCTCTTCTGGAGCAACTCGGAGTTCGTTGTAGAAGGTGTGATGCCAGATCTTCTCCATGTCGTCCCAGTTGGTGATGATACCGTGCTCGATGGGGTTTAC
Mcal_839	336	AAGAGCAGTTAAAAATGCTATTGAAGGATGGATGCTTAGTACCTGGTGCTGGGGCCTTTGAACTGGCTGCACATGCTGAGTTACTGAAGTACAAATCAGAAGTAAAGGGAAGGCTACAACTTGGAGTTCAAGCATTTGCAGATGCTCTCCTTAATCATTCCAAAGGTCTTGGCGATCAACTCTGGCTACGATCCTCAAGAAGTCATTGTCAAGTTGGTGCAGGAATACAACAACAGTGGAGGTCAACCAATTGGATTTGATATCAACACTGGTGAACCATTAGTGCCTGCTGATGCTGGAATCATGGATAATTACCGTGTAAAGAGACAGCTGCTT
Mcal_840	261	ATGTAGCAGTTTTCGCCACCGATATCTTCCCATTTTGTATGAGATCTCAGGACACACCTTTGTTATTGCACTTGGCGAAGAAAGGCAAATACTTTCGGTGAGGAGCAGATATATCCAATTTCGTCTAGAGCAGTGGACGTCGTTCCAGTGTCCGTTTTCCGTCGTAGAACTCCACGCACATCTCGGATCGATCGCTGGGTTCTTCGTTGTCCCAGTTCCTAAAGTCGAACGGACTCTTATCAACCCATTCAAAAGTACCTG
Mcal_841	383	GAAACCGTGGAAACGGTGACCATGAAAGCTGTTGAGGTACAAAAGGAAGATGTAGAAGACACAGCACAAATAACGGTAAAGAAAAACCAGAGAAAGAAAAGGTTGAGGAAGTTGAAGAGAAGCCTGTTACCAAAAAGATTAAGCTACCTAAGAAGAAACAAGAATCTCCAGTAAAAGAGACCTTTGCTGTTCCGATTAAGAAGGAAGAACCTTTAGAAGATCAAGTGGAAGAAACAGTTGCCATTAAACTCACACCGAAAGGAAAAGAAGTGACAGAAGCTGAAGTCACGGAGCCTGTTAAAGTTACTTTGCAGCCAGAGAAGCCCAAAACCAATATGATGTTGTTTGAAGAGAAAGCTGAAATCACAATCAAGAAGAAAGAA
Mcal_842	109	ATTGAATTCCGCAAGAATCTCAGAGGAGAATCTCTAAATTTCTAGCGGCGTTCTTGTTTGTCATCGACTTCTAGACAAAACGTTAAGTCAGTCGCTGCAGGTGGATGAG
Mcal_843	309	GAGTTATATACGGATGATGCAAGCCCCAAGCATGAACCAAAAACTGAAAGTGTCGTTGAAGAATCCCCTGCTCCAGTTGCAGATTCTGCTAAGGCAACCCAGATGTCATCAGAACAAGTAATACTTTCCACTGCTAAGATTACTCTCGATGGATCCCGTGGGAACGCCACGACTTCAGCCGCCGAAGAACAAATGAAATCTGACCACTAACCCTTAAAACTAGGAATGAAATATGTTTACTTAGATACATGTAACATGTTGAGAGAGATGAAATTCAATGGACATGACTGTGATCAACTGTACAGTTAC
Mcal_844	117	ACACTTCCTTCCTCTTAACATGTTTCCATTATTTTGGACAACCCCTGTACATATACTGCTCTCCAGCAGCCCTTCGCTGCAATATAGGGTTTTCTGTCCCAAATACAATCTATACTT
Mcal_845	331	TTGGAGCTTTGCTGCTTCTGGTTGCCGAAAGCCAAATTGAAGGGAAGCGATTATTTGCAGGTGTTCCAACCCTAGGGGAGAACAAGCCGAAAAACTACCTTCAACTGGCTGGTCGCACTTGTCTTGTCTTCATGTTCATTACAGTTCTCCGTTTAGAACTGAGTGTGCTGCAAGTTGTGCAGAATGTAATAGCTTCTGCACTAATGCTTCTTGTAACTGTCGGCTACAAAACAAAGTTATCTGCTTTAGTGTTGGTCATCTGGCTCACAGCCATGAATTTCTATCTGAATGCTTGGTGGACACTCCCACCATACAAGCCTATGAGAGACTT
Mcal_846	131	CTAACATGGCTCCAACTCTTGGATACTGGGACGTCAGGGGCCTGGCTGAGCCCAATCCGACTATTTACTCCACTATAGTGGACAAGATTTCGAAGACAAGCGTTTCACCAATTTGGAAACATGGCAGAACG
Mcal_847	281	TTCAGAAACTGCATTATCTTTTTTTGTAAAACTCTACCATGGATAAATGCATAGTGTAGTAGTTTTGGTCAAAATTGTGACCAGCATGTTTTGTTTCCATAAACTATTAAAAGCATTTTTATAGTATTAGGCCATTTTTCAAATAATTAAAATGTTCATAGTATTAGGCCAGTATTTTCTGAGAGGAAAAAAATAGTTCTCACCTTTCGTAAAAATTCTGAAAACTGTCTGGTGTTACTGATGCACCAAAATTTTACATAAATTTTACTACTGATGCACTA
Mcal_848	130	GCCGGAATATGGCCAGTACTAAAACTAAATGAGCAATGAAGTGCACTGATGTAGATGATTAAAAAACTAGATGAAATACACCGTTAGAACCCAACACTATAAATTACTGTTCTAAGAAGAAAATAGTTTC
Mcal_849	127	GCTCTTCACTGAATAACTGATATCTTTAGTAAAGTTATGAAATGCAATTGCACAACTTTGCAGAAATATTAGACAAAATAGCAATTTTTGATCTTATTTCACCCTATTTTAGCTAAAAGCCTTGCAT
Mcal_850	245	CTAATTCGCACACAATCTGGTTGAAACACAAGTAGTAGTCTTGAGGGTCCCTTGGCGGTGCTTGTTCCTGGTCCCCCTCTCCGGCTCCTGGTCCTTGTCCTAAACATGGCTCCATGGTAAGAGAAAATAGTACCAGGCTGTCAAAGAGATGCAGGACGGCATTTTGGAAATGATCAAAATGGAGAAGGCAGCTGCCTAAACACATTTCTTTTTTCTAATTCGACTACAAGACTCAAATTACATGC
Mcal_851	429	GGGGCTCCACACCACGCCTACCATTACTCTCCAGTTCACCATGGCGCTTACTGGTCCCATCATGGTCTTCCTAACTACGCACACTGGGGAGCACACTGGTAATTTCTTGGAGTCATTAAAATAGAGTGATACCTTTCCCTTTCATGTAAAGATATGGTCTTCTTCAGGACTTAAAATGAGTCAGTTAATCGATGTACATGGGGACATCGCTTCAGCAGCTAGCTAAGTTTGAAGTCTTCATCTTTCCTGCAGGTTACTTGAACACGTTGCTTCAACCATGAAGTTTCTGGTATTGCCACTTTTGTTTGCCGTCGCCTTTCGGTGCAGAATTATCTGCACACCAGGCCGGTGATGCTTATGGATTTCACTACGCCACTGGAGATAGACTGGTGGACACCA…
Mcal_852	171	GTATGTGAGAGGGTTTGTAAATCTCATGTCGCTGATGATATTTGCGCGTTGGAAGAACTTTGCAGATGGGGATCGGTGTTTCCTGCGGTGGTGGTAGCAGCTTTCGGTTTCCAGGCAAAAAGGATAAACGTTGGTTCAGAATAGACCCTGTTGTCCTAAGTAAGGATGAAG
Mcal_853	221	GATGTGCCACGAAAAAAATGAAAAAAAGAAAAAAGTAAGTTGTATAACTTGTAAAGTCTTTTCTTGTAGACATGTATATGTTGTTTTCTGCATTTGAAATGTGTTAAAACATGTTATCATATAACACATAGACTGTTAGAAATGCTCTTGTAGAGTATTTACTACAGGCAGGTTGCATTTGTTGCGCTGAACAGATTTTATACTATCTAGAATCAAAATTT
Mcal_854	329	TGTGACCACCATGATGCTTGTTAAGCAATCAGTTCCCTTTTTAAAGAAAGCTTTTGTCACAGAGCAAATCTCTTCTGAAATGCCATTTGTTAATTGCTGTGTGAGCTGTGATACAGTTTTATCTTTTTCAAACTAGATTTTAAGTGTTGGTTACAGTACAATGTTTTCAAACCTTCATTTTGGCTCTGCAAGATAAACAAAAGCAATATATCAATGAAGAGTCTGTTTGGAACTATTTTGGGAAAGAATTTTGAAATGATCCTTGAATGAGATGTATGTATGAATCGTGATTTCTCACTGTATCTTTCAAATAGGTAAGTATATTTCAA
Mcal_855	405	TGTAGTTGCTGGTGTTGAACTTCCTGTGTATGACATTACAAAGAGGAATCTCATCATATCTGATATCATTGGAGATAATGTTATCAACCATTTCATTTCTAGTTTTGTTGCTGGTTTAACGGGTGCTATTGCCTCAACTCCGATTGATGTCGTTCGGACGAGGCTGATGAATCAAAAACGTTTGAAAACAGCCCTTGTTGAAGGTGGTAGAGCTCAAGTGATTTATACTAGTTCTTTTCACTGTGCTGTCCAGACTGTTCAGACAGAAGGATTTCTAGCATTATACAAAGGTTTTATTCCTACATGGGTTAGATTAGGACCATGGAATATTATTTTTTTATCATGTATGAACAGTTGAAACGCCTCTACTAAGTGGAGAAAGTCAAGAGAAGAAACTGG…
Mcal_856	152	CACTTCTATTCGGTCATTGTGACGGAAAATATTTCGTTTCAGCGAGAGGATTTTCATTTTCCCGAAATTCAGCTGAAATTCCACTCAATATTTTACTGGATGTCTTTGTAGTAACTTTACTCATTATTATGACTTACACCTTACTCGGCAGC
Mcal_857	166	CCTCTCAGGTGGTGCAAATGATCTTTATTTTCATGGTGCTAGGAGCCAGGGCAGTGATTTCTTTCTGCATACGACCAGCAATACCAGGGTACAATGAGGAACAGCGGCAGGCAGAAACTATGCTTTTGTCAGTTAGACCAGTATGCTGTCGAGATGGATAAGCATG
Mcal_858	358	AAATTGCAATTACATCCAAACGGTATTCAGTATCAACAAGCATGGTCCCATTTGATTCTATAGAAGGAACCGTAAGACATTTCAAATTCTTTATATATATTTATACATAATTCTGAGCTCTCAGTTAACTTTCAGTCCTTGGAATAATGGGAAACGACTCTATGCCACTACTGCTGTTGTTGGTGTCCATTGCTGATATTGTTGCTGTGGATATGGGTATGAGCCACCAGGGGGTGGGTATGTAGCATACTGGGCAGGTTGAGGACCACCTTGGTATCCTGATGGAAAATTAACATACTGCTGAGGTGGGAGGTAGGGGTTGTAGGCAGTTGGCATAGGAGTGTATGGATATGGATAT
Mcal_859	308	GTGGGTTGGATTACCAGTATAGTTAAGAAAGTCAATAGAAACCCATAAGCTCAAAGTCAAGTAATATTTCATTACAATAATTTTTGTTCAATTGTGATATATGAATGTGCAACATATGCTGATGAAGGCATGTAAACAAATATTATTGACTAAGAATGCCAGGATTATGTTAGTGAATGCATTAATATGCATTCCTTGAAAGACCATTACAGTCTATGGAATCTTACTGTCCTCCTAGTAAGACATTAAATTTCTTGATTTTTAATCAAAATATATAACGAAGGGTATCTTATTGCTAATCAGTCACA
Mcal_860	282	AACAAGAAAATACTTGCACAAACAAGATCCATTCAGGATTTACACATTTTATTCACAAATGGTAAAAAAAAAAGGGCTTACCAAGGAAGATAACTTTGTATGTGTAACGATTTTGTAAATAGCATGTTTTTATTGAATTCCTAACTTTAAGTATCAATATGCATTCTTTGTGCATTGTTATTCACATATTTAATAACAATCAAATGTTATTTCAAATATACTAGATCGTGCACACTTAAGAAACATCTCTAGCATAGTAAATCCGTTTATTAGTGGTGTAAT
Mcal_861	366	CCGCAGTAAGAAAATTCAACGAGTGAAACGGCAATAACTGCAATTCACGAACAAGAGCAGCATGAAGGTCACTGAGGGTTAGGGGAAGGGTATGACGGCCAAAATACGTCTCCGAGAGCATTCCCATAGATGTTCTATGGCATTCAGATCCGGAGAGTATGCTGCTCAATTCTTTCGTTGAATTCCTTCGTCTTCAAGGTATTGGTCGACCAGTTTGCCTCTGTGTGCAAGACCGTTATCATCCATTGAAATGAAATCTTGTCCAATTGCACCAGCATACGACTTAGTAACTCTATACCGTTGAGCAATAATGATACCTCCAGAAAACNTGTGGAGGACCTTGCGTCCACCTAATGAAAATCCAGC
Mcal_862	328	TAGCTGAAGCATTAGATGCCATATTTGATGTATTTGCTGAAGATCACTTAGATTCTATTGCACAAGAGATTTCTTTAGTAGAGAAACTTACTCACTTGGTACCGCATCTAAAAGGAAAGATCAAGCAACAGTGGAAGTCCATTGGAGAACATAAACTAGTGGTTTTAACTGCCAAGTCAAATCTACTACGATTTATTAAATATAAAAATAGTGTGGCCAGAAATAAGCGAAGTTAGAAGTTGCTTTGTTTTCATAATGTGTACATAGATATCTGATTTGAACATATGTATTTAAAACATGTAAGCATGCATCATGTTTATAAATTGTA
Mcal_863	285	GTACCATCTGTCTAAATGAATGAAGTCTCTTCCACCACTACCTAGGGGATAAGATACAATAGGATGCCCGTTTTTTATATTATATATCCAGCCATACAGCAGCTTCTAGGATCGGGATTATTTACGTTGGATTTTATTCAAAAGCCTTGTGATGGATCGCCATTATGTGGCGAAGAAAGCTATTGAACTTTACAGGCATAAACCATTCCACAAGAACTGCTTTTATCAGTATTTAAAAGTTTATTTTATCTGACTGACATCCTTTCTAAAGTCATAATTCTTAAG
Mcal_864	139	ATTGGGTTCTAACTTAAAGTTCTAAGTTTGTCTAGGTTGGTCCTACTTGTTTGTTATTTTCGTTGTTAGTCTTGGTAAATTCGGTTGTAGTCTTAACACTGTCTGTCTTAACAGAATGGCTGATGCTAAACCAGTAAAA
Mcal_865	147	AGGAGAATGATCTTCGGAACAACGGGATGGTTGCTTGCATCGGGTGATGCAGCAGCAGCTTGGGTGACACTTCCGATGGGGAAATCGAAGCAGCCTCCGTGACGACGGACGGATACATCATCCGACGTTGTCATCTGACTCGACATT
Mcal_866	269	ATGAATGTATTGAATGGCTTGGAGGTTGTGCCGTTTTGGGGTTTGGTGTGGCGTGTGCAGAGGCTGCTCTCGTGGATGGTGCTATAATTGACGTAGGTTTTACTCTTTTGTGGATAGAATGAAAACCGTTAAAGATATGGTTTTGAAACTTGGTACTCTATTAGTTCTGAAGTCAGAGATTTCAAAAATGCTCACATTTTGTTTTTATCACTTCAACTTCTATACTTATGAGAATTTTTTTAACCACTTTTGCAACTTTTTGGTAAGAA
Mcal_867	110	AAATTATTAAGTGGTTTACGCCTGACTGGGTGTGGTTCCATGGGATTTCATCTACCAATTAAATGCAACAATTCAGATTATATCAACAGTCATGATCAACTTTTATTATT
Mcal_868	321	ATGTGTGCGTATTCTTGAAATGGGCCTGTGAACCTGAGCATGATACCAGGAAAAGAATGGCCATCAAGGCCATTGCTGTATTTGCAGTTATTATGTCAGTGACATACTACTACAAAAGGTTGAAGTGGAGCTCTTTAAAGACCAGAAAGATCATATTCAAGCCTAAATAATGGCAAGCTCATTAGAAATGAATGAACTAAATTATGAGGTCATCTCATGTGGCAAAAAGATTCCTTTCACAATGACAAATGTGTTCTGTAAATGTAGTTTAAAATCAGGAAGTGCTAATGTAGATAATTCTCGGGAATGTGAGCTTTCTAA
Mcal_869	308	CGATGATCTTGATCTTCATGGTGCTGGGGGCGGAGAGCGGTGATTTCCTTCTGCATCCTGTCAGCGATACCGGGGTACTGAGCTGACAATATCTAATCTGATCTCAGTGCCTTACAGTCATCTGACCACGAAATTTTGTGTACTTCAAAAAATTATCAATTTGATTAGTTTAGTTTAAGTATTTTTATTTCACTTTGAAAAATTAAGCTGTTATGTACGAAATAAAGGACCGATGTATCGGTTCACATATTTAAAAATAACCAAAAAATGATGTGCTCTTAATCATGGAGCCATGCAAATATAGCAGG
Mcal_870	390	CGAGTTAGAATTTTATTGATTTTAGAAGCTATGGATTCAGGAAGAGCATAATACCAACGCATGCATATTGCCAAATTACTCGACGAAGATACAGTTGCTGACTGAACCGGAAAAAAATGAATTCCAAAGATCAGCTGGCACTCCTTTCAGATAAGGAGAGGATAATCTTAAGCAAGCCAGAAATTTTGACATCCAAAAGTCGGAGAAGATGATACGTGAGAGTTTCAAATTCAGGAAGAAGTTAAATACAGTAAGAATTTTACTAATGGAACTTACCAAGTACCGGAGTGTACAAACGCTACAGAGCGACGGCTCTACTTGGATTTGATAAGGAAGGTAGCATAATCAGACTTGTATGAGTGGCATTTGTGACACTAGAGGTTATATGTA
Mcal_871	195	ATTGGTCATGAAGTGCTTCCTGTGACAAAATTTCACTGTCATGTAAACAGTACGTAAGGTGAACATACATGCATTAGTATCTTCATTTTTAAGATTCACAGTAATAAATGTATGCCAGTCCTTAATAGAACTTGTTTTATAATGATTCTGTGATATTAATATTCCCTTTGTCTTTTCACCTTTGTGTCATAATAC
Mcal_872	250	CTGGTACCTCTCATGGGCGCAGATGATGAATCTACAACTCAAGGGCTTGACGATTTGAACAAACGGTGCCAAGAGTACACTCCCGGAGCTGCTGTCTCCCACTACGCATCATCCGTCGGTGGTGGCGCATATCCCGGTGCCTACAGCTATGGCTACGCTACTTATCCTCATCGGTATTGGTAAAGACAAGGATGACCGTGGAGTGAAGTCAAGTTTGAACATAAGGAGTTGGACGTCCAATCTCAAGGAA
Mcal_873	361	GGTAGAGAAGGAACCAGCAGTGTTACCCCTATGAGCTACAAGGAGTGGCTCGCCCCTTCTTTAGAGCCACTGGTTCGAGGGTAGAGAAGGAACCAGCAGTGTTACCAGTATGAGCAACAAGGAGTGGCCCGTCCCTTCTTTACAGCTACTGGTTCGAGGGTAGAGAAGGAACCAGCAGTGTTACTCCTATGAGCTACAAGGTGTGGCCCGTCCCTTCTTTACAGCTACCGGTTCGAGGGTAGAGGAGGAACCAGCAGTGTTACCCCTATGAGCTACAAGGAGTAGCCCGTCCTTCTTTAGAGACACTGGTTCGAGGGTAGAGAAGGAACCAGCAGTGTTACCTCTATGAGCTACAAGGAGT
Mcal_874	107	CAGTTCGCACAGTGCTGGCTTTCTCATTCCTACTCAAACTTCCGTAAGTTAGTGGATACGTCTGCCTCTTCCCAAAACCTCGGCTGCCTTGCATGGCATACGATTTC
Mcal_875	296	AAAGAAACATGTCTGATGATTTGGATGAGGCTTTGCTGAAATGGCTCAAACAGAAACGGAGTTTTAGTTAAATGCTACTATTTTAATGGCAAAAGCAGAAGAACCAACCCAGCTTACCAAAAAAAAAAAANAAAAAAAGTACTGGCCATATTCCGGCTACTATGGGCACCAATATGTTAGCGGCGCAGCCTATCCGTATGCCTACAATTATGCCCCCTTGGAATCCAGCCATTGGTGGAAGAAGTAAATTCTTTTAGGTAGTGACTGGATCAGTAACGGATTACGACTTATTTGGA
Mcal_876	130	TCCAACAGACACAAAGCAAAATCAGGTCCACCGGATGTCATCTCTGCAAGCACTTCCGGTACGCTCTTTGTGTGATCTTTAGGATTCAGAACATCACTGCATCCCAGTTCCTTAGCTAGCGGAAATTTTC
Mcal_877	160	GCTTGTGAAAATGAGTGAAGAGAATTCCAGTCTAACTGAAATTTGGGGTCATATTCGAGTCTTCATTCTTCCCTCTGTATTTTAATGGTAGTCTCTGTATTCAACTAAGAAGAAATTTGTTCACTTCAGTTTCGTAACGTCTTGCGTCTAGAGCGTATGT
Mcal_878	293	TTCACAATGTAGTCATGCATCTTGAGAAGTGCACCACACAGAATTGTTGCTGTTATATGCCATGTTCTTGTTGTCTGAAAGGTCTGGTCTTTGCTTCCATGCATGCTGTTTGGTTTTCCCCACCCAGTAACTCCATCTACTACCAAAAACTTACATCACAAAAATTCTTTCACTTTTAGTTGTACCATGTATAATTCAAAGATTGCCTTTGCTGGCTGAATCAGAAGCAAAGCAAAATATTACTTAGGTAACTAGACTCTCATTGCATCTAAAATATTTTCATAAGAGTTTTC
Mcal_879	453	CAGGGAAAATTAGGAGAGCAGTTCTTCAATTTACTCCTGCTAGCTGGACCCATGTGAGGTGGCTTGATCCCAACTGTACGTACATGAGATTTTTTGCAGTTTCGCAGCTTGTGATTTTCTGGCAGATTACTGAACTGAATACCTTTTTCTTTGAAACATATTTTTGAAGTTCCGCCAGATCATCCTCTCAGCATTGGAAGGATTGTACTAATAGGCCTTATTGTTGCCCCAACTCTGAGGCAGTACTACAGTTATGTTACTGACACAAGGTGTAACGAGTTGGCACGCAGTGCTGGGTATTTGGGGCCGATTACTCTCACAGAAGCGATCATCTGTATAAAGTTTGGAATGGAATTAGTTGCACAAACTCAGTTAAAGAACATTTTGCTGTGGGCTTCT…
Mcal_880	126	AGGTAGCTCATGAGGTGATGATCTTTCTGTCTTGGTGCAAGAGTAAGATGACGTCCTCTTTCTAGAGCTGCAGATTGAAGAACACGAAGTGTCATAACAGGGACTTCACTTGGCAAGTTCCTATCA
Mcal_881	310	AGGAGCAAACTATGTTAAAATAGAAACAGCAAAGCAGAATTTACGTAGTTTGGAGGAAGATTTCAAAAACAAGACAAAGTACTTAGAAGTGAACTGCCTCAGATGTATGAAGGAAGAGTAGAATATTTACAGCCCTGCCTTGAAGCTCTCATAAAAGCACAAGTTCAGCATAGTGCTGATATTGCCAAGATACTCAGTCAAAATTTATGCAACTTAAACAATTTTACATATTCTGATTTGGAGTTACAAGAAATTCAACAGCAGAGACTCTCAAGCATCCAGGCTTTATCAATTGTTGCTGATAAATAAG
Mcal_882	366	GAACAACGCGCTACGTTAGGTGTCGGCGGGACGGATGCTTCTTTCGGTGTCGTAACCGCAGTAGGTCATGGGTGCGGTGAAGAAAGTATTCATGTACTATGTTCTGAGGCTCCTACGCATCATTTTAGATGTCTCGACAAATATCTTCTTCCGACTGATTTACGGAAAAGCGAAGGCTGTTCCTCCAGTAACTGACGAGATTTTGCTTCAGCCGGCAGTAGAATTAGCTTCTAAGATAAGGAAAAAACAGTTAAGAAGCCAGGATGTCGTGTTGGCATATATTACCCGCATTCGTGAAGTTCAACCCTTTATTAACGCTGTGGTTGACGAATGATATGAAGATGCTTTGAAGGAAGCCAAAGTTGT
Mcal_883	366	CTAATACGACTCACTATAGGGTCTAGTCGTGGTCGGCCGAGGTACCAGAAAGTGACCTCTTGTGTGTCTCGTGAAATGTTTCCTTACTTTTTCTTCTTCTTCATCTCTAGTCTTTCCTCCTGAATGTAAATACAGAAAATTCAGCTTCCAAAGCAAGTAGTAGGTCTTCAGGACAAGCAGCTTGTTTTACAATAGATTCAAACTGACTCAAAATTTCAACCATCGCAGAAGCACCATCGGTTCCACAAGTACCCCAAGGAGGAGCAGGCGGAGGAGGTGAAGCTGGAGGTGGAGCTGGAGCTGGATTTGGGAGGTGGAGTTGGATTTGACATGAACGCAGGAGCTGGAGGTGGAGCAGGTGCTGGA
Mcal_884	251	CGGGATCCTTAACGTTGCCAGTCTTGACAATATCCACAATGACTTCCTCATCTTCTGGATGTAGGTTCACTTCCTTAAAGGCTTGGTACAACTCCATCTTAACCGATGCAACGAGCACCTGTGGAGAAGAGGCAACACAAGTAGGAGAAGAACTCATCAGCCTTGCAATTGCCCAGCTGCCCAGCATAGTGTGCACAGGTTACGATGGCGACAGCGCAGAATGCTCAGCGGTTCTTCCACCGGCTGGAGCT
Mcal_885	212	CTCACCCGACAGAGTCAAGCTTTCTTGCTCTCTCTCTCTCTCTCTCTCCGTTCTCTTTAGACTCGGCTGCGCAATCACCGACTGGGCTGCGGAAGCGATGGGACTTGATTTGGAGACACAAGGGAACACAAATTGAATACTAAAAAAGAAATTCGTACAAACGGACGAGCAACTTCCGAAGAAATACGAAAGAGTTTGACTGATATACGCTC
Mcal_886	146	ATCCTCAGTGCATTTTTAATTCGCACGTTTGTCATAAAAATAGATCAATTTCTAAATAAAGGGCCGACTTGTTGTGCTGCTGTATATTATGTGTTAATTTCAGATTGTACATTGAATTATTCACTGTCACTTTTGTAACTTAGTCC
Mcal_887	408	GACGGATGATGCGTAGTGGGAGACAGCAGCTCCGGGAGTGTACGTCTTGTATCCATAGTTATATCCATAGGGATAATACTGGCACATGGCGCAGACCACCATGGCGAAAAGGAAAACTGCGATCATAGCCTTCATGTTGAAAGGAATGATCTGCTTGTCTCGTACAGATAGCAAGTCCCCACTGTACATGGGGAACCCCGACTCATGTGTTAACACACCTCCTTTTCCCTAACGGAAACTAATGCGAGCCCACTGATAGAACTGGAAATTTAGTTTCCCTCGAATGAGTTCTTCGTTGAGGTTTGCGATCCCCTCACTGTAGCTATGAAATGCGTGAGAGATTATCATCGAGACTGTCCAGACAAAGATATCGAAATGAATCTTGATGCTTTGTACTGA…
Mcal_888	318	GCTGTGGCCTTGCAATGTGTATCTAAGAACATCAGAGTAAGTTGCTTGTGCCCAGGAGTTATTCAGACCAAAGTTCAGTGAAGCTTTGTGGTCTAATCCCAGTGCTAAAGATCTGTTGGATTTTTATATCCCTATGAAGCGTATTGGAACACCAGACGAGTGTGCTGCAGTGGTTGCTTTCCTGTGTTCTGAGGATGCATCCTATATTACAGGTGAATCAATTCCAGTAGCAGGAGGCTACTTCTCGCGCCTTTAGTAAATGAAAGTAGATCTCATCTAGAGAATTATCTTTTGTAATCTTGATCATTGGTCAAAGTA
Mcal_889	214	GAAGTAGACAGAGTGTGCGAACCAATTCTCGAGGGATTTGAATGTTTTGGAAAGTTACTCTGTTGGAATGCTTTTACTCCAGTCATGAAAGAGGTGTACGATATGGTAACGGCCATATGGATTAATATAAGAAGTGATTGACGAAATATCGACTACCTTAATGATGAACTGTCGAAGTAAATTTAATCACACTAAGGAACCAACTTGCCTGCAT
Mcal_890	466	GGGGATTTGAGAGTGGCTCAGAAAAGTGTGCATCTGTCTTGCCACCACCGGGCTCGCAATCAAAGGGAGCAAGTTCCAACAACCAACTCATAAGATTCGTCTCCAGTGCTATGGCGAGTTTTGCTTGAGAAGAATTTGCCGTAGTGTCGTAGGGCATCTATGAAGGGAGCAATCCGAAAAGTTCCATGTCATATTTTAGGCATCTGTACTTACGAAGAGAATTTTAATGCTGCCGCTGAATCCGTCCGTGGACTGAAAAGTCGTCCAACAGATCAGGAGCTACTGGACCTCTATGCTCTGTTCAAACAAGCCACCGTAGGAGACTGCAATACAAGTCGACCGGGCATTACGGATCTTAAGGGCAAAGCCGAATGGGATGCATGGAATGCTAAGAAAGGA…
Mcal_891	234	AAGAAACATATCGCACTAATCGGCTGATGGCTGAAATTTACAAGAGGAAACTTCAAGAACAAGCTTTAAAAGGAAAAGTAAATTGGACAATTTCACAGACATGTCTAACCACCTGAAGAGTTTCTAAAGATTAGTTAGTTTCCCAAGTCAAACCAGTTTCTCAAGCTGGCCATGCAACTGATTCAAAGTATAACTTCAGAGAGCCCTTTATGTTGTTTTTACTTGTATGTCAGC
Mcal_892	349	GGCCGAGGTACAACACTATAAATATACACATGGAAGTGACTTTGCATTAACTGGAAAGGAGAAATACAAAAATGTCAAGAAAATATCCTTTTACATGGATTATAGATGTGACTATTTTGGGGAAACTACTGTTATCTTTAACAACAAAATGCAATGAAAATTAAGTATCTGACATGGCAAAGTATGATATCTTGGAAGCCACATGTTTCAAAAAGTGACCAAATGTTATACAATACTGGCACATATGAGAAATATTTCAATAAATTCTTTTAATGAAATTGGAACACTGGATAATTAATGGTCATCTCATGTGTTTTTACAAAATAATGTTAATGTTTGACAATGCACG
Mcal_893	256	AGGAATTGTTGTGGTAGTCATGAATCATGTTGATTGTTGATGTGGTTAGATTTACGTAATTTACGTAAACTAGTGGAGAATGGGGAAAAATTATACTTGTTATTCGTAAATTTGATGTGACGCACAAAAGTGTGTTGTTAAACTGAAAAATTATAAAATCTGTTTTACACAGTTTAATGACTGAGAGCACGTTTCTTCTACATCTGGTTGTAGAACATATCATGTTTGTCCCTAAACATGCCGTTCAAGTGATTTG
Mcal_894	136	ATTGTCAATTTTGTAGGTAATGAATGTATTTCATTTAACATCTTGAACGAATTACTATTTATTTAATCAATATTTATTACCAAAAATTTGTAGAATATTTAAAACATTGTGAGAATTTGTATCAGTTAAGTCAAAT
Mcal_895	462	CCTTACCACGCATAACAAGGTATACCAGCCAATATCAAAAAGCATAAAACACAATTTAAAAAAATAATTAGAACATAAAAAGACCAAGACCTTACCTGGAACCAATCTTCAGGGAAAAACATTTGAGGTGCCCTGGCTCCCCAAGTATTCAGGTTTCATGTAGATGCCGCAGAATATGAACTATGCCAAAATCATGCCAAGATTTGACGTCGTTGCAAATTCCGCAAATTTTTTAACCTAACTTCCCTATTTCAGGTAGGGAAGACTAGACGAAGACCAAGAGACAGCTGCTGCCGTGCCGCACTATCAGGGATTTGGAGCACACCGTCCAACACGTGTGGGCCAGTCTGCCGCAGGAAAACATCAAGCGTCTGTTCGTCACCATGCCGGACCGCATTG…
Mcal_896	474	AGCGAGAGCAGCAGAAATATTAGTTTTGGGTGATGGCATAAAGTGATGGATTAAATATTAGTTATGGGTGATGGATTGTTTATCGTATTAGTTTCGTTGAGGTCTTCGTTGTTGTGGTATAATCTGTAATTAAACAAAATATGTTTAGAATAACACATCGTACTATTTCAAATTGTGGTAATCGGGTGACCAATGCATATTGGCGCTATATAAGGAGCGTTGCAAAAAGGCAACCTGTAAATTCGGTACCTACACTGGAAGGCAAAGTTAAAACTGAATATGAAAGCAAATTAGATGAAGATTACATGAGTGTAAATGATATGAAAGATCTGAAAAAGTTGGTGCAGCAGGTGTTCGTTAATACAGACGAAACACAGACTGAAGCAGAGTACGATATGG…
Mcal_897	304	ATCTTTTTCGTAGTTTTGGGCGATTGCTCGTTGAGGTTCCATTGTTACCGAAAAATTGTGTAGAAGCAAAAGAACAGATATTTTTACCGCAGAAAGTGCGATCTTGTAGTAAATTTACTTCGTAGTGGGCGTCTAAGTTATTTTTACGTGTTTCCATTATGACTGACAACGGTTCATTGAAGCGAGATGCCTCGGATGATGAAATGGAAGATTGTGAAGGGCCAACAAAGCGTGCCAGATCCAGTGGCCGTGACATTGACACACGTTTTTTGATTCAGAGCAAGAATGCTGGGGCTATCATTGG
Mcal_898	388	ATATGTAATACAGCTGTATTTTGCCCATTTCATATGTTACAAATGGGACTGTACATCCTTTTTGTTATGTAGTATTTCAAACCATAGGAGTCTGCATAGATGGGAATAGCACCAACAAAATTTGTGTATAGCTGTAATTTATCATAGAATTTATCATAGCTTTTTTTGTTTGTTTTGCTGGTCAGAAGCATTTTTTTTTCATTTCAGTATCCTTGAATTTGGTATTACTGTGCAAAAAAGAAATCTGGTCATAAACATTTGTAGACTAGATAATGTTAAATAGTTCTGTGTTATAAAGTTAATGTATAATACCTGCCTATTTAATTTGTGTTGTGTTTTAAACCTTATTAAAAATACTTCAGTTCTGAGATATTATGTGTGTTGTACA
Mcal_899	499	TAAATCATTCGCTGTCCGAAGTACGAGAATTTCGCTCTGCAGTGATCAAACCGTGCTGTAAAATTAGAAGAAGGTGCAAGAAAGCATGTGTGAAAATTAGACTCCACGTCTGGACCAACGATGATTTTGTGATTTTTTGATATGGTAATTAAAATAAGCATTTTTGCTATGTATCGTGAGAAATATACTTTCCTGTTTCCACTTTATTTTATATCATTTATTTCATATCAAGTATTACTTTTTGTTACATGGGGGACGTCAATATCATTTCGGTTCTTCGCAGTGTAGCACGATTTAAGGTAATACGACGCGACAAGGACCTACAATAGTGTTAAGGAGATATTTTTCTTTGCATATTTTTTGTTATTTGATCGTAACTAAAGCAGTTACACCGGTATT…
Mcal_900	352	GTTTAGCGCAATACGCAGTTGTGAGCTGGAAAACTGAATTGTGCCAGCACCAAAAATTTATCATTAGAGCACCAAAAAATTCAGTTGTACAGGGATAGTTTAAGGCTTTTTATTTTACAGGGCACAATATTAGCTAAATATACAGAAAAAACAATGCCTAAAAAAATCAAGGTTCACACTTTAATTAAAAAATAGATTTCCAATATAATAACTACTGTTTCTTTTGTATTTTTGTACGAAGCCATTTCTGTTAATTCTCTTTACACATACAAGAATATAAATTTTATTGAGAATTTTATACAGTCCCAACTTGGATCTGGTGCTTTCAACATCAGCTGTATAAATGGTGCAT
Mcal_901	332	TCATCCCCCCACCCCCTTGTAATATCTTTTTTAAAATGGGGAACAACCAGAAGTCACATAGTGACAAGTCTGGACTATATGCAGGTTGGGGCATCAACTTAATATTCATTTTCTCCGAATAAGAAACAACTGGCCACTTGTGGCCTTGCTGTATCGTGGTGTAACAACCAATTCTTCAGGTGTGGTTGACATGTTTTGTAGCAGTCTGCATTGAGCATAGTTTTCGGAGGAATGTGTTGATAGATTTGACAATCAAAGAACACAACCAACGTGACCTTTCCCGCTGATTTTGATTGACGAACTGTTTTCACCTTAAGCGACGACAGCGATTT
Mcal_902	121	TTTCATGCTTCTTGTGAGCAAAATACTTCTATGGGAGTCCAAGTACATGATGACTGGGTCGTCTAACAACCTGAGGCCTGTAATACGGAGCTGTTGCACATTTTATTACACATAGGACCCT
Mcal_903	231	TTGCGCAAAAAGCCACCCAAAGCAAGTCAACTGCGATCTCAGCAAGCTATAAATGCTGCTCAGAGGCAAGGGCTGGCCATTGAAACCACAAAAAAGTTTAATGCTGCTACTAAATAAGCAACATTTGACGACTTTAAATAACGTCAAAAACTTGACAAGGAAACTGAGCAGTTGCATCATGATACAGTTGGATTAGATGTGGGCCGCCTTATTCAGCAAGGCAGACAGAAC
Mcal_904	156	GTGAAGGAAAACATCAGATAGCTAGTCATTGTCATTTATTCTGAACAATCAAGAAGTACGTTTGTAAAAAAAAAANAAAAAAATTATTTGTAAATCTTTTAACATTAGAAACAAATCCGTGTATTGTGCTTCCTTTAAAATCTTGGAGCTTACTAT
Mcal_905	274	ATGGCATTTCTTCTCATGTCACGTCTTAGCTGATGACTCTAAGAGTATCGATGGTGGATTCCACTATGATTATGGAAAGGATAGAATCCCATCCGAAAGTAAGGAGAATGCTACGGATACTACTACAATGGCTACTACTACTGCTACTTCTAACATTACCGATTACACAAAATATCGCTTAAAGAAACGCAAAAGAACAAAACCAGAAACGGCAGGTGGATTGCCAGTGTATCGGGACTGAAGAGCAATGGACTACCGAAATAGTTCCACCATG
Mcal_906	179	ATCTCAAAACACTGGATAATATGTGAATTATGTTTAAGATATGAGAGAATTATTTGCTTTTTAGTGTGTTTTAAGTTTTATTAATGTATTTAATTTTTTATCATTTTCAAACATCTGAAATTTTATTTATGTGCTCATATGGGACAAGTGTTTTTTTTCATCATGTCATATTCCTATTT
Mcal_907	161	GAAGAATATTTAGCAACGCATGGAGTGTCCTGCGTTTTTCTTTTGATTCGAGAATTTTCGCATTAGGTACAATTGGAGTACTATTATGTACCAATTATAATTCTAGCTTTCGTCTTGATTACAAGCAGAAGGTATTCAAGAGTACCCTACATCGTAGTGCC
Mcal_908	398	ATTCATTTGTTGAATCTGATCTCTGTGGATGACTATTCAATGCACTGGGGGCTCCATGAGTTGCCCACCGTGTGTGCGCAATTCCGACATGAGCCATGTACTCTGCATCAAGATCCAAATCATCTGCATTCCAAATTTCATTCTCTAGCATTTTCACTTTTCCACTTCTTCGAATAATTCCAGTTTCAGCACCTTTGGGGTCAATATCAATGGCCACTCCTGCAGAATCATATCCACGATATTCCAGACGCTGGAGTCCTTTTATCAAGAATTCAAGGATTTCCCGCCTGGTTCGTGGTTCAAGATAATTCAGGTAGGCAAATATACCGCACATGTTTCCGGCTCAGAAGCTGTCAGCCAAGGTAAACCAACTTACGCTTGCAGCAATCACTGAGAGA
Mcal_909	109	GAAAGCAAAAAAGGCTGAAGGTGAATAATCGCCAGAAAAAGGAATTGGCGATATTCAAAAAGGACAAAACAAAAACATGTCAATGGTTAAAAAGCATTAGTATGTGAGC
Mcal_910	227	GTGGGGACTGTCAACGTTTTAGCATGAGTTTTGTAGTTCTGTAAAGTGAGGAAGAAGTTGTAACGAAACTGGAAAATGAAATGATACAGTTTTAAACTAAGACAGTCTTTCTGAATTTCCATTTCCTGTGTAATAGTAATTTGACTGTATTTGTAATTTCGGAATGGAAGTCACGAAATCAAATTTGAAGACATTCTTACCTCAGATTCAAGATGCACTTAAAGAGG
Mcal_911	411	ATCTTCATTTTTGAGAGGAAGTGGAGGGCCATGTCGCTGATAGCATCTCTTAATATAGATTTTTGAATAAGAAGGACTGAACATCCAGCTTTCTTTATCTGTTTGACAATATTCAAAATGTATGCACGTTCCTCCTTCAGGATCCTGTCCATTTGGGTGTAATCAGATACAATTACTTGGTTATCCATATCTGTCTTTGGAGGTGAAATACAGAACTGTATGAGACCTATCTTTGCCTTCTCAATGCGGTTGGAGCACCAGTGCCAGCACTCTCTGAGCAAACACAATGCCATCAATCAACTCAGCATCTTCAACAGTTCCCCCAAGTTTCTTGATTACTTTGATATCTCTGNGATCGAACATTGGTATCAGTAGCAGGGTTCAATCACTCTCATGACA…
Mcal_912	290	GATTTTTAACATTTCTATGGTTAGCCTTTGTGCACATTTGTATTATCAGGTTGCCTTGAGAATGGGATTGAGAAGTTTTATCATAATTTGTCTTTCAGTGCATTATCTGTTTTTAAGTGCTCTTACGTATTATGAGTACTTCACTGCATAATTGTATGTTTGTAGCATATGTCAAATACATTATACAAAGTGTAAAGCACAAGTGCCATTGTTTCATTTCACTTCTTGAGTGGACCAAGTAAAGAAAAAAGGAATGCAAGTTTAAATGTGAAGTTTTGTTATCCACACAA
Mcal_913	459	GCTCTCTCTCCGGTGGTCTTACGTTCGACGAGGGACGCCTTGTATTCGACGTTCCGCCGATGTCGACGCCGACGGCGAAGCGCGGGAGGACGCCGTCCTGGGGCTGGGTCACGGAATGCTCCGACTGCAGAAGAGGTGGGGAAGGTGACGAGTCTACGAGTCGGAACCGTGACGGGGCTCGGAGAGGGCTGCCAGGACGTAGCGGAGGACGGGCTCGTAGAGGTGGACGGCGAGCCCGTCGTCGATCGGGACGACGACCTCGATCGAGCCCTGCGCCTCGGCCACGAACACCGCGGGGTCGTTGCAGTCGGCGATCGCGATCGTCGGCAGGCCCCGGCGGCCGGCGGCGCCCGCCAGCCGTGATCCGCGACGACGAGGTCGGGGCGGATGCCGAGGGCG…
Mcal_914	106	TTTGTTCTTTCAAATAAAAGCACATATTTTACAGTTTGATTTTCAGTACCCATATGTTATTGCATCCTTTCATACCATAGAAATATTAGCACTGTGTCCAATGGCA
Mcal_915	309	AGACAAGATACCGAAACCCAACGGATGTTGCGCGACTTTTCTCTTCTCAGGGCAGAATTCAGAAAACTTTTTGGTGCGATGCATCTCGAGTGGATACCGGTTTTCATTCTGTTAAGCAGAATTTTCGTATCCGGAGATCGAGTGGTGAGCACAACGACAGGAAAGGTCCGTGGCATCACTGTCCACACACCTGACGGCAAAGCGGTCGAGGCTTTCTAGGAATTCCGTTCGCAGAGCCACCTGTCGGCAAACTGCGCTTCGAGAAACCAATATCTATCACACCATGGAAGGGTGAATACCACGCCACAA
Mcal_916	201	CGTAATCCAGCAAAGTGGTGCAACGTATCATGCATCTTTCATCTCTAAGAGCAGAATGTGCGTTGTATATAGCCAACATTTGTGAATTTTAGCTTTTGATACAGCCATTAAGATGGGACCACGTGTGCTTCAAAGTCAAGAGCAGTGTGTAAAAACACTGCTCTTTCTAAAATATCCTCCCAACTACGGTGTGATCTGTCA
Mcal_917	240	CAGGCTGTCAAAGAGATGCAGGACGGCATTTTGGAAATGATCAAAATGGAGAAGGCAGCTGCCTAAACACATTTCTTTTTTTCAATTCGACTACAAGACTCAAATTCACGCAAAAATGTACGCTTATACGTTTTCATTGATTTCCTTTTATTCTTTGTTTTGGCTCATGAAAGTTAGAGAAGTTTTTAATGACATGATCTGTTGGAAAATGTAGTAATCCTTTATATGTAAAATTTCATG
Mcal_918	352	GCTTGTAACACATAGTTTTGTTTTGTGTATTCTTATAAACCTTAAGTCTTTTCTTTCTTTCAAAACTTTCTTATAAAAGTTATAAAATAAGCTTAATCACCACTAACTTCTGTGTACAGTGAAGGTAATTTTTTTAAAAGTACAACTAAGTATATGATATGATGACCATTTGTCTAATGTTTTTTTAAACTAACTTGAATTAAAATTTAAAAATTCTAATCAAAGGCAAGCTTTATTTAATATTTGTAGTTTAAAATCCCCATAGCAGAAAGTTTGTGATCAGTCTGCGACGGATATTATGGTGCCACAAAGTAATGTGTGGGGTGGCCACTAAGCAACACAAATAGAGTGC
Mcal_919	247	GCTATTGGATACAAATTGCAAAAGACGCTATTCGGAACTGTAGAGTGAAGAAAGGAACCACGTATTTTCCTTTCTCGGAAGAATCCAATTGTTCCCTTCTAGATAGCGAGGTACCACTTATGAAACATAAATGAAGAATTCCATCGTCGCCCTCTAGACAGTGAGGTACCACTTATGAAAACAAATGAAGAATTTCATCGTGGCCTTCTAGATAATGAGGTACCACTTAGGATAACATAAATGAGAA
Mcal_920	586	caattacaattcaacaatacaaatgactacagtcaaacttatttcaataaagaccacttgagttgttcttttgcagactgcagaacctgcgcaacagtctgttcgccaagtgggatatcatctgatcttaaagcaactctctgcactactgatattgcatcagcttccataatgatccctccatcacaaatttCATCAATGGCAAGCAAGATGATATCAAGATTTTCTATTAGGGTGCGCTTCTCCACATTCTTTCTCAGTATCTGATTAACAGCATCGTACAAACAGTTCAGTACACctCCCAGAATGAGTTCATTCTCATGGCAACTACCCATAACATAGAAGAACAGGTCAACATTGCTCCGGTAAACACAGGTCAGGCCATCCAACATTATCACT…
Mcal_921	1135	GTAGTATTTGAAAATTTtATTTTTGCTGATCAATGATTACATGATACATATTACAAACACTCTCACTGAGGAATCACAGTGAAATTACTTAATTATTACATGCCACATATTACAGTGACTGTAAAATCAGACTGGAATCGTGCGTGTTCTTTAACATAAGATGACTTAAACATATATATACATATACAACATATGATTGCTGAAATATTTCGTAACGATTAGGTATTTATACTATTTAGCTTACTTTCTGTTTTTAAACACATGCAATAAATGTCGCACTATTATTTTCCCTGGCGTAACATCTAAATGTGCAGTACTTGTTACAAGGTTATTGCGTGATGTTATGAAGAGTACAAAAAGTAATACTTGATATGAAATAAATGATATAAAATAAAGTGG…
Mcal_922	1008	ttAtGAccaatCGACTCACACGTTAcccAGTCCTAACAGCGGTGGTCTCACTCGATTGCTGTTCACATCGACATCGTGAACAGaaaCGTTCAGGaaaGAATATATTccaataGCtttGATaaaaatttGATGCGATTCTACtcagaagaaaaaaccgtacccgAATTCgtcAtgtggACtgCtatattttatgtttctgcgctctTCACTTCAtttCcatttGCCGTCAACgggcagCAGAcagaTatggtggaggAagCgCCgggagcaataaaagatccagagaCCGttgtcAGaaactggaagaaactggaacatctccTAAGCAATGCTGTTGGCCAGGGAACAAAATCCTTGATGTCAGCCTTtGTGGATGATGCTCAAAGAATGAATATATCT…
Mcal_923	457	TGCGCCGCCATCTAGTATTTGAGAGCGAACAGCCAGCTCGTTGTAATACTACCTGCTATTCGCCTGAGCTGAGAAGAAAGGATCTGTTTTGCAGAATAACCGATCGTATTTTAAGATGGACAAAGCCACTGAAAAAAaCAGAACAGACCAGTGCAATCCAACACATCAGCCCACAGGACCAGGGCATAAGGCTGGTTACCAAGGAGCAGGAACAAAAGATGACCTAAACAACAGGTCTGATCAAATGAATCCGAATAATCCAAAGTATGCAGGTGGCACAGGAAAAAATGAAGCCAACAACAATGCCAGCAGTGTTTCATTTCCACATATCTTTTAAGAGAAACATGGAAGGAAATAGTCTTGTCAAGGCATCATCCTTtCAGGGTTTATTTCAACCAT…
Mcal_924	984	TGGGGtAATTACGTCACGTTTTGCAGAAGCACTTCAGAACTGTTCGCCATTCTTCGTGAACGTTTGCAGTATCTGAATCTCTTTCATTTTCATAACACAATCTGTGTTTGGAACAGTCGCCATTGCTCTGAAAGTTTCACAGGAAAATGAAAATGGCTCGAGAGGAGCTTATTTTCCTGTCTTTCACATTACTTGCTTCAGCATTAGGGAAGAGTATAACAAATGAAATCGTTATTGACTCAATACTCTTTGGCTTGCCAGCAACTGCGGAAGGTGCTCAACAACAGTGCAAAACTGCAGCCACCACTATCGAATGCTTCAGAAACTACACGTCGACATGCACCAACGGTTTCTTGCAATCGTtTTTCTTTGCGGCAGGATCAGGATATCCCAAATACT…
Mcal_925	604	GTTGACACATGTTTTGAATTATCGTTAACTCCGGAAAGTAGTTAATTTCTCCAGGTAAAAATTaTTTCCACATCTGAGTTTTCtGACTCGCAGATATCAAGATGAGGTTTTGAGTTATTTCTATGAGGACATTAGCATTTCGTTTATAATTTGTGAGAACTTAAACTCTTATTCTTTAACAGCAGCACTGATGCCATGAGTGCAATATTCACCAGTTTTCTTCTTCCTATTTAGAATGCTTTCAGGAGTAGCTCTTTtGaGGTCGTATGCCTGGCCTAtCcAtGCCATTAGGTTTATAAAGGCAGTGCTTAGATTATAACGAAATCCCAGCTCGCTAGCAGAATAATCCCACGGAAACGTGTGATGGTAGTTGTGAAATCCTTCTCCATGAATTAGGCA…
Mcal_926	806	TCAGTTGTGGCCTCCGATCTTCATACAACATTATACGCCcTCGCTCTCATCAGGTACAACTGAACACCGTGAACTAAAGAATCTTCTGCgaTGTTTATTACGAACATTGTGTtCCTTTTtCTGATAGGTGCGGTACACTTAAGTGAAGCAGACTTCCTAAGCAGGGTGAAAAGGTGGAAAGGCGATAGTGGTGATGACCTTAGCAGTATGTTTCGCGGTACTCTTGAGATGTTTTCAGCATAATTTCTATCAAGCACAGCTTGAATATAATCGCCATCATTGAAGAATCGCAAGTTGAAACTGTTGGGAGATTTTGCTGACCACAAACGCATAGTATTTACAACGTTATTTCTAAATCCAGGAATAGGATTGTCATATGGTATGGCAAaCaCAATTTGT…
Mcal_927	464	CAAGGGCCGTCTTCGTAGATCTAGAGCCTACAGTAGTTGATGAGGTAAGGACGGGAGGCTACCGCCAGCTTTATCACCCAGAACAACTGATCTCCGGAAAGGAAGATGCTGCTAATAACTATGCCAGAGGACATTACACCATTGGCAAGGAAATTGTCGACTTGGTTCTCGACAGGATCCGAAAGCTTGCCGATCAATGTACGGGGCTTCAGGGTTTTCtCATTTTCCACAGTTtcGGCGGTGGCACCGgATCTGGCTTCACTTCTCTTCTTATGGAAAGGTTGTCTGTCGATTACGGAAAGAAaTCCAAGCTTGAATTCTCCATCTACCCAGCTCCTCAGGTATCAACAGCAGTCGTAGAACCGTACATGGGCTTCTCAGCTACCCTTTTGATTTCAA…
Mcal_928	456	tGTCAATAGTGTATGTGCTCGTTGCTGAGGCAACCGATTCGTGATGTCAACAATTtAGTTGTTAGCGACTGATGTAGCCGATGTAGCCGTAGGAAGGTGtaCTGCCCGCTTGGgCAGCTGTGTGggttAGTTATTCCTTTctCATACTTGGGATCAaAATTATAGTTGCAGAATATATCTTATCAAAATTTTAATTGgaGGATTACTCAGAAGACATTTGATACAATATAAATTTCATCTCCTGTTGATTGGATGGGGAAGAAGAAGAGTGTTGGaGGTAAAaGGGAAaGGAAATGTGCCATTGTTCGTGctCCAATAGACATTATGGGgCAGATGCCATGGAAAaTGCTtACTATATGTGCcATAATGCAGCTGATTGTCTGAGAGACAGAGGATTTC…
Mcal_929	410	tGTCAATAGTGTATGTGCTCGTTGCTGAGGCAACCGATTCGTGATGTCAACAATTtAGTTGTTAGCGACTGATGTAGCCGATGTAGCCGTAGGAAGGTGTtCTGCCCGCTTGGgCAGCTGTGTGggttAGTTATTCCTTTctCATACTTGGGATCAaAATTATAGTTGCAGAATATATCTTATCAAAATTTTAATTgaGGATTACTCAGAAGACATTTGATACAATATAAATTTCATCTCCTGTTGATTGGATGTGTTCGTGCCCCAATAGACATTATGGGGGCAGATGCCATGGAAAATGCGTACTATATGTGCcATAATGCAGCTGATTGTCTGAGAGACAGAGGATTTCCTTGGCCTTTAGCTAAAAAAGGCAAAaGAAAAATGAaaTTTAATAAG…
Mcal_930	1160	caggatacgcttttcgcagatgatcaaatttctcatggctacgcgtgcagaaaagcgctgttcaaaagtgTAACCATAATGACGAACCTACAGAATAATACTGTGGGACAGCATGAAGAGGATACAAAGGAAGACATCTTACTTCCTACAAGACTAAAGAAAAGATTGAGTGTTTTCATGTTCGGATGGGGTGGCTTAGCGACAGCTGGAGCGATAGCTCTTACATTTCTCCTGTGCATTACATTGGTTCCAAATACAAATATATTTCCCGTTTACGAAGATCCATATGAGAACATGATTCCACTCATTCAACAAGGTAACATGCGGGTATaTCCTCCAGGCGACATACAGTCTTACTTCATCACGTTGCCCCCCAAAAaCCTCaGTaGTTaCaCAaCG…
Mcal_931	1058	caggatacgcttttcgcagatgatcaaatttctcatggctacgcgtgcagaaaagcgctgttcaaaagtgTAACCATAATGACGAACCTACAGAATAATACTGTGGGACAGCATGAAGAGGATACAAAGGAAGACATCTTACTTCCTACAAGACTAAAGAAAAGATTGAGTGTTTTCATGTTCGGATGGGGTGGCTTAGCGACAGCTGGAGCGATAGCTCTTACATTTCTCCTGTGCATTACATTGGTTCCAAATACAAATATATTTCCCGTTTACGAAGATCCATATGAGAACATGATTCCACTCATTCAACAAGGTAACATGCGGGTATaTCCTCCAGGCGACATACAGTCTTACTTCATCACGTTGCCCCCCAAAAaCCTCaGTaGTTaCaCAaCG…
Mcal_932	959	CCTGAAGATCAGGTTGATTGGCTGCACCATTACtttCTGGACTTTTTGTCCACTTGACTTATAAGATGACGACATCTTTGATCACTGGACTTCACAAAaTTCACAACTTCAAATTTCCTAAATAACAAGGAACTCAAAAGCCAGTTACTTCGCCTGTACGGTGTTTCGTATGAgAGCCACCAATTATtCTACGACGCCATCTTTCGTTGGTAACGTCAATGTATTTAGTCCAAAAGAAATGTGCGTTAAGATCTTCGGCTGATtCGGGTTTCTTTATTCGCAGCTAGTTCATAGAAGACCACATTATTCGCCTTCCTCTTTGTCTTCATTCCTTTTATTGTTTTAATCCTCACGACATGTTCTGTGATAACCAGTCTAAAAACTTGGTCACTCTTGTAT…
Mcal_933	553	taaaggagaagaagcaggtgaagtataaaggagaagaagcaggtgaagataaagaagaagatgaagatgAAGGTGTAGAACCTAAAGAGACGGCAGAAGGAGAAGATGTATCTGAAGAAGTCCCGGATCTTGGATTCCAAACTGGAATCGTTTTTGGATCACCCTTCCGTACATGGGAACATTCAgATATGGtgACAGCTATCAGCATTGTTTTGTTGATTCTCTGTATGGCCATATTTTGCTAGTCTACAGCTCAAGATTCTTTCATAAAGAaCTTATAaTTTCTTTtCAAAGTGCATTACTATTCAGAAAACAAATACCTTTTGTACTTCTGCATTTGATACAAGTaTTATGCACTAGCTACGTATAGATGCGTATGTCATAATTTCATAAGAAATA…
Mcal_934	535	GTACATATTCCCAAGATGTGGGGTCTAAAAAACaGATCTAAGAATCTAGGATAAAACaTCTTACAGGAAACTTCAGAGAAACGGGAGAGATtAATATTCAACATTATATCTCTGTTCAGGTGACAGCCATCCATGTACACTTTCCACAtCGGAGTCATGACTtGTTGGaTTAAGTATGCCAAAAaGTGATGCTGTGGATGAATCACGTGGTCGAAAAAaGCGAACTTTCCACCCTTCTTCAGCACCCTATGTATTTCATTCAAAGCGGCGTCAACATCCGTTACTGAACACAAAAGACGTGTAGCTACAACGACGTCGAACTGATCATCCTCAACTTCGGACATATTCTCCACGAAAGCAATAATCACTTTTTCTAATTtGATCTTAGGATACTTCtgC…
Mcal_935	482	aaacaaTACACACAGTTTTTGGAAATATAAAAATGCAAAACTATATACAAAATTTTAGTTaTTAATTACACTGTTCAAAGGATTTTCATGCAtGTTTTtCCAAAAGTTTCTATTCAGTCTtAGCCTAAGGAGACAGCACTGTAAACCTTCAATaCCGGGAAAAATGAATTACAAGTCTTATTTAGAAAATTTATTGCAACACTGAAACAGTTAATTGcctccTACACTTCTTTTTTAAAGATTTCTTTATGTCCTCCGTTTTGATGTGAGTTTCCATTGCAAGGATGTCCACCGCTTTggaTGTGAGCTTCCATTGCAAGTATGTCCTCCGTTATTGTGTGAGTTTCCATTGCAagTACGTCCTCCGTTTtGTAGTGAATCTCCGGTGGATATGGTCTT…
Mcal_936	579	AGGAAGTCAGCTCATAAAAaaTGCTTCATATAAAGCTTTCAAACCTTAGCAAATGTGACGAGGGCACCAAAaGAATATATCCGATCCCAGTCCAAATCATCCAAATTAGTTAAGCTGTCATTTtGGGTGACTTCATCTCCTAAGAATGCAGTATGTCGGACTACCTTTCTtACAAaaTCATTTTtGGGTGACTTCATCTCCCAAGAATGCGGTAGGTCGGACTACCTTTCTTACCAAGTGCTCAAACGAATTAAAATTCAATCACCTGCCTCGTAAAAATTAGTACAGCAGTCAGATATGTTGATTTCATATGCACTCAGTAACCACATAAACTATTAATATACTGTATTGCCcACTcAGTAACCACATAAACTATTAATATACTGTATTCGCCACTGA…
Mcal_937	457	cacatctgatttaggcgaagacatgaaagcgtacgTCTTCAACGAGAAACCGATTAAAGTGAATGTTTACTGTGCTATAGATTCTCTGTTGGGTCTGGTAGTGCTCGCTGTACTTTCGTTCTTCATCGTGATAACTATGATGTTTtCtACTGgAAGACGACTGTTGACTAAACACCCAGAAATATTCAGCTGTGGTATAGTAACCAAGGATACACTGTCGGAAGAAGAAACTAATTCAGCAACAGGGAACTTCACTGGAATAGCCACCGGATGGAGTAAAAAGTGGCTAAACAATGAACCAGTTGGAAAGCCAGACAAAACAGTAGTTTTTCGAGGATCTGGTCCCCCTGCTTACCGAACTACAGCAATATGTTTagTACAGGCTGCTCTAACAGTTCT…
Mcal_938	395	AGGAAggattccatagattgtccGTTGGAGCAAACTCTTCAGAACAACTGGTTGTAGCTGTAGTATATGATTGTGAAGTTCCACccTTTTTGCCACGAACTTttGTAGTAATTCAaaGaCTTCGCTGGACATCAAAGTTCCGGGTCCTCAGAAAAAGCAACGgAAAGTCATCGTTCGTAACGCACATTATGTTGCGACcGACTTATAaTCAAaGCGACAACTCAGTAAACaTAAATATGTAATTAaTtCCTtATAAAAaCTAAAAGGCTAATTTtCTGCTGCTTGATGAAATAATCTGCATCTGGAATGAGAATTTCGGCAGATAACTGAAAAaGTGTTAAagACCAATcGCGCCGGCGAGAGATTAaTATATGTATTttAAAACTAGTGATGCA
Mcal_939	366	cattctgcccaagAAATAGGAGGTATGACTTCATTATGTCACCTTGGCCTCTTTTGTTGATCAAAGTTTTCAAACATTTTCTGAAATGTTTTCTTTAATAATTGAGAGTATTCATTTAGTTTAACAACAGCTTGGCGTGATTCATGATGTAAGTCTTGAAGAGACTTCTCCTTTttAATGTTTTCTACTGCTTCTTCCTCTCATAAGAAACCGAAGAACCATTTTCAAAATaGGTTTACTGTCTGAAAATGTGCCGATTTTTtatCCTTCcTGTGATAAAAACCGaGCTACATTTCATACGAATTTAAAAATAAAAATCGGTACCAGACGAACTACAGACGGATATTACGTTCTCTGGAAGAGGAG
Mcal_940	477	tccaacagttctacttcagCGAATCACGGTGTCACACAGTAGAGCGGAGTAAGTTGGATGTAAGAGAGGGTACGTCTGCTGTGACCCTTGTGTTAAGCGTAATTGTGGGgAACTTGGTGTATTATTTCATTTTAAATtAATAATGACTTACTGGAGGCAAGCAGGATTAaCGTACTTGCAGTTTTCATCAATAGCATCCCGCCTAGTGAGAAAAGCTATAAAACCAGAATTTCGTGTTGAACTCCCTAAAGGCTCCACCTTGAAGCAGACTTTGTGGAAGGATGGTAAACCTCAAACAGGTAGTCAGTAAAACCTTTCTTCAGATATATATCAAATTGAaATGAAACAGTGTACCTTCTTGAAATAGGACCAGAAGTCTGAAGGGCAAAcatgattagt…
Mcal_941	421	GTACACACTATTGTTTAACACAAATGAATGCAATCATGAAAAATGTAATGGGGATAAGaTTTtATCTTtGTAATTTCCTGTGAAaTATTTCCAAAGAATATTCTTGATCTCCTCTGGGATGTGCAGAAGACAATGACTACACTGTCATGAAAAATTTCTTAAGTGTGAACATAACATAGCTACTGCTTTTAAATAATTCAGAAACATgCATGGGAtcTTATTACTGATTGGAGAAAaCAGGCAAGCAAAAAaTaTAACATCTTAATAAAAaGTtAAGAGTTTATTACTGATTGGAGAAAACAGGCAAGCAAAAAATATAACATCTTAATAAAAAGTTAAGAGTAGGATTCAGTTCTCCAAAAGAACATTTCATTATATCAGTTATATTTAACCATTAGG…
Mcal_942	400	TATGGAGGCGGTAGcggtggatatggaggcggcagaggcggctacggaagcggtggatctggtggtggaaaactcggcggtGGAGGCGGATACGGAGGAGGACCTGGAGGCGGATACGGAGGAGGAGCTGGAGGAGGAAAACTCGGTGGTGGAGGAGGAGGATATGGCGGTGGTGGAGGATACGGTGGCGGCGGAGGACGTGGAGGAGGAGGAAAAGTTGGAGGTGGCGGCTACGGAGGAAAATACTAAAgCATTATTTCATATTAACATTgaCGTTGtCAGGCCTCATCGAAGCAATTTTTCATGACATTACAAGTGTGTGCTCGGATCAGCAAACTGTTATTCACCATGTGATATTTCTGTCTGTAAGAACTAAAACGTCCTGAAtaaaatatttaaa
Mcal_943	1253	CTTTCTCTCAGTTGCTCGTCATTGCACTGTTCCTGATGTTCCCAGTAATCGGCAGTGGACCTCTATGGGGCGATTTGGTAATACCAGAAGTTGAACATTGTAAGAGCACTTGGTGGATGAACGTCCTTTATATCAATAACTTCTGGCCAGCAAaCGAAACGTGCCTTTTTCACACGTGGTTTGTGACAGCTCTcaTGCAAATGCTCATATTTACACCATTCATTCTATGGATTTtGAACAGATGGAATGTGTTtGGAATCCTTCTAATaTtGtcTTTGATACTGGGAAGCTGTATTGCCGTTGCTATGGTTACAATGGCCAaTGCCTTGCCACCAGGGCCTTCCATATACTTTATCAGCTTTTtGAATTTGCGAATGATTTGGGATAAAATGTTTATAC…
Mcal_944	1176	AACGACAGCTACACCTATGGGTTTGGACACATCGAAAGACATAAACCCCAGTGCCGCTAGAGGTTACATCCTGGAAAAGTTCACTAAACACAAAGATGGTATCAACTGTATGGTTCTGAATCAAGAGAGTAAGCTGATGGCCACGGGTGGAGAAGATGCTACCATCAAGTTGTGGAGAGTGAACACTACTCCAACACAATGCAAAGCTATCCTCAGAGGACACAAGGAATACGTGACGTGTGTAGCGTTCCACGACAAGTTCCTGGTATCGGGCTCGGCTGACAaCGCTGTAAGAAAGTGGTGCCTGACAACCTATCAGACGTTATTTGTGTACGAAGGCCACGAAGGAAGAATAAGTCGAGTTCTATGCGCCGGTGATTTCATGTTTTCCTCCTCGGC…
Mcal_945	1122	CAACTATCGCCAGCCaaaCAtttCGGAGccccgTGCGAAGACAACGCCACCACCCATGGCACCCAAAACCATAATATTGTTTTTCCTGGTGGGTCTGATTATTGCTACCTGCGTAGACGCCCAAAGAGACGGTCGGCGTCGCACCGGCAGAAGGAAACCATCCACCGAAAGCCCACCACCACCACAGCCAGAAGCTGATGAAGAAAaCCAAGCAGACCCAAAATCGGCACCaGAAGCGGAAGCCCcTGCTACAGTGAAATCCTCGGAGCCCGAAAGCAGTGCCACACCCACAGAATCAAAAGATTCGCAGAACCAAGCGGGACCTCagTTCCTCGCTCCCCGTGGGACCAGGAAGCCTCGTCCCATGCGTGGAGGAGGTGGAGAAGGCAGACCACGACC…
Mcal_946	1114	tttcACTTTATTGTCCTATGATGAATATACATAGTAACATTGTACATGATTTtCCTGAAAAGTTATTTCTCTTTTtGTTTCTCCTTTTCCAGCTTGGCCCTTTTtATTTtATACTCATGAACATAATAGTTATAAAAAaGGAGAAAGAAGAAAATGGAACCAGCTATGTTGAGGTAAAATGTGAATCTTGACTGTTCACATCCACCTAGAGGAATCACTACCATCTGCAACAGAAATACAAGAACGAACTGCATCATCTGCAACATCGTAAGATACTGTTTCCACCAAAGATATTTTCTAACTTTTGGTCCGATAGCTGCCAGTCCGTAGTAAGTGTACATTATGATGTGCACTATGCAGTTTATGAGGGGCGGAAATGCTTGGTATCCACTTCTTTCT…
Mcal_947	1029	GTTCAGTCGAGGGGACGATAGTGCACGTACTTTATTGGAAACAAACAGCTTGGTCGGCAGCCACAGACGCTTTTTGGAAGTCATTTGCAAGTCTATTGTGTAAAGAAACAATGGAAGCTGCTAAATTAGCTTACGACCTGCACATATCGAAAAACTGTGCCCcGGAACTTCATCCGATCATCATACTGCATGGTATGCATTTGAATAAAATGCTTTTCAAGCACATGGCAAAAAAaaTTGCCGAGAAAACGAGGAGAAAGGTGTATTGTGTCGACTTAaGAAATCATGGTGAAAGTCCATCaCCCGAGGATAGTAACATTTATATAATGGCAGAAGATATCGCACTTTTTCTAGAAGATCACAATATCACGAAAGCTGCACTTGTGTGCCACAGTTTCT…
Mcal_948	1021	CGACATCATCTGTCTTTGCAAATTTATTAGCACACGTATTTTCATATCTTCGCAATACTTTCAAAATCATATTTGAATATATCATGTGAATCGAATAACAAAAATAATTTGAGTTATTGAAAAAaTAATTTCTTTTTCGTAAGAGGCCAGTTCAGAAACATTTCCAACTTCAGTGGTAGAATCTTTTTCTTATATCAAAGAATTTGTTCAGGAGGTAAAGCTCATCACTTGTATCATCGGATTCCGGAAACGACGCTCCCAACGGTGGTAGTAGTGTAGCACAGACATTATCGAAGTATTCACGTCGATCTTCAGTGAACACAAAGGGCAAATTACTAAAGGATAGTAAAAGCTTTGTATGTACGAACCCCAGTGCTCCACATGGCCTGAAGTTCTCTA…
Mcal_949	971	gcctttttagcatttagTAAACCTGCACTTGCTTCTACCTTTTTAGAAGTGTCATCACACTTGTTTGTGTCCTAGCCAGAGGGACAGCAAaGGGTTGTACCcAATTTTtAtGGTCTTATATTGCCTTTTTGTtAATGtATCaCAAaTATCGGAcaaaaGTGCGTTGTTTCTCTGGCTTGGACATTTACAGCAGGAACGCCATATCTGAGATGCAGTAAACGCAaATGCAGTGTTGCAGAAAAaTGATTGAAGATTCATTGAAATTCATTTTTCATTTACAAACTCTAAATGAAACGTGTTATAAATATATTTATACTCGCCTATTTTTAACGATATGTACTTGGGATAACTCTtATTTCACATATTtCTCTAGCGTATGAaTACTTCATTTgAaTTCCT…
Mcal_950	878	ACACCCTCAGGAGCGCCCTTGCAGAACATCTTTGGTCCAGATCCGAGGCGGGAAACCTTAGTGGGAACGCAGTAGCTGCTCATTGATTTGCGGTCCCTGGAGAATTCCAAGGTGAATTCCTTCTTCCACATGCTCTGGATTCCGTGGTTGACAGTGAGGGCAGCATCACGCCTAGACTTCCCTGATTTGTCGAAGTTCCAGGGATTCAGTTTCTCAGCAAGAACGATCAGAGCAGTTTCAGTAGCTTCGCCTACTTTCTCAAAAGCTTGtttGTACTCGTTGAAGTCAATACTAGAGTCGTTGCACATAGAGCAAATGGTTGCCATTTCATAGAGAGACTCGTAGTCAGAGCACTTAGCcTtAGCTCCATTGATGAAGATATCACCAATAGGTTCGTAA…
Mcal_951	869	taggtacaGCTGCTGCGCTCGGAGATTACGACGAGTGCTTGAGTGCCGAGATGCCACTGTCCGAGCGCAGTAACAAGGTTGCCGTCAGGGGCCAATACTGTATGGTCAAAATAGACATTCCTGATATACTGAGGCAAGCTGCTATGGACTACCAAGCAGGAAACAGATCGAGTTCGTATTTAGCCAATACCAagACTTTTTTTCGAAACCTGATCAAAATGGCTCCTCGTGCAGACATTGCAGATATGCGTCTTGGAATcTGTGTGCCTTCTTCTTGTACCATAGCCGACCTAGAGATCATTGTTTCTGCATTAACTGGAAGCGAAGTCGAAATGCTCAAATTTTTAAGATGCGAAGTTAAAGAAGACAGTGAGTTAGAAGTGGAGCAGATAGCTATCA…
Mcal_952	866	tgataacctattgtacttgacagtgatgtaatagtcaccaggggctaaaggtgtgtatcgaactttgtatccttcttcaacttcagtgcagtccatagaaacttttgatggcccatcaatggtaacacctaatgatccagccccagcactacatgtATCAACAATGAAATCCAtCTTtGtACCACATTTtGCTTCCTtGAGGCCTTGGCCATAAGCACTCACAGCTGCAGGATCAGCATCATCTACACCAATACGtAGACGGAATGGACTTGCTGGGATGTGAATTCCATTACAACGAATGTGGATTAaGTGAATACCATTTTCTCGGGGAATGAAACGCAATGCCCACTGATCTTCATCAAGAGGTGCAATGAAGCAATCATCTTCTGTTCCAGATGG…
Mcal_953	862	ATGAACTTGAAGAGTTAGTgggAATGCTTGGAAGAAGttttCAAGaaaCAGTTAcaaaTGGCAATGTGgagGACATCTCTGACAAGACAGTaaaaGAACTACTGaaaGAGGTtgaaacTaCTCAAGATCCTGCaaaacTCATGCAGCAACATcatttacTGTTGGCATATCTGTGTCGTGaaaaGaaaGGaaaGCTTGGTCATGTctctccagatctaaaattagcactAGttgAGaaaaataatgCGTTGAccaTGGTACAACATTTGGAAGAAGAATTGCACCACTGGAAACATTCCAGTGATGGATGGCACAAAGACACTAAACAGTGGGAATCTAGCTTACTGGATaTCTTATGCCAAGTCATTAGTCAGAGAGATTCAGCATATCAAAGAGTTA…
Mcal_954	861	gatgatgccttaacttcatctacagagcatcataaattaatgaaggaaacgattaagcatttggggaacacacttcaccggctcaacttggaaaagaaaagattaaaagacgaagcaatgcgaatttattggtataccacccagaagtactctttcagaagatttcaggagccaaattatggagaaaTTCCGTGAGTTGCCAGATGAAaaTTGATGAGCTGGAAAATGAGTCAGCCAGAGAACGTGCAAAACTGAATTGTCTTCATCATACTAATCCAAATATTTTAGATGAGTATAACAACAGTGAACAGCTGaTAAAGGAAACAAAAGAGACAATTGAAGTAAAGGAAAAGGAACTGAaaGACTTAAAAAATAAAATTACTGAAGTTAGAGACCTTT…
Mcal_955	856	TGACATCATATGCCCAGAGATGAGTTTAAAACCATAAAAGAAATGAGTGATTTTTCGTTTCTTTGTCGTTACGGTCTACAAGTTCAATTGTAGGACAGGAAATCTGGAGGCCAAGCTTTTTCTAGGAACTCAGGAGGAAAAGCCACTATAACGCTGTTATACCTGTAGATGATCACCGCTCACGGTGTGACCTTAGCATTCAATGACAGTTGTCGCTATAATCTGAGATGGCGATTGTTCCTGGAAGATCGTAGATGCTCCACTTTCGAATCAACCACACGAAGACCATGTCATCCTGCAATACCCAGTTACACACCCATTGTTACCACGTCTTTACcAACTGAAAGACCTTCCCACAGAACTTCTTGGAGAATTCCGAATATGCTGGAGAGTAATGAT…
Mcal_956	783	tggggacagtaggaatatctaaaggctagaaggaactacatattgtattgagacaccatgcaatcaaTAATTGCCAtccttGccgttacAGCAGCTATCGCTTCTGCttcgccatttggattcgttccACCAGTcggccccttgggttttaaaGGAATAGctcttgaaaaGGAATTAgcgctggaaaaaggtttagcattggagaaaGGTCTGGCACTGGAaaaaGGTCTTGCACTTGAAAaaGGACTTGCACTTGAAAaGGCTTAGCATTAGAGAAAGGACTTGCATACGGACCACTTGGATTTGAATATGGGccccTAGGTCTTaaaGAACTGGCACTGGAGAAAGAATTGGCCCTCAAAAAGGGACTTGCACTTGGATATGGGCCTCTTGCACTGA…
Mcal_957	770	GCATGGAAAAGGCAATGGAAAATTCTTTGAGTGATACGGCTGTCCCGGATGCCATTGAAACACCGCTGGAAATTACTAAAATTAAACAAGTAAATCAAGCGGAAGCTGAATTACGGCAGCAGTATCTTCGTCAACAAAGGGATAGGCTGTTGTCTCTTAAAAGGCAAGAACGTAAGAGACAACTCGAGAAATTCGGAGAAACTAaTCCACGTCCTAAATCGGCaCGGGCTGCACAGAGaGCTGTTGAAGATGAAGCAGAACAGACGGCAGTGGATCCCAAAATGTTAGCTTTCCGGAAGTCTTTAGCCGCTCGTCTTAAAGCTGAAGTCGTTGAGGCAAAAaaGGAaTAAAAATTGCCGAGACGCGATGGTTTCTGGAAATATAAGAGGAATTTCAATG…
Mcal_958	762	gttctatgaaaatgaaactaattatattagacttacttttcatatgtctctttgagatcattcaaaacaccagcaaccaataatctaaagaagcaatgcctaaaaatatcagggaacaaacaaaaaaaacagtgtacatttgtcactattttttaagcaccagaaaaaatggttaacaaataggaaaaaacatttctgtatcgcaatatttttttcttgggggttaagggggcacacacccacataatagcaattttatattaaaatgcacaTAATTATTTAATGGTGATGCATACCAGGGTGCGATGTCGCAAAAAAATTCCGTTAAGCGATTATAAAAACGCTAAAAATGAGTTGCTTAATGTAAATGAGTTGCTAAAAATGAGTTGCTTAATGTTT…
Mcal_959	748	tttgaatAAAACCGAATATGAAtAATTCAAAATACCAAatATTTAAAtGTCAAATCTATACCAACCATTTTGCACAAGAACAAAaGAAATTCAGGGAATGTTTCCATATAATACATGACAaaCAAAAAATCTGATTTGCTCTTTTAACAATGTGGGATAAAATATATTTGTGCTTTGATAAAGTCCTCAACCCATATTTTACATATTCTCTGGACTTGACACTGGTGTAAAATTAtttctagtacaaataaatttatttagtcttttttccttcTTCACTGACAGCTTCACTTTCCTttCCTCCATCCTTCACTTTTGCTGCAGCATCATCACCCTCTTCTTCAGTCGGATGGTCCTCGTATTTAAACAAAGCTGAAATGTCCCCTTTTACAGCAGCAA…
Mcal_960	741	CTGGTGACACCAATTCTGGTAAACAAACGTCGTTGTGCATTTCTAAGATTTGTTAAAGTTTTCGATAAAATAGAAGAACCCTGAAAAATGGCTAAAAGGAACATCACTTTTACTAAGCCACCAGAGCCCTCGTTTTTGAAGCAAATGAAAGAAAAAATTGGTTACCAAGAAAaGGATACCGTTGAAACAAAGAGAAAAaTCATCCCATTTAACCCCGATGAAGATGAGGACTTCGAGCGTGAAGATGAAAaaCCAGTTGTTGTGATTTTAAACCCAGAAGACATGGAAGAAACTGAAAAGGAATTCTTAGAAAAaGGATCTGCCACAGATGGAAAGATTATCTTCCGTAAGCCGGTGAAACGAGATGCTGATGAGAAGACAAGTGCTTTCGTGTCCAGC…
Mcal_961	727	AACtttGtGAATGAAGCTAGCTAcaTGAGTATGAttggtacaacccctgggtggggTGGaaaaaCtttcattgttcaaggactgggaaatgttggtcttcaTGTAATGAGGTAtttGCACAGAGCTggggCCAGATGCATTggtgtTATggaagttgatggaagcAttttCAatagCAATGGCTTGGAcccaaGAGAATTAGAAGACTGGAAGTTGGCaaattCAACtattgtTGGAttcccAGgagCtgagccatACACTGGTGaaaGTCTGTTGTATGAACCTTGTGATattCTGAttcctGCTGCtacagagaaGGTTATCATCAAATCCAATGCTAACAGAATTCAGTGTAAAATAGTAGCAGAGGCTGCTAATGGGCCGACTACTCCTGCAGCA…
Mcal_962	699	ttcaccataatactacaaagcagctgtacattgattgtcctaagtattttaacaggaaactatgcagcaccttcttggtctcgataatgcctgtactccggctttaactcccacatgctcttgtgtggattcttgacATTGTaactgcaaatttctttcagaatctcttttaagtacggtataggttgccttgttattttttccaAGTCCtttATGTTGTAAtactgatgtttttcaaatgcagaaacaacaTATCCAtGACTTTATCTTTGTCTTCCCTGGCCTTCTTACCTTCAGATTTCTTTTTCTGTTCAAATTCAATATTGTGTTTATGATCAGAAACAGGCTTGTAGCTTTGCACAACTTTCATTAACTGTTTCACTTGTCGTTCAGGCTGAC…
Mcal_963	697	GTCATTCaacTTGACTGCTGTCGCCGaaaCtaagtACCAGAGtttGTTCAGAGTTAGAAttttGGaaaggaagattttccacactcCAACAACTAACACGACCTGCgcaatttgagATataatGTAccttcttcgagggtttttcctggcagcTGGTATTGTGGCAGGATCTTCtttcAGtaaaTattttCGACAACCAAgaacatggttttcccagaaatcaGACCAATTCAGAGAtttCACATCGAAGAAGAAtttctGtttatcttcATTGGAAAACAAATCccTTAATTTCAAGACGTTATTACAATGAAAAGTCCATTCATGCGTCGTAAAaTATTGTAAACAATCTGTTGCCTTGTGAACTTTCTGGTACAGTCGTACCATccctggtttttg…
Mcal_964	687	TGttttCTCACTTGTAAGTGCCATTGAAGTCAGCAATTCGCTTCCCTGAAACTTCGGTTACGGACTGAGAAAATCAGGATGTCGTATATTTTTGCCTCGGTTATGCTGGTGTTATGTTCAGTGGCAATCTCAAACGGACAAAGCACAACAGTTGATGAATGCGGAATAGCGAATAAGCCAATCTCAGGAGATCTCTTAAGGAAAAAGCGGGAGGATGCTGCAAACTTTAGAGGAGGACTGTTTTCAACAGGTTTCCTGAATCTCAGCAGCGTGTCTTTAACTGACTCCCTGGGAGGTAaGCGCGGCTTCGAGCGTCAAGTTGTTGGAGGAAAAGAAGTAATACCTTTCTCCTACCCatggatggttgctctggacaagaaaaCTTTCGGCACGAATTTT…
Mcal_965	684	actttggtgttcatgaaacgctccggctttttacgcattggctttatggaatggtaaaaccagttcttccaccagagatgataccgaagataaaaatatttggttccgacggatggaaggaataccttgtagatgttttgggccctgatgtgcttcctgtatgtatgggagggaagaagaccgatccagatggcaaTCCAGCCTGCTTGACATTGGTGAATCAAGGCGGAGAAGTTCCTAaaGAATATTATCTGCAGTATAAGCCAAGTCTTCATCCTGAAAATCCTGATGTTCATTCGGCTGtagttgatatcaagtcatcacttgttgttgaagtcccggttgatgacagcagtgctGTCCTTTTCTGGGAGTTTCAGACGGAAAaaTTCGACATCG…
Mcal_966	677	atcccacACTGCTTCAACAGAGTCAAAaGCAGGGCGAACATCAAGTATGGCAAATCTTCCATTTTCCACATTtACTTCTCCACCATCATAATAGTCAATTATGTACCGAACTTCTTTCCCAcAGCGATCAACAATCCAGTCATGTCGATCAAAGGGCAGCTCGTATCCTAGGAaGCTACGTATTCTGGCCCTAGGTGAGTAATCTTGAGCTTTTCCACCAAACTTCTTCAACTTCGGACACCCACATTCATTAGCATGAAGTGCTTCCCATTTtAAtACTTCTTGCCaTGCAACTTCATTGTTAACATTATGTATCCTAATTATATGTGCCATaTCCTGAGACTCGATGTCCGATTCTTTCCACTTCCAACCTTTGCGCAACATGGCATTCCAAAACAT…
Mcal_967	657	TTGTCATCATTGAAATACAACTCCACACTGTGGGAAATGTTGCATTATCGTATTGAACCCACAGGAACATATTTGGCTGCACATATTCTTCCAGAATATTTAGACAAAATGTTACAGTCATGTTCTGGATGTATGTTTTCTGCAAAACGTTTAATAGGAAATCTCGAAATCGTGGATTTTCATGTAAAAGGGAGAGTCAAATGAAAACCTTCAATAAATTGCGAGAAAAAATTATTTAACAAGTGGTACACACCTGTATCATTCTTCAGTGTAATCTCCATTTTGTGCAATACAAGTTCTCCAGCATTTACGAAGTGCATACATTCCTGTAGAAAAAaaTTCGAAAaCTGCCAATGAACCACATACCTTAGAACCAGATACCACAAGAATATGTaaaaa…
Mcal_968	648	attcatttattaccatttgtaatatgatgaaacattATATCATCCAGTTCATAATTATTTATATCCTAATATTACATATCTTGAAGGTTCTGGTATTTTTACTGATTATGACACACATTTGTTCATCACGGAGGCAACTTCTTtGGTGGTGGAATCGCCATCagCAAATGTGTAATTTCCTTGtATTCTGTGAACTGTGACATGTCCGTcGCATATCTGTGACATAAACGATTTTACAGTtGATATATCGTTTGGAAGTACTTTTTCGGACGCTTCAATAACTGTGATGTCTTTAtGAAGTTTTCCAGTTGGTATATGAGAACGTATTAAACTCTGCTTTTtGACGTAAAATTCAGCTCCCTCTAAAAATTCTGATTTTCCTGTTGAAGGCAATACAcT…
Mcal_969	644	AGGAACCATatctTCTAagtCAAGAACTTgggcattccattgATGACGTAGAACAACTCAtcaaGaaaCACGAAGCttttGAGaaaTCtgcAGCAGcccAGGAAGaaagatttGCTGcccTTGAACGAATGaccacatttGAGCTaaaGGAACtaaggaGaaaaGAGGAAGAAGAAGCAGaaaGAATACGCCAAGAAGAACTTGCAAGGTTAGCAGCTTTAGAACCGCCTCCAGCTGAACCAACTCCAACTGACAGGGTGGATGGTGAAGCATCTCCTGAGAAGGAAGAACCTGTGAGCATAGAAGGTGACCAAGAAATGCCCCAAGAAACAAAAATGCTGGAAGAGAAGGCCAGTCCAACAGCTGCCTCCCCAGAAGAGGAGGTTCAGtgtgaaggCt…
Mcal_970	639	gaaggcatagattaagcggcttaataagcattagttttaagctagtttacattaagcataattgattggaaaagggagacatagtttatttcttagtgaagatagtctggtatttaacattcccccttaccgtaacaggatgccaatgttgattcccccaaatttctttctgatataatttgtgctcatagaggtcacagcagttttcaggCTGTGttGGAGGTGTTTGAACTTTCTGTATGAAATGTTTTGTTCACTGAGCATAACTAAATTTTACTGAGGAAAAGAAAATTTAACTCCTTGAGTTTCGAAAAGCATGGTTCCTCTGAGCTTATGTAGATTttAAATGAATGTATTATGATTGTATGGTATGTAGGTTAACTGTATCTAATTCCTGTA…
Mcal_971	637	ACTTGGATGAAAGTTTGCTGAGCTGGAGACCATTCTTGGGGATATAGATAGAGCCCGCTCCATATATGAGATTGCCATCAATCAGCCACGTCTGGACATGCCAGAAGTTATTTGGAAAGCCTTCATTGATTTTGAAATTGAACAGGAAGAGTATGACAAGGCCAGGACACTGTATGAGCGTCTGCTTGAAAGGACACAACATGTAAAGGTATGGATTAGCTTTGCCCAGTTTGAACTTAATTGTGGAGAAGATGCTGATAATGTCGTGCGAGCACGAAGCGTCTACGAAAGAGCCAATAAAATGCTGCGTGGTTCTGAAGAAAAAGAGGAGAGGCTTATGCTGTTAGAAGCCTGGAGGCAGTTTGAGGAATCGCAGAGTGATGAACAATCTATAGAAAG…
Mcal_972	635	cagattatactggacgaccagatTCAATGACATACTAGGAAGGCATTcccGGaaaCGGTgggAGAGGtttGTTCATAGTGATAATCAACATCTGGTGACACCTGAGGcccTAGACTTCTTGGACaaaCttttGCGGTATGACCATCAAGaaaGACTTACTGcccGTGAAGCAATGGATCATcccTAtttCTACaatGTAcccAAGGAACAACCATCAAGATTTGTAGAAACCCAGAGAATGTCCGGACACAGCAGTTCACCACCGCCAGTAACCTCAAGTACTGTTGCGAATGCAGCTCTGAGCTCCACCAGCATCACTGGCTTGCCAACATCTCCTATTTCCTCTCCGAGCATTACATCTCTACCAAACACCACAGCAGCCCAGTCTTAAAAATGAGA…
Mcal_973	623	tacggaaaggttgcaactgtagagcttccattcgacaaaataaagaatcagagaaggcaattctgctttgttacttttgagacagaagatgcgtgtgaggcatcttgcaaacaatccaagcagaagattggcaacaaagaatgcgacataaagaaagccaccacaacacccagtgtgcgtggtggccgtggaggagctgctggtggatggcctgttgctcgtggtGGAAGAGGAAGGGGAGGCCCTGGCCGTGGAGCTTCCaaCTTTGCTCAACCACAGGGTTGGGGTGCTCAGggTTATGGAGGAGCATATGGTGGCCAAGGATaTGGATACAATCAGGGCTATGGTGGCtatggaaactatgattactctggttatggtggaggttacggaggtgga…
Mcal_974	611	CAGCCGGGCTACCGATGATGGTTTCAGCTGTTCTCAGCAATCCATTCTCATTGCAATGGACAGATTTGTGAGGTCCGTTACTAACATGGACTCCACCGTTCTGGTGCCTTCACGCTTACAGGATATTGACGTCCAGAATGAAAATAGCAAATTCAGCCGTTGCTTACCGCAAGGACTTAACAACACAGACGTTTATGGTTTCTACAGCATGTTGAAAGACGTGAAAAACGAACTTCTATGGGGGCCTTCCATTACTGGGAGTTCACCCTCCCCAATACCGTGCAGTGGCAGATCATCACCTCGTCATACGACAGTCATGAAACATGTTCGaCAGCCCTCTGATGACAGCCTAGGTAGCACtgggttcccctccgatcaggagacggacagtgatattga…
Mcal_975	593	cacaaagtcgtcggtgaaggtcgatgtcctattgtggatacattttggcagacggaaacgggtggccacgtttcttacaccgatgccattttgtaccccGCTTAAACCAGGATGTGCGACGCTGCCGTTTTTCGGAGTGGAGCCAGCAATTCTCGACGAAAGGGGGAACGAAATCGAAGGTCCTGGCAAAGGCTACTTCGTGGTCAAaaGGCCATGgCCAGCTATCATGAGGACTGTGCACAAAAACCATGAGATGTTTCAATCCACCTATTTTCGAAGATTTCCAGGATATTACTTTACTGGAGATGGTGGAAAAAGAGACGAGGACGGCCATTACTGGGTgaCCGGCCGTGTGGACGACATGCTGAATGTATCAGGGCATCTGCTGTCAACGCTGGA…
Mcal_976	587	ATTCTCCCAGAGgCCAAGTTCAACCAcAAtACTCAGAACCTAGACAGCAAGGCCGACAAAAGGCAGCAAAATTGTCAGTAAAACCCTTGCCAGATGATGTGGATGGAGATCAGATCCCTGGAGAAGCAGGCGTCGATTATCCAACTTTCCATGTCATCCcGCGCACATCGTTtCCTGCGCACAACAACCTCaTAATGGGTACTATGCTGATTTGGATACGTCTTGCCAGGTTGTTCACATGTGTCAAGCAGGAGGCGTaCAAAGCAGTTtCCTCTGCCCCAACGGAACAATATTCAATCAAGAGAAGTTTTCGTGTCAATGGTGGTATAAAGTCAACTGCGCAGATGCACCAAGTCATTACGGCATTAATGACAGACTGTACAAAGTaCCACCTCCAGC…
Mcal_977	585	caggtacatggggacttatgtgatgtgcatttatgatgtgcatcgttcccttggtcaagatcgttcattaCTTGATGttatagcgGTACAAtttgagcGAActccACgaaTTGcggtcATCggggaatggaaagataCttttttgaagggTGTTAGTTgctgagCtttaccATAcgtgagtgaaaatgctgcctttatctttgttgcGCACTGcccAGAATCATCCAATGCTGGtagaGTTGaaaaatGGAGAAACTTACAATGGACATCTTGTGAGCTGTGATAACTGGATGAATATTAATTTGAGAGAGGTGATTTGCACATCGAGAGATGGTGATAAATTTTGGAGAATGCCAGAGTGCTATATTCGTGGGAGCACCATTAAGTACTTGAGAATTC…
Mcal_978	578	GTTCGCATACAAATTCTCCTCTCAGTGCGGATTGTAAACTTTTGTCCATGCTTTTGTTATGCATCGCGCGCGCAAAAAAAaaTCaaTTACAATTTCCATGCTGGCTTCCTTACTGttGTGCAGTATAATGGTCGTGACTATTTGACTTGAAGAAAaCAAATGAAGTATGTAATCTTGCTGATAACGTGAGCGACTTTTTGGTTtAATAGTTtCAaCATCGGATGAGAAGCACGTCTGCAATGAAAGATTTttATGTGAGTGcatctttctagtttcatttttcccacccatatgacagtattgtcttctttagtgtaatattctctgagagaattaaaaggaaagacattgtgctaaaatttctgtcgaaaaagactaacttttaagttatttttgtaa…
Mcal_979	575	CACataatgatttttgaaaGAGTTACTATACaaaaaataTTACAGTGGCAtttgtCCTTGAGACTTcaaTTCACCTTCTTCGCtcatagcttttttctttcttcaGCAGTCgggAGTGTTCATTACTAttatttgaaaatgttgagtcggcatcActttcaTCACTGTATGAATCTGAAGAAGATGAAGATTCATCGCCACTGTCTGTTTCCGTCAGTGTGTCGGAGCAACTGTCTGTAGAGCTTTCAGAATCAGACGAATCGTCAGAATTCGGAACTGTTGGGTCAAGTGATGGCATACATATGACAACATGAGAAGACGGCTGGATAGTTTCCTCATTATGGCAATCAAGTTTGGCGGGAGCATTTCCATtACTGGTGGAACTACAGGACTGACAGA…
Mcal_980	568	CGAGGCGGATccTCCGTTCAGGCTATTAAGAAATACATCGCGTCTCACTACAAAGTGGATGTGGAGCGCTTGTCGCCGTTTATCAAAAAATACTTGAAAAGTGCAGTTGCTAGTGGGGCCCTCGTTCAGACCAAAGGCAAGGGGGCCACGGGATCATTCCGATTGCGAGCGACGGCTGCTACAAAGGAacACGTAGCACCAAAGGCCAAGAAAGTTAAAAGAGAGGTTGCTCCAAAGAAAGCTAAACCAGCGCCCAAGAAAGCcGCcAAACCAAAGAAAGCTGCAGAGAAAAAGAAaCCGAAGAAGGTTAGCGCGCCTAAAAaGGCAAAACCCGCAAAATCTCCAAAAAAATCTGTCAAaGCAGCTAAACCTAAGGCATCCAAACCGAAAAAAGCAAAA…
Mcal_981	568	AGACAggggcctggagttcatatcctgaagtgagggggaaaattaaaggtgctaacatcctggaaggaatgatcaaaaggtgagaagattaaaatatctgggatcagcattggaggAAAATGGAGATCTGAGGGAAGTAGTGAACAGCAGACTGCAAGCAAAATGGAATAAATGGAGAAAAACAGCATGTGTACTATGTGATAGAAAGATGCCAATGAGTTTGAAGTCAGGTTTTCAAGGTTGTGGTAAAaTCAGCAATGCTGCACAGTGCTGAGACTTGAACAATGACAGGATGTTTGGAGAATAAGCAAAATGTTACTGAAATGAAGATTCTAaGGTGGATGTGTGGTGTTACCAGAAGGCACAGAATTAGAGAATAAGGGCAaCAGCTGAAGTGAC…
Mcal_982	563	cgcATGAGATTACTTACAGATGGCaaGACAGAAACAATTCTGTAGGTATTAATGATCAAATCGATATGCCGGGTTATCAAGTAAATGACCTGAAATACAAGACCGATCTGATAGAATTTTCACAGGGAACTTATAGCTTCTTGCAGGTGGATTTGACGTTCAAGAGGAAAGTCGGGCTTTTCATGAATAAGCTTTACGTGCCGTTTGTCATCCtGGTGATAGCGTCaTGGTTAACATTCTGGATTAGAGCGAAATTCGCCTCCCTACGGCTGACACTGATCCTGACGATCCTCTTCATCATGTTTtGGCTGGAGTCCGACATCAACCGCCACACGCCACGCGTTTCCTACACTAAAGCtgttgacgtttggacaggggtgtgtttgtctctcgtcttta…
Mcal_983	545	CTGTAGTTCCAGCCaaaTggaaTCCACTCGATTcagTTATCACTATGTTGAAGATAGTTGATTCTTTTAAGATAATGTATCAGTGGTTAACAAAGAAACAGTCTGGAAATTTAAGTTTAGTATTTGTGCGCATAAAAATATTTATTCAAGTTGACGAATATCTGCGTTCtCAGGAtcGGAACATTTGCGtAGTGCGTTGCTTTTCTTTGGATCCTGTTCCTTCTACCAATGATAACAAAaTGcAACATCGCTGATTTGTGGAGAGGAGAAAGATTATGCTGCTCGATTACTTCAAAATTTCTTTCTCCTGCATAGGAGACGGAGCTCGAAAaCCAGGATATAAATCAAAATGTGCACACTGGCACATTGaGTAAAACGATGAGCGACCTAGTGGCagTT…
Mcal_984	534	AATCaaaGGTGGATGAACTAAttGCTCTTCTGGaaaCATCACAGAgagatttcAGAGCTaaaGTAGCCGAGctacaaaaactccagcaTGattacgATAAGCTGaaaGACCaaaaGGacgctcTTCttagggaaaacaagaaattgtctGatgaccttaatgataccaagggtcaACTGAATGATGCTCAGAGGAGGATCCACGAAATGGAAAtGGAAATCaaGCGTCTGGAGACCGAGAGGGAAGAACTAACGGCTGCTTACCGTGAAGCTGAATCCCTCCGAAAaCAGGAAGAGGCTAAGGCACAGAGATTAGCTaCTGAATTGGCTCAGACGAGACACGACTATGAGAAGAgactggcggctaaagaagaggaattagatgcactcaggaagcaat…
Mcal_985	532	ctcacaaaaaagagaggaagaagcttagaaggcaaaacagaagagaagcctggaaggagaagcaagagaaaataccgtcttggtctggaacctccacctgagccaaaagtccgaatgtctaatctgatgagagtgctgggtaaccaggctgttcaggatcctactaaaattgaagcacatgttcgtGAGCAGATGGCAAAACGTCAGAAGGCTCATGAAGAAGCTAATGCTGCTAGAAAACTAACTGTAGAACAGAAACGaGAAAAAAGaTTAAGAaaCTAaaGAAGATACATCTTTGGGTGTTCATGTTGCAGTGTATAGAGTTTTgAaTTTGAGtAATCCATCTAAGAAGTTCAAGGTAGAAATGAATGCAAAGCAGCTCTTCATGACAGGATgtgt…
Mcal_986	534	ACCAATTAAGGTGACAGGCATTCCATATTCCAAAGCAGCAATGGCAGTCCATTTTCCAGTGCCTTTCTGACCGGCAGAGTCTCTAaTAAGAGTAACAAGTGATTGGCCATCAGTcTtGTACTTGAGAATGTCACTaGTAATCTCAATGAGAAATGAATCCAGCTCCCCTTTGTTCCAGTCTTTAAAAATCTCACTCATTTCATCATGTTCGAGACCCAGAGCATCCTTCAGTAGGTGATAAGCTTCACATATTAACTGCATGTCACCATATTCAATGCCATTATGAACCATCTTTACAAAATGACCAGATCCATCCTCACCCACCCAGTCACAGCATGGCTCTCCATTAACTTTTGCTGATATGCTTTGGAAAATGTTCTTGATGTGTGGCCAAGCTTC…
Mcal_987	535	AGAAGAACGTACTCTTACAGTAGTAGATACTGGAGTTGGTATGACCAAGGCAGATCTAGTaaaCAATCTCGGCACAATAGCTAAGTCTGGAacaaaggCAtttatGGAAGCtttACAAGCTGGAGCAGACatttCCATGATCGGTCAGtttGGTGTgggtttCTATTCTGCTTATCTGGTTGCCGATCGCGTCACAGTTACATCCAAACATAATGATGATGAACAATATATTTGGGAATCGTCTGCTGGCGGATCCTTCACCGTTCGTCCTGATCATGGTGAACCACTAGGAAGAGGAACAAAAATTGTGCTGTATTTGAAAGAAGATCAGACTGACTACTTGGAAGAAAGAAAGGTCAAGGATGTTGTAAAAAAGCATAGCCAGTTTATTGGCTACCC…
Mcal_988	531	ATAAttttCTGAGCTCTTGtttaaaaTTATAttttATGCTTGATTCTAATTAAGTTGAACAAAGCACCATAAGTCATATATAGTATATCTATTTATGTAAGAACTTCTAAATGAAATATAATAATTTGCAATATTACTAATTTAAAATACAACCATAACAATCAACATAGttttGtgTGCAATACAGTCACTAGAACTGAGAAACaCATGGTTTtCCTtCATGCATGAACTTTTGTTGCTCAAAATATTTACAAGCATTGTAtACATTTTCTTGCTGAATCACTGTTTTCTATATTATGCCTTTCCTTCAGCTTTTTGAATCCTCTGTTCCCACTGGGCTATCAGGTTGTTGTGGGATGGGCAGGATTCGTCATTTCCGTTAATTTCTTGGCCATTGAC…
Mcal_989	532	ttGaacggagAGTAGGTGTTCTGCCGTTGCCAGTTACACAATGGGATACCGCCGACCATTGCATAGTGACTGAGAGTGTTACATGGAAGTACTGTGCGAGTGCTTTATCCCGTCACTTTATTCAGAGGCTTACGAGATTTTCACTGCTAAAGAATATGTTACGGGTCGTCCTTTCCTTACTCGTGGTAGTGGTTGTGGCTATAGGTGCCCATTACGTGCATAAATACAGTGGGATTACGGGCaCTGTTCTGTTACTAGGATTCTTAGGTTTGTTCCTGCACCAATACTACATCAAaGAGATGAATAGCAAAAAGCCATCAGTGAAAAaGTTAGATTGGGATCAAGTAAATCTCGCCTAAAGAAGAACTCCACCGAAAaCTACCGTCCGTCAGATATTGG…
Mcal_990	525	catGGCgcaGAccaccatggcgaaaggaaaactgcgatcATAGCCTTCATGTtgaaaaggatgatttgcTTGTCTCGTACAGATAGCAAgtccccatGTAcTCaataagctGGaatgCAtggcGTacgAAATAAAGGACCGATGTATCGGTTCACATATTTAAAaaTAACCAAAAaTGATGTGCTCTTAATCATGGAGCCATGCAAATATggCAGGTAATTGAGATTACTTTCgCCCgcTCCAGCACCTGCTCCAccTCCAGCTCCTGCGTTCATGTCAAATCCAACTCCACCTCCAAATCCAGCTCCAGCTCCACCTCCAGCTTCAccccctCCGCCTGCTCCTCCTTggggtgatcatgtgcAtggTAgttgcAGTgatttgtaataaaGatcaatg…
Mcal_991	530	CGTGGACaaaaCAGAGCTTGAGaaaaGGCCACCTTCTGCTGGTGAGAAGCCTGAGTCTGCTGATTCAGCTGATGATACAAAAGAAGATATTGATACTTCTCTTGATGACAGGGGTGCTATCACAAGTCCTGGAAAAGAAAGTGAATTTAAAGTTGGTGAACTCGATGTAGACTTACGTATGATAAAGCCTGTTGAAAAGGTTTCAAAGAAAGAGCGTTCTAGCTCTCCGAGACGCAAGTCAAGATCTCCTGGTAGAGCATCTAGGTCACCAAGctACAGATCGAGGTCAGTTaGTAAAAGGCATTCTCGATCACCAAGTAAAAGACGTTCTCGGTCACCTGTTAAAAAGTGGTCTAGATCTCCCAGTAAGAGACGATCAAAATCTCCTGTGAAGAAGAG…
Mcal_992	525	aatttCAGaaaaaGTGTGTgaagACacaacgctaatGtgactgctattttgctgggTCgtacaACCGTCCAGGAATAGCAGAtttCCATCTCGTAGGTCATCGCTTGTGCAGCAGTCGTCGTAGCGAAATCACAGCTGGACACTGTTTAAAaattCACCATGggCTGTTttCGTGATTTCTTGGACTCGTTGGCTATTCTCGGAGTAATACTAGCTGCGCCATGGAGAGCATTTTttCAGTTTCTATTTCCAAAaCAGAaGAAaTCAATTAAAGGAGAAAtAATTCTGCTGACGGGGGCGGGCCAAGGATTTGGAAAAGAATTGGCTTTGCGACTATCAGAATTGGATCCTATTCTTGTTCTCTGGGATGTAAATCAGGAGACCAATGAAAATGTTGCT…
Mcal_993	525	gcaagtagaagtccacaaaataagcaggtatatgatgtaagaaaaacgaaagagtcaggtacacgggtaaacttttggtaaaatgaattctggagaacgaaatgtataaggactaaggcatgagtagaatttgattttgacgctctggaacataagtccccaggttactgtacaTTTATGGCTTGAGACGCAATTTACTATTAGCGCTTTGTCGACTCTGTTTGTTGCAGCTGCCCAAGCTCCAACAATTAAAGTGTTTGCGACGACGTCCGGAGGAATCGTGTCATTTTttGATTTTCaCCGACGAGGATCACATGTAGAAaaCCAAGTAATACCCCAGTTGTGAGATTTGCGAATGCTGTTCCTTTCTCTATGTAACCTGGTAATGCTCCATTCTTC…
Mcal_994	523	ATTCAACCACGCATGGAAACTGTTACTGAGCGCTTGAGACATATTGTATATGCAGGAAGAGCTGTCTCAGCATCAACTGCAACAGGAAGCAAACATGTCCATAAAAaaGGAGCAGGAAAAaCTTCTTTTTGAAGCATTAGGTGCTTAGAAAATTTAATGGGGATTATTTGACATTCTGTTTGACTAATTGTTAACCACTGGTTTAGCTAATGCATTTTTAAGCAGTCATAGCCACTCTAGTTCCAATATTCAAaTTTCTCTATTGCTTTCAGCTtATCCAGCATATTTGAAGTTAGTGCCTTTTATTACAACCTTTCTTTCTAGTCCATGTGTCACACGAAACATAGGCGAATGGTTTTAGAGGGTGGCTGTGTATTttCTTttCTGTTTTttCACAAC…
Mcal_995	525	atgaCatacactgggactattaaattgcaactgtgcagttcaccggcgtgttttcaagtgctgtgttgcctgcggttactgtaactaacttgacatctttatcaaGAGTAACAAAGGAGAGAGAAACTGGATAAGTATATGTAGTCCATCGCAACAGGACATCCTTCTCCTCAGTCAAAACATTAAACAAaTCTGGATATGGTTCAGCAAGGTCCTCAACATGAGACTTCTGGCTGAGGAAGTTCTCAGTATCATTTGGTTTggggCACATTTCAACACAAGAGCAGCACTCCGTATAAAGGTAATCAAGGCAGTAAAAACAGTCTTTACTGCACGACATATTTTTTGCATCACATTTGCACGACTGTGTGAGCATACACTTGCTCACTaTGGAGGCAC…
Mcal_996	519	TATggggACACGAAGATTTACGCTCACGGAAACAGTGTAGAACATGGGTCTCAAGAAATTATTGGTCAGCTTTCTTTTGCTCGGCCTGCTGAGCGCAGCAGTtATTCTGTATTTGTGCCCTGAACTAATAAATGAAcgCGAGAAGCCCACACTGGAAGATGAATGGTGGGGTAGAGGACCCATTCCTaCAGACAAGACGAAGATTCCAAAGGACAATACAGCTGTAAAGAAATATACAATTAACATAAATGACTCCATTCTGAAAGATTTGAAAaCCCGACTGAACAACAGCCGCTTTGTAGACCCCCTAGATAATGTCCATTTCGAATACGGTTTCCATTCTTCTTACTTAAAAGAAGTCGTTGAATACTGGAAAACTAAATATGATTGGAGAAAACA…
Mcal_997	518	ctctgaatagttatctctgtttagtgaacctttccagcctgaggaatgtgaagccttaagaatgcattactgcaactgcatgtgggtagacctttcatattacttgatcagggaaaatgttatattcaagagttgctgaatgcttactttaaatttcagtatatgatgcaaaaaaatccgtatttgtacaatttttgaaggAAATTTTATTTCTCACTGTTTGAGAAATTTGctATCAAATTCATAAACAAGTATTAAACAAATGTATTTGATTGAACCAGTGAAGTATATAATGATAAAAATGACAATGGCCTTTGTGCACCTGTACTTTTAATTGTTCCTCTGAGATTTACACCAAAAaaTAGTATGTGGTAATAAAGAAAATAGCTTTTGGCTCTG…
Mcal_998	518	GTggggggAATATATCTTTTTAAAGAGTATCGACGTCTTAGTAATGCGGAGACCTAAGCGCTGGCTTTTGCCTATTTGGCCGGGATGGGTTCGGGTTCGAATCCCGGTAAGGCATGGATGTTGTGTTTGTCTTAATGCGGCTGTGCTGTCACTTCCATGGATCAAGAGAGCGTGAATTAgaTACGGGTGATTACTTATAGCCCATCGAGTTGCACACAATAGTCGTTAACCCCCACCCCcAAGAAAAAAaaCTAaTTTCTGCCACGATAATTCGTAACTCAGAACTTGTCCCCAGAAACGGAGTTTATTCAAGCACTAAGTATGGTGTAAATAGAAGCACAGGAAAGAAAaTAAAGTTATCTCTTTTtCAGGCAAACACACAACGATGcaaataaataa…
Mcal_999	514	GGGCACGTACAGTGATTGAAGTTTATGAAACCTAATCCACACATTTCTAGCTAAATCAGTAATCTTTTTAAAGAATTTTGGATTTCAATTTGCCTTTATGTAGAGAGATACCTTATTAAAACACTTGCTCTTTCTTTGTAGGTGCAAAAAAGTTtCTACCTCACCAGTTTTTAGTtACTTCCATCTTAGGAAGTTTGTCATTGAATTTtAGGTCAGTTTTGATTTCACTGCTTCTTTGCATGTGGGAAAACTGATTTCATTTTtGTTCCAAGTATATTTTACttCTTTTTGTTGTAGTTATTGACATCAGTGTTATTttACCACATAGGTCATTGGGAGTATTTTGCTATAcaatgttatttctgttcaacTGATGttttcctttaataaacattagat…
Mcal_1000	515	AccttggACTGAATCTGAGGCATGTGATGAAGTAGGCGTCTAAGACAGCGAAGATCtttCCGaaaTCAATCCAACATACCAAGATCAACTTCTGAAGAGTTCTGATCACCTGACTGtaaaaattcccATATAGCAGAGCGATTGCCCAAAGACCAATCGATGCTGAGTACCTGAaaGGCTTGAACAAGAGGTGGAGCCAtCTGGTGAAGTGCATAATTCAGACTATCATTCACTAAACGTCCAGTTTTGTCACAAACTTGAAGCACTGAAGCAGTTGGTGACATCTGATTCAGCCAGCACTGGCGAGCTCGATAAGCAGTAAAaaCAGCCATAGGCAAGGGATGTTGAACACTGGCAAATTCTTTTGGAAAGTTTTCTACATCCGCAGCAAATTTCTCA…
Mcal_1001	508	gttgcttttaCCTAAaTTCTTCAATCTGTTAGTAGCCTTTAAAGGCATtCTTCCACCGAACGCACTCAAAGAAGCCTtGGGGATGTTTAATATTTCGTCATCCATGTTCCAGTTTTGTGGACGCAAGGAAaGTTGCCCACTGAGCCCTGTGCCTGCAAGCAGGAaTCACGAaCGGGTCGAGATGATTGAAAACGGCCATGTTTTAACCAACGGGAAAaCAAAGGTTCACTGAATATGGGAACGTTGAAATCTTTTTCATAAAAAAaTTAGGTGGCTGTAGAAAGATGACTTTTATCACCATCAACAAACATGCAATCCGGAATCCATCTCAGACCaCTGCATTCCAGGTATCGTAGACTTCAAAGCAGGTCGACCagTAATTGCGTATAATGCGTACTT…
Mcal_1002	507	GTgAtgttaaatttccggaccaaccGGTGAGCGCTTACGCCACAGCACGGCAtaaTATGCAAATTATCGCCTGTGGTATTTAAGGAGTACGGCAAAGTGAATGTAATCAGTCGTCGGCGTACGGACACTTGCGAAGACGCTGAAGAAGCTGCAATGCCTGGACGCGGAAGACGTGTAGCATTTCAGCAGTTATCGGACTTTGAGCGAGGTCGTCTAGTAGGACTCCGCGAGACAGGTTGGTCATATCGTCGTATTGTGGGGCGAATGGGATGGGAAGTATCGGTGGTGGTACGATGATGGCATAGATGGTCCGAGAAACATTCCCACAAGAGAAGACGTGGAACCGGGAGTCACAGACGGACTGATGAGCGGACCGATCGACACATACGAAGAGTGGCG…
Mcal_1003	506	gtagttgtttttttaaacaattgcatcatgaaggttggaatctcatttctcatggccagaatggagtacacagttgaacgtgtgaacaaattttgtgcatgccttggtaaaatgcttataggaaccttacaaacgttgcagtcagagtacaatgaaaaaacgttatcaaaagctaacctctttttctggCACAaGATTTCATGAAGGAAGGGATGATGTGAACGACGATGAAAGGAGTGGGTGCACCTCTAACCAATTCCCGATAATGTTGATAGAGTATGAAAaCTGGTGGCCTCTGATCAGAAATTAACATGCAAAaTTATAGCCAGAGAGCTGGATATTAATTGCAAAACCATTCATCGGGTATACACAGAAGATCTGGCCACATGCAAGATGCAA…
Mcal_1004	506	ATGTTTCATCATTTTGCCGAGAAGTTTGATATCTGCAAGCACATACATTACAATATGGAAGTAGTCCTTGTCTCCAAAGCTGAAGATTATGAAGCTACTGGAAGGTGGAATGTGAAAACTAAGAACCATGACACCGGAGAGATTTCAGAAGAAACCTTCGACGGAGTAATGGTGTGCATTGGGCACATCACATATCCGAAGATGCCTACATTTCCGGGGATCGCAAAATATcGCGGAAaGGTTATGCACACCCACAGCCTCAAAAAAGTGCAAGAGTTCGAAGGTCAAAaTGTTGTAGTCGTTGGCATTGGATGTTCAGGTTTAGATGCTGCTGTCGAAATCAGCAATGTGGCAAAACAAGTTTATTTAAGTAGAAGAAGTGGGACTTGGATATTTCCC…
Mcal_1005	501	TAAATCCCAAGATAGCTCTGTTGAATGTAGAACTTGAaTTGAAAGCAGAGAAAGAAAATGCTGAAATCAGAGTGGACAGTGTTGAGGAATACCAGCGCATTGTGGATgCGGAATGGgATATTCTATATAAGAAACTTCAGAAGATTTATGAGAGTGGAGCAAAAGTTGTTtGTCAAAGTtACCCATTGGTGATGTTGCTACACAGTATTTTGCTGACAGAGACATGTTCTGTGCAGGAAGAGTGCCAGaGgAAGATTTAAAAAGGACAATGAAAaCCTGTGGTGGCATtGTTTtGTCGACATGTTATGACATCAGTGATAATTCTTTAGGGACATGTGCTTTGTTTGAAGAGATGCAGATTGGAGGGgAAAGATATAATATCTTCGCTGGCTGTCCTAA…
Mcal_1006	502	AATATGAATCTAATTGCAATCCTCAGTATGGGGTTTTAAACTTGCATAATTTGGGAACCCCTCCAGGTGCACCTATGGCTACAAGGAATTGCCCATCCCTAACTTAGAGCTACTGGTTTGAGGGAAGAGAGAGAACCAGCACTGGTGGGACAaGAAAAAaCATTTACGTCTCACAACAAGACTGAACCCAGACCCAGCAACACAAGAAGTTAGAAACCCATGCCCAGCAACACAAGAAGTTAGAAACTCATGCCCAGGACCACACTGGGTGACAAAGGTGTTTGAATCTACTATCTTCTAATTTGTTTTAAGCCTAAAACTCTACAAACTGATACTCTGCACATTCAGTGGTAATGGCAAACATCACACAAGTAAACACCTTGGGACAGTTcctttaaa…
Mcal_1007	499	TGttaCGATGaaaaGACGGTCAATTCTGCTGCTGTgggTGtttCTGGAAGCCTTCATTATGACCTTCTTGGCTGaatggggagATCGtTCTCAActgACCACAATAGTCCTGGCAGCAAGGAAGAATGCCAGCGGTGTGATTGTCGGAGCTATTCTTGGACATGTTGCTTGTACGCTGCTTGCCGTTCTTGGTGGATACGTCGTAGCAGAGAAGATATCTGTCAGAATAGTGACAATAATCGGGGGAATCCTGTTTATCGGGTTTGCCATCTTTGCCATCATCAGTGGGCCAGGATCggAGGAAGAACCGTCCGTTTCCACAGAAAGTGTAATGTCACCACATTGATGACTCTGGagaactaggaaaaacttaagagagacaaattcctaGaagagcct…
Mcal_1008	498	ATGagaATATGAATGGTCCGAGCTatacttttgagaataaTCAGTacttCTTGAGTAAGGTCCTGGAGAAAAAGTATCTCTCATTGGAGAATAGGATGCCCGATATGGCATTCCACCAACAGGTGTTCCAGATGGTGATGGAGCAATAATTGATGGATGTTTTGGCAAAagAGGTCCCTTGCGATCTTCAACCATCAAATAGCACCATGTTTCGTCTTCTCCTAAGGAGTTAGTTGCAATGCATGTGTACTTtCCTGCATCTTCCATCGTGCATCCAACTATTTCTAaGgTAaCGATTCCATCTGCATGGCCAAGATTATACTCATACTTGTTTAGTTCTTTACCATCTTTTAGCCATCTCACCGTTGGTGTTGGTTTTCCTGTTAAGCAACATAACAA…
Mcal_1009	497	AttccattttaaagcaTGATaaCATTGCaaaatCTCAGAACTGGCATTCAAGTgggAAgggCATTGCTCTTgggCTActgggtttCTTCCTGCCGCTACTTCTGtttATaaaCtttATTGCTAATAGTGCCTCCATTGaaaTGCTGACTaGccttttgggatCTTCAGCTGCTGAATCCTTATTAttttAtttGGccccTGTTCATACGGTATGGaaaaTaaTTCCATCTGATTATCACATCATAGCATTGGTAATTCTGGCATCTGTTTCCATAGTGCTGCTTGTACTGGCCAAATGGTATTCCAGGTTAATGCCCACTCTTACAAGGaaGCAGAAACGTATCTTGTTGGAAAAGaGGACTATGTGCAAGACTTTGTCAAAACAAAGAAACATCAGTT…
Mcal_1010	487	AttcccatttcaccaaacgttttgtaCggatttATATCTTCTATATCCGAAATGCCGAAAAGCTTAGCCAAGTGAAATTAGACGTTGTGCGCTttCTTCTTCATTTtAGATttGTCAGCAAATACGTAACTGGAAACCACAGCTttGTCATTCATCAGGAATTTTTTCCAAACACTGGAGACAAGACTTGATCTTCTGCGCCATaaCTCCAGCAATCATAGCGTCGTCTCCCATGTGCCTGTGGACCAAtccGACATCGCCGATGATGCCCCACTGGACCGTTAGGCCATGCAGACCGTCtttCtttCTCTGCtcacatattctttccatgacagagttggcataaccgtaGttgctctggccggcgttccctttaccacagctgatggaggagaagca…
Mcal_1011	493	ACGtttGAACTGGAGTTGGACAGCGACTGCGATTATGATTACGTCAGAATATATGACGGTCCTGATACCAGCAGCTCATTGttGGGAGAATTCTGCGGTTtCAAAATACCCAAAGATATCACTtCTTCTGGAGACGAGATGACCGTGGAGCTtAAATCTGACTCTTCCAATGAATACCCAGGATTTTCTGCAAAGTTCATTACAGGTGCGCATAATTATTGTTGAAGTATCTCTTTATCGTCAATGGAAAGAAAACCCCAAGATACATTGAAACAAATTTTCTCGTGTATTCAATCCACTGACACTGAAAAATCTTGAGATGCAATCCATTGGATACAAATTCTTCATGAAaCAAATTtCTTGTtaTGCAATCCACTGACACTAAAAAaTTTtGAGATG…
Mcal_1012	491	TCCCAAGAACTCAACGAAACCGAGATGCGTCAGATGTGGGCTGAGCTCAACACGCAGGGATACTTCTGCCCGAAACTGCTGGGTTACGCCCGACAGGTGAGACCGGAATACGCCAAGTTGGGGAAGAAAGCAAAAGTCCGGACTGAAAAAaGGCAGTGACATCGCAGTACAGTGGCGGGTAAACGGAAGGTGTGTTTGTTTTAAAAGGGATCGTTTCGTCGGCCGCATGTATCGCATAAAAGAAAATGCAAAGGGTGGAGGTTAAAATGTTGATGACACTGATGAGATGCAACAATGGTGATTATGCTTAATCACTTTAGAAATGACGTAGAACTAAAGTCAGCAGCAAGTTTACATAACGTCGTTGAAGGAAaCGAAAATTTCTAGTGTGGTAATTTG…
Mcal_1013	492	gcatactactgaccaatGTGTCACGTTGTATACGAGTTACTGCAGTACAATCGTtAATTtACACGTGTCGAATGTGAGATGCTGATACTAAGAGGTCTtCCTTTTCGGAAaCTCGGAATCcTCAGGCAGAAaTGGAAGGAAaGGAATTCATAAATTATGAGCAACCAGGCCAGAATGTAATATGAAAATCTGTGCTCTACAAAAATATTCTACTCATTAGCACTTCAAGGAAaGCAATTATAAGGAAACAAAGGTATATATACTATTTGTGGCGATTTAGATAACGCACGAACGTGAAAATGCAATTTAAGAAGTCTGTGCCAATACTGCTAAGCTTGTTATAAATCCTATGCGTTATTTCTTTATTTTATATGCTTAAAGATCAGATATCTTTAcTAC…
Mcal_1014	486	ATGCACAAGGAATTACATATGCCATGGTTTCGTGGTGGATGTTCCTTATTCCCACATTGTTAGGAGTCGTAGGAGGTTTTATAATTTATCTCTGTAACCTGTGCGCTCTCCGATCGAGAGCACGTCAGCTGGAGAGCCAAACGAACAGAGGAATTGTCTCCGTTGGGGACATTTGTACCTCTGTAGTTGTTCGTACAGACAGTTTCGGATATGATGATAGTTTTAAGAGTGATGCATCCAATGTACACGACGCCAGAAACGGACAAATCCAGGCAAGTGACCAGTACAACATGAAGAGGAAGCAGAGTGTACATCAGCAACAAAaCGGCGGTATTCCGAaTCAAGTGTACAATCCCGTAGCTCGAAATGTGGACAGCAGCAGATACATGGTTGCCGATT…
Mcal_1015	481	gaggtactccAGCATCACCTACAATTCCAATGGCAAATCCAGCAGCTAGACCACTGAGACCTACACTGAGACCAGCACCAAAATGAAGAAATCCTTTATAAaGTCTGTAGCCATCTGAACCTGATGATAAGTCATTTGCTATTAATACTGCAACTACTAGTCCATAAATGGCAATGATACCAGCCATAACAACAGGAATTATAGATTTCATAATCAATTCTGGCCTCATCACaGACATTGCTGCAATACCTGTGCCAGACTTTGCAGTTCCATAAGCTGCTCCAAGGGCACtAAACACCATAGCTGCAGCAGATCCCATAACTCCAAAGAACGGTCCGTAAACCGGTgTTTCTTCGGTTAAAaCCATTTTGGATAAGTTTTAAGAATTTAAAATGGTGA…
Mcal_1016	479	taaGACCGGCTGCGCCAGGCCTCCAGCTGCGTGAGACACTTATTGcGTACCAGAGCGCAGATTTATTGAAATGGGGCTATTATGTATGCTGTAGAATCAATTCATTCTAAAAaCCTAGTGGTTTTTGGACAAAAAAGTGGATTCTGTTGTGCAACATAAACATTTTGTGTGTGTGAATTCTTATCGCATTGCTTTTACAGAACTGCACTAACTATAGCAATAAGTGTTTCCTCTATTTTATGCAGGAATAAAACATTTGCCAAATCAAATTCAGAGAATGTTTGACTTAGTAGTTTGGCTGTATTTATATGGAAAAGATGATATCGGCGTCGCGTAACTTCCAGGCAGTTGTGGACGGTTTCTTTGCACTTCAGAAGAACCAAAaaTTAAAATTTTGAA…
Mcal_1017	480	AaaCCTCTGAAATGTAATCAAGAACAGATTCTTCAGGCCACTTTGGGTGGTTTCCAGTTTttCTTCCATTTCTTCCACAATTTCTTCCGTTACTTTGCTCTGACCAAGGTCATCATCGTCGTCATCATCTTTGTCTTCATCATCGTCATCATCATCTTCCATGTTAACATCCTTATTCAATCTCTTCTTTGCACTAGTAACTTCTTCTGATAATTTGGTAACATGGCGAACCATTCTTCTAATAGTTAAATGCAGAATCTCCCACACAAAAGACCTGTGAAATTCTGGAACCATTTCTTTAGAGAACAGCCAGTTGGCTACAGCTGAGCATTCAACAATTTGTGTTTTGAGAAATTTATCAACCAATCCAACAACCATCTGTTCATGAGTGTGCCACAA…
Mcal_1018	479	TGGCAACGGTGATAGAAACGTTACGAACGGCTGTTACGTTTATTAGCTCTTGGTTAACGCCATTTTCGGCATTTAGCGAATAGTAATTCATTTTTGtGAAATaGTGATAATGTCTTATCGCAATAATGATTGTAGAATATATGTAGGTAACTTGCCACCTGATATTCGCACCAAGGATATTGAAGAtttGttttacaaattcgggaaaatcacgttcaTCGAtttaaaGAATCGGCGTgggCCGCCAtttGcatttGTCGAATTcgaagaTcccAGAGATGCTGATGATgcagtTCAAGCTCGTGAtgggtaTgattatgatgggctacaggttaagagtagagtttcctcgtgggaatgaaccaggccgtagtatgggtgcaccaagaggtagaggac…
Mcal_1019	473	AAGTaaaaTAACATTTATTGAATGTAATTTTACAGACTGTAAATTCAAAAACAATTGCTACAAACATTGTAGTACTATTAACAGACATAGCTTAAGTGGTACATAGGGAAGCTAATATAAAATGAAATTTATTGACACAAAAGTAATGACAACTTGTGCAATATGCATCAACTTTAACAAAAGAAGCCAAACACTGCCTCATGCCATTATACCTTCAAGGTTAGGTACAGTACAAAAAGAGCAATTCCATAACAATTATGTTCCAACATGTGCTAATGCCAGTAAAGCATGCTCGGTCAGATaCTACGTCACAAGTCAGTgatttctttctctgaagaattcataaccacaagcacgtgtggaaagaataaaggaaaaacagtaaatgcttaccaattc…
Mcal_1020	470	AGccccATGAGACaccAGAAGGaTcaatgcaaaacaactggggTCCAACATgttCTTCATAAGCAGCCATCATAATACTAGTACCAAAAGGCCTTAGGGAGCTATAAAGTGTATATGTATGCATATACATAGCTACCCTATCTTTTAAGTGTTTGACAGGTATGGAGTCTCCAAATTCACTTCTATATTGAGAAGCTTCAGACCTGGCATGCTTCACAACATTTCTGGCATCAGCAATTAACCCAGCTACAGCCACTCCAATATGATTATCAACGGTAAAAATCCTttATTTGCTCCAGCTTCATACAGCTTTGATGTAACTAACTTTTCTACAGCAAAaaCTACTCCATCTTTTCCTCTTAGGGCCACTGCAGTCCCACTATTCTCCACAGCTTTCTG…
Mcal_1021	471	TTGGACCAACGTTTCCTAATGCAAGTCCCGCTTCTCGTCTTTCCTGGTCAGCATTTCATCAAAAGTTTCAGATACGCAAAACGAGGAATGCAGAGCACTATGAACAAAGTCTTCAGCTGGATTTCCCAAAAGAAAGTTGGAAGCCATTTTGGAAACCGTCCAAGCTCCAAGACTTCGAGTCCCAAAAATCTGGCATCAGACTCCAGTATGGAAATTTCAGGAAAGTATTTGTCCTTCAATGATGCAGTGCCTCCAGAAATAATCAAAGAAAGAGCCAAAGACATACTCAATGAAACACCAGAATTACAAGAAGaatagcttacagcaactccgggaacttataaaaaatacacaacgtggcctgccccaccacctgatgcatatctcttaatgtttctg…
Mcal_1022	470	ATCGATGAAATTAACATGCATATGGAACAGGGAATCATGCTTTCTGATCACTTTCCTAAAAATCTGACATTTATGTCTCCATTTTAACTCCAAAGAATCATCTAGAAaTTGGAAGATCTTATTTTGTATCAGGTTTTAATGACTAAACTTTCCAGTGGACACCCATTACTCTCGACTCCTCTTCGTAATAAAGTTCTGCCAAGAAAAAATCGTTATGAAACAAAAATGAGTCTTGCTTCAGTGCATTCGACTGTTAAGATTAAAGAAAAAGTAAATGAGTGCATTTGGCGTTATAATAAAGGCAAATGAAAAGGAACAAGCATGCTAATATGAATGTAGAAACAATTCAAAAATTCTCTGATaaacacttcatactctaacttactgtaatcccagaac…
Mcal_1023	465	tttCTtCttttgtatacaaaacctgagtaacttctaaatactgaagtttgtgcttccAAGGCAGTAGTACTACaCAACATAAATACATAATAACTTATTCGAGAAACAAAATATAACAGTCATTTAACCGGGCATATGAACAGAACCCTTCTCCCTTGTCACTATTCTACAAGAAGCAACATCACGCCAACTACTGATCTTTAAGTCTTATTTTtCTTCTTTtCTTCTTCAGCATTttttCtGTACAAGTAATGTATTATGTATGTATGTATGATGGCTAGGAAaaGGAGAaaCaaCAAGTATGATGTCACTGCTTGTCGATCACTGGAAAGGGCACTTCTTGTGTCTCTATCACTGAGGAAGATTACTCCCTGGTGTGTGTCCCTgtgaagaccctga…
Mcal_1024	470	AGatcctgtgtgcatagcattacctgcagttctgcgctgcaTTGGAGACGAATTAGAAAGTACATGGGGACGCCGATGCTGAGGTAACCGTAACCGTATCTGTCAAATTACTGAAACTGATTTTCGAAATAAaTATTTACAGGATTCTACTTAGTTGAGATGTAGTAGAAAAGTTTTCACTATTTTATGTGAAAGAATGAATTGGCCTATGTTGAAAGGCTCTCCAGTTTACCAACCCTTCTAACAGATCAAAATGGATTTTGAGAGTCCAGATGTTGAGAAAGATTTCCcTGGGCTTTACGCATCAGAAACTGCCAGGAGAAGTCAGTCTCGTGACAGCGACTATAGTGATGAAGAAAAGGTTTCCAAGAAAGAGTTACTCATTGGAAAACGGAGAGA…
Mcal_1025	465	CAACATCATTCTTttGCCTGGGAATTTCTGTCCTTATTAATGGATATTTATACAAATATCCAGTTCTGAACCCGGCATTGTCAAGCATTCTCATTTGTGCTTCAAATTCAAGGTCCCATACTTTGAACTTCTTACTCCTAATTTCTCTGTCTTCATCTGAGGtGTCCTCTGGTTTTCCAGTGACATCAGAATGATTttCTGTAATTATGCTCCTCACCTTCTGGCGTGCTTCTGGTGACATCAtttGTATATTAtccaTACCAATGggcatCaaccTaacctGTGCTTCACAAGctaaaactaggttttgaagataaaacaatgcttccTCTACAGTCTCAccacAtacaatgacaccatgattacgaagaatcataaccttACtaacagggccaaggt…
Mcal_1026	461	gactcacaatcacacaagtgtatgcatgcatgatgcagatgaaactgtatattgtttaagtatgcaaatggtgcaaaaGGCAGTAACAAGGAAACTAAATCAaaTTGCATTTACTTTCCTCTGGAATAAAACTTAACCATGTCTCTCACTTTTTGTTTAACTAAGttcAGTAGCAGCACAGATTGGAATTTACAATATCAGGGAATGGAAttattAAACACATGAAAAAGAAAGTAAATTTTAATaGATTAAACTTGGATCATCTCTATTGATCTGTGTTATGTTATACTTGTGCAATGAAACTTCTTCTTTTTAAGGCATattctgcagaagtttgcgcattcttggaaatattacagtatgttttgaaagtctactttgatgaaaaacatttcctat…
Mcal_1027	465	AGCACATTCTGAAACGGGAATGTCATGTAGATCTCCTTTACAGCTAATGCACATAGTGGCAGCGACAGGTAAACCTGTCTCCTTGCAAACCTCAATGGCCCAAACAATTTCCTCGACATGTTCGAAATATTCGCATATAAGGAAGTCAACCTTATTTttCACAAATACATCTATTTGTTTTCGGAATTCAGCCTGAACACTATCTTTGCCCTTTCCACTTAAATATGAAGGTGTCTGAGAAATTCCTCCAGCAACTAACGCATCACCTTGATCAGCAACTTCTCTGGCAATTttGCAAGCAGCATCATTTATCTCAGCACCAGTAAACACCTTTCCTGCTTCATTGCCTCTGTTAATCAGCTTATCATCACTGGCATAGAATGTGAGAGCCTGCATTAC…
Mcal_1028	459	TtCGAGAGTCTGCTTCTGATGTTTTGACAGATGAGCATGATGACCTATACCTTGTGAAATGGCTTAAAGCGTaCTGTTTCAACAAAGCGGATGCAGAAGCAGCTATGCGTAAAAGCTTCAGTGGATTTAGGAAGGAGTATTGCATGGATAACATAAAaCAAAaCTTCACTGTTCCAGAGGTTTTTAAGAAATTTGGCTTCGATGGATTATTGGGTTTtGATAAGGAAGGTGCTCCCGTTCGCCTAaTTCTTGTTAACAAATCGGATCTGAGAGGTCTGTTGAGCAGCTTAAAAGTGGAAGATGTCATCAGGTATATATTCTATGTTTTGGAGCTGGACAATGAAATGCGACTTGAAAATAATAAAAAGAATGGACTATTGGCTGAAAAGAACGTTTaCA…
Mcal_1029	461	GCTTCTGCTGCCAGCTTGGAGTTAAGGAATTATTCTGCTGAATTAAGTAACACATGTGGAAGGATTTGTAAACAGAGCTGTACTAGGATATTTGCTCCTTTAGCTGTACATGTAGGATGATCTGCCTCATGAAAGACAATTTAAGGAAAGATTGCCAAGCTCAACATCTGTATTTGAATCGTTTTATCATTCAGTTGCACTAATTAACATAAAATCAGTACTGCAGCTTTTATATTGGTAAAGGTCAGTTTGGTAAAAAAAAATACAAAAACAACAACAACATATAATATCTGCTTGTAGCCATAATCTGTGAcagtttttttgtagtaattttatgtgtatatAAtgagcagagcttaacccgtaagtgccaccattcctgaagctctgcactatatt…
Mcal_1030	459	TAAGTTATTCCACTTGTCTGAAAAAaaGGTAAATGCTAGTTATAATTTACAGGCACATACTTATGGCAAAAGAATTAGAAAATGAACAGTAACATCCTGAATGAGATGTAATTATTTCATTGGCAATGTTGAAAAaTATGATCTTGAGTGTCTGGAAAACAGCATCAGCACAATATGAAGTTATTTACAATTTTATTGCATCCCATAATTCATTTTTGAACCTCTGACAGGAAACAAGGCACACAAACTAATAATTAACATGGCAAGTGTAATGACACATTCACAACCCTGGACTCTAAACAATTTTAAAAGTCACATTCCATAGTAAATACAGTGAAaTGCTATTAACATTCTATAGCGTAGTTCAATTTTACAGTGTGGAATATTTCCTTGCAGTTT…
Mcal_1031	459	GTGACTGTTAATAACTGAaaTTTTGCTGAATGATTTCTGAATTAGAAATACTTACGAATATTCCAGAACGTTTATTCAGAATTTTGGAaTAGAAGTTTAGGGTGCTAGTtATAGTTATTACAATGAGTGACAGTACCAAAAAaGTAGACCTCGGTTTACTGGAagAAGATGATGAATTTGAAGAATTTCCTGCTGAAGATTGGACTGGAAAAGATGAAGATGACCAAGATGTTAATGTctGGgAaGACAATTGGGATGATGATAATATTGAAGATGAGTTCAGTCAGCAACTGAGGGCTGAATTAGAAAaaCAAGGCCAGAAAGTCAGTGGTGCTGGGGAACCTATGAAGTCGTGAAATGTCATTTGAGTTAAATAGTTGAAACTGGATGTTCATAGAA…
Mcal_1032	457	GGTTAGCATCAGTTTCTGGTAAGGCCTGTTTCCTGGCGTAAAGTTTTGTTGGCGACCTATATTGAAAAGTTACCTGAATCATCGTTATTGAGAAGCGGGTATCAATTCCATAATATGACAGCATACTAAAAACTCAAAATGGCTTGGAACCCTTTGAAGAAACATAATAAACCAACACCAAGACCTGGCTTGATTGCTCAAGGGGATGATCTTCTTGAAAaaTATGTCGTCAAACTGGAAGAGGTAGAAAATTCAAGCAAAAaaTTACACAAAGATGCCAAAAaaTATGAAGATATTATACTTGAGGTTACGCGATGTGAAaaGAaaTGACTACCGATTTGTCTAACAGCCTTCTATGCCAGGAAGAACAGCAGCTGAGAGAAATACTGGAGGAATggc…
Mcal_1033	455	gtgtggatgttccagtacccTGCAGCATCAAAGACTTAGTTTTCCCAGCATATTTCTCCCCCTTCCTTCATCCAGTTTCTTTAGAAGTTTAAAATTTTAGAAGATGTGGTTCTGAAGCTTCTTCGTATGCACCCATTTTtGTTTGAAGATTCCTCTGGGTAGCATCTATGTTAAATTTCAGTATTTTGAAAACTTGTTACACCTTCAGTTTTTACATCTTaaTTTGTTGGAAGTTGTTTCTTTATTGTGCTGCATACAATtgacattttaaattgcttcaataaagttcaccatgtaggagtttttattcatcttgaaaaaatcaggattgaaagtttaatgtacgccatgcattttcatatttcacttcatagttcaagacatgctggaaattccgtc…
Mcal_1034	454	CTAAGCTTTTGGCGAACATAATGTTCAATTACAAAGGAATGGGCCTTTCAATGGGTGTCATGATATCTGGTTGGGATAAAAGGGGACCTGGTTTGTACTATGTCGATAGTGAAGGCAACCGTTTTGATGGTACTCTGTTTGCTGTGGGATCTGGtGCAACATATGCTTATGGTGTTCTTGATAGTGGGTACAAGTATGACATGCCAGATGCAGAGGCACATGAATTAGGTCGCCGTGCTATTTACCATGCAACACACAGAGATGCATACAGTGGTGGTATTGTCAGAGTGTACCATGTCAAAGaGGATggTTGGGAAAAAATaaGTGAAGAGGATTGTAAGGATCTTCATTACAAGTACCAAGAAGAACGTATGATCTAAACATAGCATTAAGGCTGCT…
Mcal_1035	456	ATGTgCCTgggattcaactgttttCATTGTCTGCGCGTGACAAGAAGAGAGAAGTGGATGAATCTGAAgggCAATTGTgggCTCAtttACATgggtttCTATTCtttGaaaCATCTGcccaaaCTGGTGATGGCATACAGACAATGTTTCAGGCTTTGTTGGGAAACATAATCAAGATACTGGAAGGAGGTCCTCAACCTCCAGtGCTTCGATCGCAGTTTGGTGCAGCCAAGGAGAGAATGGATGCGATCAGGCGCTTACGTTGGACAAAAAATGATTATGAAAAACTTGGTTTGGCACCAGGAGCTTCTAGGGAAGAAATCAATAAAATGTATCGTAAATTGGCAGTCCTTCTGCATCCTGACAAAAGcaatgttccgggcagcgaagaggccttca…
Mcal_1036	457	GtaccTCTGACTCCaGCCCACCGTCAGGAACGGCTGCAGTGGTGTCGCCAaCGTCTGCACTGGAGAACGCCATGGCGATCTGTCGTGTTCAGCGATGAAAGCAGATTATGCTTGGGAGCCTCAGATGGCCGTATGCGTGTTCGCAGGAGCACAGGGGAGCGTTTCCACCCTTCTtGTTGTGTACGGGAGTGATAACTGATCGCTCCCCACACCAGGAGACCAGATGTAGGCCCTGTGTGTTGCTGGCGGATGCAAGAAGAGTGGAGACGCTCCCCTGTGCaTCTGCGAACATGCAAACGGCCATCTGAGACTCCCAAGCAGGTCCGCTCATCAGTCCGTCTGTGACTCCCAGTTCCACGTCTTCTTGTGTGGGAATGTTCCTCGGACCATCTACGCCGC…
Mcal_1037	453	TTGCAGGAGGCAGCTATGAGGCAggTGCAAGGAACTGGTGGATTGTCTCCTAGTATGGCTGGCGACCACATGGGTAACCAGGGATCTGTTTCTGGTTACGGACCACCCACTGGACCTGGTCCCAATGGCATGATGCAGGGAGGTGGAATGGGAATGCCACCGCGACAGTCTCGTTTCGATCAACCACCACCAATGGGTTCTGGATTCCCTGCAGGCTCTGATTCTATGAATAACATGGGTGCACCAGCTGGACCTTTTGGAGGCCCAGGGGGTAACATGCGTGGTAACCGTGACATGCCCCCTGAAATGATGGAaaTATGGAAGATTACCCAATGGATGCAAAGAGACGACGATACTAGACTGCTGAATATTGTTTGAACTCATCTATCATGTCTTCTA…
Mcal_1038	452	CGGCCGAGGTACATggggtttGCGTGGATTTAATTTGTTGTGCTTAGCAGCAGTATTGGAAAAGAATGGAGCCATTGGGGATTGCACCAGAGAttGTTGATCCAGTGTCTTTGAAAAGGTGGAGTGAGATCAGTCCCAAAGATCTTCCTGATGCCAGTaaTTTTGGAAATCAGGAAAAAaCTCATGAAGAGAGccctttccctttCAGCAcccttattAACaGCaaaGTTGttttAtgggCTGGAgatttGTCTTGtttACAAGTGGAAggaattgttcattctaccaatgaggccttaaCAGACAGAAGTCCTCTGAgtgaGAGGttgATGAGaaaagCTGGTtcccagttaaaggaagagcTtatgTgtaatattaaaggttgtaaaactggagaag…
Mcal_1039	451	acatggcacagtttAGTTATCTGCAGTATGGCTAGGTTTGTAGCATAAATCTGGAGTAACCACATAAGTATTACAAGTGGGTGGACAAAGTTATAGGATCAGCTTTGTTCATGGCATCTTGATAGTTAATTAGGTTTTACTGGGGAACATAAGACCTATCTCCCCACCCAaCTAATGTATAGGTGTGTATGCTTTCAATGACAGTAGGATAACAAATCTTCCATATGTTGACTGTTGACGTAAAAGAGATGAGAATAGTTGCATTGTTAAAaTGCACATTGTGCATAGAAACTTAAAATATGGGTGAAACTGTGATAAGGAGCCATATGAAAGAGGGggATGGGCAAGTGgAACGCATGttGGTGGAAAATCAAAGTCTGCTGCTCACTGTTGATCAAT…
Mcal_1040	452	TTCCTTGTCGAAGAATTCCAGCCAACAAGGATTCTTGGCAATCTTCAAGTATCGGGAAGGAAACAAATCAAGTGAACGACCCTCTGCGTCCTTCCACACAGGAAGTAGTTCCTGGCCTAATTTTACGAAATTCACGTTCTCGTATGCTGTTTCCACATTTTCGTTAGACGCAGGATAGCGACGAAATGAACTTAAGAAAGTTCGGTTTCTGCTCTCAATTACCGCTGAAAACTCGCTGGATTCATAATAAAAGAGGACCACTATTGTGTTTAATATGATAAAGGAAGAGCAGCCGAGTAGAtatatgtttttttctgtcatggaTCTCGACATCGGAagaaaTGAAGAGaaacaTGAGGTAttttaaaCGaaCGtcaaatcaacaatgctctttCATCA…
Mcal_1041	449	aCTACCTGAGAAGTAATCCGATATCCAAACGTTCGTGCAACTTAGGTGATCGCCACTTCCAGTATAaGCGTAAGTTTTCCGAAAATGAACCCTACAACTGCAGTTCTGCTGTTtGCTCTGCTCTGTGGATGCATTTTtGtGCTGACGCTCAGAAATATGGAGGATACGGTGGTTATGGAGGATACGGTGGTGGATACGgTGGCTACGGAGGTGGACGGGGTAAAGGCGGGTACGGAGGAGGCTGGGGAGgATACAGAGGAGGCTATGGTGGAGGATATGGCGGTTACGGAGGAGGCTGGGgACACAAAGGATAATTGAAATGGAAGGTAACTTTATCAGGATAACGAAACCGCCATGACACTTGGACAACGCaaagttccacacattttgtgaaaatag…
Mcal_1042	452	AgttaccttgaactgTTGCTGTGAAtgcgtttATGGTGCTTGGTGAAAGTCACACCTGAAATTTCAAGGAAATGTTTTTAGTGTTTCAACTGTTATACATAAATATGTAAATTATATTTTAAGAAGTTCTTTGCAGAATGTATAAATTTAGCACCaTACTGTCTTTTTAAATTTGTATGATTAATTCCATTGATACTAATTCCCAGATTTAACCAGTAATGTTCATAGTTTTAAAACGCTACTTATTttCTTGGAATATAGGATCATTAATATCCTGTATTTTTTGGAATTGTACTAAGCGAAAAAAAaaaaGTTACTTCCAGAATAAAATGTAAACATTTATTTCCTTATGTTTCTCCCTGTTAATTaatgaggaaattgccttaggtaaatttacct…
Mcal_1043	450	gggatggtagctatacagaaaacgaccgaggaatttgatcttcagaagtttcacgatagagtcagcagatgcctagcgccctttgctgttccaatttttataaggatctgcagtaatattgaacaacgggtacttaTAAACTTCAGAAAGTTGGATTACAGAAAGAAGGATACGATATAGAAAAAGTTAAAGATCCGATGtATTTTTTGAATCCCGAGACACGCAGTTATGTGAATCTTGATAAAGAAATTTACCAACAAATTATAGATGGAACACTTAGaCTCTGATGCGcAACAGTAACGTTTAATCCATCACACATATATTCATTGGATTATTCCTGatgaaatactgtaaataccgaatgaaaaatcaaagggaccatttaagatactctaaaag…
Mcal_1044	450	GAAGATGATCAAGACCGCTTGGGAAAAAGCTaCAGAAGACACAAAAAGTTGCTATGGTCCCGGcTATATCGATAAATaCGCTGCAGAAATaGCTCGTGGTgTtGATAAGCTCGTCAACCTAGAaCCCAAAAATGTAGTGTCCATCATGGAAGAGAGTATTATGGCTCAATATCCTGAAAACAACTATaTTGTGGGACCTTTATGGCAAATATATGGGATTAGTTTGTACAAACGTTTGCCGAATTCCATTGGAGACTTCATTTTAGCGAATTTTGTtATCGATACAAAAAtcGACTGACAAAGGTGTTGATGTCAATTCTTTCATTATTTGtGTTAATCAAATCAATAGGTTTCAAGTGACTTTATTCATTGTATTGCCTATCAATCTGGTTTGGATtA…
Mcal_1045	448	ctgagtgataaggtttacctttctgaaaaagtaagattGCAAATCAAAGCAACAGATCACATGATTTGCCAAAAATTCATCTCATGTACAGGGACaaGGCTTATTTATTACAATAAGAATTAAATATTTTTGAACAAAATTTAAAAACAAGATTGTAAGTATAAAAGCTTCTTTTCTTTGTACTACTGCCATGTAAATAGTAATGGTACAAGCAGTATATGATTTAAAATTAAAATATGTTCATTTAGATTACTAAggaTTTCAAAGATAAAATGTCAGATGAATAcaattttgcaattttggtaaaaattaaaaaaaaataagtaaggacattacattgatcaGATaaaGAGAActggCaaatgataagccaaattttggtctttaaaaatatacaaa…
Mcal_1046	448	CTCATCGATTTCCTGCTCAAGTTCGCTTTCCTTCTCAGAGATTTCTTCGACGTGTCCAACTACCTGACTGAGCTCTTCGTGAAGACGTCTGATTTCTTTGCGTTTCCTGTTGTTCCGTCTTCTAGACTTGGAATGTCGCCGATTTCTGTTaCTTTCCTCGTGGGCAACACTGAGACCTTCCTCGGCATTGTCTTGTTGCTCTAAATCTCCATCGTCTTCAGTCCAGTCGTCGTCTTCCTCAGCATCATTTAATTCATCTCGAAATTCTCTTaaggtttctttcagAtcatttgaagacttatGctgactttgtagaaaagtacttccatctttttgtcatttgttcctcttctaccttctctgatgttgcctcacttccttcagaaataccggaagaca…
Mcal_1047	448	CTGATGAAGTttGGTttCTTCtGgACAAAAaaTGATCGtAtCCAtCCATGTATCCGCCAAAGATTCCATGAAGCAATTCTCCAGATCCTCCCGGAGCACATCTTtGATTGTAATCCCAGAAACATCTTCTATtCTTCTCTGCATTTCtGCATTTCAGAGCGATTCCCTGAGATGAGTTtGGCATGCTTCTGGTAAGGTATGCAGCTGCAGCTACGCGAAAACaTATCATAAACTCATGCATGTGGCATTtATATTTCTCGTCTCTTCCATATGATGCcGCACAGAACGACAGTAACATAACCACCAGCAGTATCTTCATTTTTCAAGATACGATTTCTTTAAATTTTtCAGAGTTTCGTATCATTAAACTTATGACTGAACGTTTTGCTTAATGGAGAA…
Mcal_1048	447	CTCGCCAGTACACAGTGGACTAGAGGAGGATCCtttcccTCAATgggTGTCCattaTTGGTACAACATGaaaGGAGAttttGATTGCAAGAAGTTGTATCCTGCTACCATGAtttATAACAGAGGGAAACTGACAAGTTTTGCATTTGCTTCTGTGGGATACTACACATTTTCTGAACGATTTGAGCATCCACCAAAATCAGCTTTTGGGCGTTTTCTGCCTACCCCGGTGCCAAAGTGCCTTTATGACGAGTACGACAGATCTGGTGGTTTCTCCACTTTGCATGTTTATTTCTCCGTTCGCCCATGGAATATATTTTGTTGAATTCCAGTTAATCATAATCCAGTTaaTCCCACTCCCGTCTGGTGTTTATGGAATGCGGAAAATATGTAGCACACC…
Mcal_1049	445	tggaagttgctcctggcaaaatatgctgcatgctgcACAGAACCTCATAGCCTGTGGAGAGGAAAAGGGATTCCTAACAccGACCCGTGAGATTACTGGaCATCGTGATATCGGTTGCACATTATCCCCAGGAGACAAGCTGTACAACgTAATCAAGAAGTGGAAATATTACacgggaggaaaaataaacccatatcagtgttaattctatttctgcgcatcgaaacggctgaatggatcaaacaggggaaacagttgcttcagtttcaacttagcaagaacataatagatactggaagatactgcatacgtcttttgatcaaaaatcaaaattttcggaagaaagatgtcaaagaaaagaaagaattgttattattcttgaaagatattttaaactta…
Mcal_1050	446	TTCAGCTTCAAGCCTGACTTTTGTCGCTTGAATAACATCTTTCTCTTGAGGTGGTTGCTCTTCTGGTTGATCCACAGATTCCTCAATATATCGCTTTATTACGGCCTCCATGACTGATTTCTCTTCCTCTGACGGTTCATAATCATCAGCTGGTAGGAAAGATTCAGGCAGAAGTCCATACTGATGGGCCAAAAGGTCAAGTGCCTGGAGTTGGAGCTCAATGTTCTTCTGTGTCATCATTCTTttAAAaatctCGTaaTCATCAGCTGCCCATATttGTTCAAATaaCCCTTTACGGAACTGAGAGTGAATgttcttgctagtttcatcacaggcttgttcaaaatgttcgggggtgatcccaaggtcctccatgtgactgctgagcatagtatcaac…
Mcal_1051	447	GcaaaagaGCTgggggCCACATACCTgggtACgGTGGCAtttAcccATACGCTGGACTCGGAGCGTACAGAAATCCGCTGCTTTATAATATGATGTACTACTAACTTCTGAAAAGCTCCAAGCCAACGGTTGCATGGTAGGAGCTTCCCTGAAGAGAAATTCAACACGTCTAACATTCCTGTAGTTTTGAAGATAATTATTTCATCTATTTCCATACTTCCGCTGCTGAAGGGAATTATCTCCAAAGGAATCATCTATCTACAATTTCCATCATTACTACCGTATTTTTAACTGCAAAATATCAATGGCAGTTGTTTGCGTGCTGGTTTTTtCTCTGTATCTCCTACAATAATATTATTCATGCGTGCTGTGTAATTACCAAATGATTTCTTTCTGTCG…
Mcal_1052	446	GGATTCCCACCGTACATGCGATGCTCAGGATCCATCCAACCACTACTGTTACAGGTCTCCAGGTGATGACCTTATTCCTAGACATGTAGTATCCTAGAATCATCCCAATGCAGAAAGAGCTCACATGACTGAGTGGAGAGATGTATATTGGTATTTCGTATTTTTCTCTTGCTGGTTGAAAATATATGGCGTAGGACGGAGGATATTCATTTTGATaaGTTATAACTCCCAGAACCACATTGCATATTATGCCTGTTAACGCAATCGCTGCTATTCCGAGTTTGGGTTTCCTGGAAAAGGGCGACATCAGTCGTAAATATAGTCCCCGTCGTTGGAGATGACCTGttCCCATCGTGGAAGCAGTTGttcgataCCtgccctctagaaatccggtgtctt…
Mcal_1053	443	CTTCGTGATGAATATGATTTTGCTTCCAATCCAAACCCTGAAGTGTTAACCAACATGTGGATGAAATCTCCAATACGTTACATCAAAAaTGTAAAAATTCCCACATTAATTTTACTTGGAAAGAATGATCTAAGAGTTCCACCATCTCAAGGGAAgaaGTATTATCATACTCTTCGTGCGAGCGATGTTCCTGTTAAGATGTATATGTTTGATGACAGGCATGCACTATCTAAGGCTGGTGTGGAAGCGGAAGGTTTTATGCAGACCATTCTATGGCTGAAGCGATATCTTTCAGGGTCTTGAAATCCATCACAATCTATGAGAATGGAGGACTGTTTACCAATGATTAATATGTAAAGCTATCAAATTTCAtaaattaaactttaatatggaatattt…
Mcal_1054	445	AGTTATTCGCAATGGCAGAAGAACAGCTGGAGTGGGTGTTTGATTCTTTAATTGAGTTCTTACGGGGCCCTGTCTGGAACATACCAATACTGACATTCATTGAaCAAAAaTCTGTAGTTTtCGAaCCGGgCtCTTTtCACGATGAGGAGTTTAAGAAGATTCACGAAGAATACAAGAATTTGGTGGATTTTATGCTGGGCAGCTACATGGAAGACTTGAAAaTCAGTCCAGAGCAGTTTGAAAAaGCATGTACTGTCGCTTCAAAGACAGCTCTCACCCAATTTCACAAGGGCCTTTTCGAGCAAGTCTGGGCAGCAGACGATTTCGAGATATTTCAGCGAATGATGACTCAAAAAATCTAGAGTTGCAGCTTCAAGCACTGGAAGTGTTAGCCAGCAA…
Mcal_1055	442	attattattttcgaggaggaataggagactgctttaactgtaaaattatagagcgcattctggtagtatctttggtgctccgtgaagattttggattgaagtcacaaaggcgtgctatacgttcccactcTTGACCTGGTGATTCTGCATCACGCTCTGCCACCCATTCCTTCTCAGCATTTCTATTGTTCAGTTTTGCTTTCTCTATTTGTTCTCTGTATCGAGTATACCAATCATCTAATTCTTTCTTGGCAGATTCTTTTAGCTCTTTCTTTTTGATTTCTTCTTCTGCGTCTTTCaGTTCCAGCATTTGCTGCTGCTCTTCACGCCAAATACGGATCTTCTGAGGTTCTTCtCGTGTTACAGGACGAGATGTAACTGTTGCAGGAAATGGCTCAC…
Mcal_1056	442	CCACCCAGATGTGATCAACATTCTTAAAGAAGGTGATAATAATGCCACAAGTAAAAAGTTTCCAGAACTCAGAATATCTGAACTACGAAGCATTTCATCACCTATGTTATTAAAAATCCCTCTTACTAACATGGAAGAGTTTTTGTTGGATAATGCATGTTGCTTATTGATATCAACTCTTTTGAAACATTCATCAGGTGACTGTACAGAGGTTTTTCAGTTGCTTGCCAAACTTGTGTCAGTGCCACATTTTACACCTGAGGAAAATTCTATGCATTTTATTGAGTCTAATTCTTCAAGTCTTCTTCTTAAAAAACTCATTGTTGCTGACAAAGAaaGAAAGAATCTGAATATGAATCCTTTAGTGAAGTTttAATTAATGAAGTTCCTCGTGGAAAC…
Mcal_1057	442	aaggaagcgaacaactacaggaaaaaaccggcattcagaAGACCaaacAGGAGaTGTACATACATCATTATTGCCAGTgcagttgttttcctcattttAGtCATTGTGTTGTCCGTAcagtTAAgtggaaaatcaaaagaggactgcccaaaaggaactCACTGCGACTGGCATTCCATGCCGCCGTCCGAATTTCTGAAAGATAAACGCTGTGATTCCATATGCACTACCGAGGCATGCTTAAAATCAGCTCACTATGCTTTGAGTAGAATTGATGCCACTAaaGATCCATGCGATGATTTTTAtGAATTCGCGTGCGGTACTTACgaaacaaataccgttctctccccagaagacaatgaaagagttttcacttatcaagaattggataatgaagtt…
Mcal_1058	442	AGTGTTAAAATGTTAAACCCTTAAATTAGCATATGTGCAAACTTCTGGCTTACCACCAGATATCTGTATTTTCTTTTCTAAAaaGGTATTTaTGTGACAGCTTTGAATTACCAAAACATTTGTTTATAATTTGATTTTCGCAGTTTTTAAGAATCATAATTTGTTAGCCTTATTTTTttCTTCTTGGTTTCTTTGGAAAACAGTATACTTCAACATTCCTTTGTTACAGCATCCAATATGTTTGTCCCTGTTCTTTCATTCATTCTGTTCATAATTCATGTctCACATTTGAAATATTGTGATATATTTTATTAGCATTGTTTTGTATATAAATGGcTtCATACTCATatGGCATTTATTTGAaGAATTTCATGTTAGCCTCTAATAGTATtGTGTAAA…
Mcal_1059	437	ATATCGtACCCtAAGttAAACttAttGttAAGGttACtGCGATATTAAGAGCTCCTGCTATAGTGCTACTCAATCCCATCCCCAGAGATCTGATGACCGTCGGGTAAATCTCAGCACTTTGCTGGTAGACGACCATGAATGCAGCAGATGCACCGAATTTCCCAATGAGGGAGGAGACAATGGCTCCAGCTACCAGTTCTTCCGGTATGATAAATGGCAACATACAAGCACATCCAGTAAGAGTAAGGAACCccAcTGAACACCaTCTTCTCCCGAATTTCTCCATGAAATCCAGCTGCaGAggtaggCgggtagctcaactagagccataaggaagaagttgataaattcatttcctccgaggttggccacattgagttgaaggccataatagcagca…
Mcal_1060	440	TGGTGGGAGGGGTATGAGCAGCATCACCCCAACCACTTAATTTACGGGAACCGTGGGATCTTCTGTTGCAGTCATGATGCCAACATTTCGTTGAATCTGTCTCATCAGGTGAGAGGAGGACATACATTTTATTAGGTAGGTAGCTTTAATGTTTTGGCTGATCGGTGTATATTATACTGTGTTTTTttGAGAAGAGTTTACACAAATTATACACATACACAAAAACTCAAACACaTTACAGATATGGAAAATCAGCACATGCAATTTTGCAAAaaTAAGAggAAAGATAATTGAACaGTTTCGAGAGAGTAGTTGAAAGAGTTTCTACGGTATATGCATAATGTGCAGGTTAGCGTATTTTGATCGAGATGGCTTTAGTCCCAGAAAATTGGCCGAGTG…
Mcal_1061	442	AAAACAACAGTCAACACATCACATCGTGATTTTGGTAGGTTAATGACGCTTTGCTCTAAGAGCATAGCTAAGAAGAATGTCCCATTCCTGATTTCAGATAACTGGTCCCAAAGTTGGTAGAGAATTACAACCGAAGAACAGGCGCAACATACATGTCTCGTCGTTGAATAAGTTAGGTAATCGGTAAGAAGTGTCAGTCTCCTAAGCGTTCATCCACCAGGTGACTACATCACTCGTAGTATCTGTAAGCGTGTTCCCCTCCTTCCCATGGGACATAGCAACATCTATGAGAAGGATGGATTTTTCCCGGAAGCACGGCACCTTCGTGAGTAGCTCTGCCCACGTAGATCGGCTCTCCCTTATCATAACCGCCGACGACACCGTTAGGAGGTGCATTAC…
Mcal_1062	440	cTGCATCGAGAAATCAGGGAGAGAGGTGGTGCTTATGGTGGAGGGGCTACTGTTAACAATGGTGGAGCAttCATGTATTACTCCTACAGGGACCCCAATGTCTCACAGACACTGAACAGTTTCACTTCTGGTACAGAATGGCTTCTTAATGGGGATTACACCGAGCAAGACATCGATGAAGCCAAACTAGGAGTCTTCAGTGCAGTTGATCACCCAGTAACACCTGGTAAGAAAGGAATGTCTCAGTTCTTGGATGGCATAACTGATGACATGAAGCAGCAGCTTCGAGAACGACTGTTTGACGTAACCAAAAAGGATATACAAGATGTAGCTAACAGGTaTCTTGTTAATTCTAAAGTTTGTGGAGTCTCACTTATTGGACCTAAAAATGAAGACACT…
Mcal_1063	437	taaGGCGTTGTCAGCACAGCGATTTCAATGTTTGTGAATTATAAGTGATGCATGTGATTTTAAAAGTACAACAAAATTTATCCTGCATTGGTaTTGGTTTTAGTGTAGTAGACAGTTATTAAGCaTTTAATTAATTTATACATTTTACATAATGGCTGCAGTAAAAGTTGAACGGATGCCAAATGCTATCAATTTGAAAAATGAGCCTACAGAAAATTTGAGAGGACTGAAGTTGCAGGGCCATGTTGGATttGACAGCTTACCTGACCAACTTGTCAATAaaTCTGTGCAGTTgggatttacttttaatattttgtgtattggagaaactgggcttggaaagtcaactttaatcgattcttgtttaacacacctttgattcgactcagagcccacaca…
Mcal_1064	440	AtttGtAtaaaaaatGCTAAGAACAATTCTGTGGTTTAATTGCATTGGCATCTTTATTTGTTTCTGATATCGGCTGTGCAGTTTGTGTCTCACTTGCATCCTCTGATACTAACTCATTTGCATGCTCACTCTGTGCCTCTTCATCGTCACCACATGATAGTCCATCACAGTTTGAAACTTCATTGCACTTTTCACCAGCACTTCTTTTTCCACCATCATCTGCTTGAATTTTAAACCTTTTTtCTCTCGCTTCTCATATTCAGAGACATCTACACCACACATCCTCAGATAATGTGCTCTTTCAACTTTGggTACACGAGAGCTTGTTCGGAGGACGGTTTGATTGAGAAAATCCTAGACTGCTGCAAATCGAAGATTCCAAAAgatcaaattacacct…
Mcal_1065	437	aaatagactcaaaagtatttattgtagttgtttccgaagaacgtgtttttgttatgttccaactggatgtcagtgcgatacctttgaactcttacccaatgtacgaacattgaacgcaaaattcGATGACACAAATCACGAGAAAATGGACACTGCTTTCCGCTGCTGTCttCATGTTCTGCGCGTGcGCActGTCCGTCTGCTGTTaaTGCAATGCGAGGCCGACGTGATGCCTTCCACACACACTCATGTGTAAATACTCTCCACGTAAAATGATCTGTGTTATGGTGCCTTTGCAGCCCATTGCTTCTGAGAggcgatgcctgcactgtaattctaatgtagatagtatatattaacttaattatcattaccactaaaggagatatttttaaagaa…
Mcal_1066	440	AAATCCCCATCTAAAGTTCAAGCAACCTACTGAAGTCTTGTTTGACTACGAATTTTGCAAACTTTTCAAGTCTCTTGAAGGTATAATTATCAAAGCTATACAACCAAAACCCCTAGCAGTTAATGGTCCTGAATCTTCCATGACTCCAGAACAGCAAGGATTGTTGCAGCAGTATAAGGATGTAATACGAGACCAGGATATGCAAATACAAGATCTGAGGAGCAAAATAGCAGAATTATCATGTGAATATGAAAAATCAAAGTTTCAAGTGGAAGACATGTCCAGCACTGTACAGCAGTTGAAAGATCAAAACACTCTTTtCAAACATGAACGTAATTCTGGTAGCAGTGCCTCCCAAGAACTTATGCAACTGAAAGAGGAGCTTAAGGAACTTAGAga…
Mcal_1067	437	acaGTTCTGTTTGGGTTGTAAAGGTACTAATAAGACCTATGGAGAAGGTGTAACCACAAAcTttCCTCTCACATTTCACAATACCAGTCACACCATATGTGTACAGTGACTGAACATTTCCTGATACAAGTTTCTGAGACTTCCACTTCAGATGGTAGATTTGGGTAATTGAAAAGATTTCTCAAGTTTTGCTTAATTTACAGTCCTGCATTATCTAGTCAGTTACATAAGCATCTAGATTTCAAACTTCAGGAGCAGAAtttaaatactatgttttagctttattctttttgtattaaggtgaacttaattgcattatgtatgcttgatgtaacctttgttaagtttactgaggaccaaaattgtaaatattccattttctaagaagaaaaatagttg…
Mcal_1068	439	AGCTGGACTGGCAGCGTACATATTGGAAAAGTATTCAACGTGGACTGACAAATCGTATCGGGAACTTCCAGATGGTGGACTTGAAAAGAAGTTCACGAGAGATGAACTGCTGACGAACGTCATGATTTATTGGTGCACGAACAGCATTGCGTCCAGTCAAAGGCTGTACAAGGAAATGTTTAACGAAAAaTGCTGGCATTTAACTTTGATAGTCACCGCATTAAGGTACCTACAGGAGTTTCTGCATATCCTAATGAAATTTTAGcGTTTCCAAGGTCATTGATTGAGGAGAGATACAAAAaCCTCGTTCACTATTCCGCAATGCCGAGAGgTGGACACTTCGCTGCCTTTGAGGAGCCAAAACTTCTTGCTGATGAGATTTGGGACTTCGTAATTCAT…
Mcal_1069	439	gggcatgcTCGTGGCGGTACGTTTGCCTGCATTCGCGCACGCTTCTTCCGAGGTGACGAGTGGGAAACCTTTGCTTCTGGAGAATCCTTGGGTGGAGAACAGAAGAACCTTGAAGTTGGAAATTTTTCTGGTAAGTGTAAACTTTATTCAACTATTGTTTCAAAGTATATTTCTGATAGTGTGTTGATCAGATTACATGTCTGCTAAATTTTTGGTGGGTTAAGCATTCATGAAGTGTGCGGAATAATATTAAGGTTATCTGAAATCCAAGGATTTCAGCTTGCTAGTTCGTAGAGTCCTGGCAGAAACTTAGCCAGAACTTTGGGAGGTTGGTGTGAGTTATTTTGTTAAAATcAaGGTTTCACTTTTGAGACTTTGTTGTGGCAGTTGACCACACCA…
Mcal_1070	435	tatggTGCATAAAGTTGTATTAATGAATTTCACACAGCAATTACACATTAAAGTTTATGCAAGTAAGTAGAATGACACTGTAAAACAAGTAAATTGTGTAGAAGATACTAAATTACTGATATGTAGTGAAATTATGAGTATTACATCTGTTTTCGCAGTGTTTAGATttAGAATTATTATATTTggAGTACTTAGTTCAGTTGTATGCTACATGTCTAGACCCTTAGATTTCTTTATtAGTCTCAGGAGTTGTGTTGATGTTACCAATTTATTATTGTAAAACTTTATTTATTGAACACATCTTCTGTGGTGAGTGAAaaTGAAACTACATTTACAGGTTGCTTTAGTGTGTTGCTGTTCTGTATgataactattttcttactttctgtattcctaatc…
Mcal_1071	436	CGAATGTGGATCTTTGGTATTTCAGGGATTGCATGCTGTGTTTTTATTACCAACTTAGTAATTTTAGCATTGAGCAAGATTGTTTGCTCATAGAAATGTCTTCCTTAAGATTATGTTGCCATTCTAACATTCTTGCCACCCTTGCAATTTGAAAAGCCAATAGTTTAAGCATATCATGAGATCCAGGGAATACACATGTGAACCAACTTCCTGTAATCTCACTACATGGCATACAAGGTTGAGAAGTCCAGAAAGGCAACGGAAGTTCCATGGCACACAATGAAACTACATGGAAAATATCAGGATGAAAGTGAGGAAAGAATTTTGTGATGGCATTAATGGTGTTCTTCTCGTATATGATACTGGCAACCGTTTCAGTTTCGACTCTCTAAACCTTTG…
Mcal_1072	434	cgttaagtaCGTAAGGCCTAAAGTCCGGTAATTTCCCTTTTACGAACCGAAATTGGTTAACGGGGCCGTTTAATTGGGTAAGTACCGACTAGGGTTTTTTAaaCCGTTTTCCGACCGAAGTTGGGTTGGGGTACGTAAGGCCCGACCTTACTTGGGTAGTCCGAAAGGGTACGGTTACGTCCCCTAAATTGGGACTTTAGGTTAAACTTAGTTCGGAAATTAACTAACCGAACGGTTACCTAACCTACCCGGGGGaCGACTTGGTTCCTTGGTCCTACCCGGGGAACTTTTACGGACGAAGTTCGGActtcccgtacgggtaaaagggttgggtcggccaattacttcccgggttcgttccgtacccaaccgacccgggaacttcgggcctaaacgtcc…
Mcal_1073	436	GAGTCTCATTTtAGAATCGTAGAGCATGTGGCTAGTTGTGTATGTAtATTAGTAGTACCCTTATTTATTCAtAATGCCAAAAATAAAATCTCGTAAAAAGTCTCGACAGCATGAGGAAGTACAGAAGCAAGGTATACGCTTCAATACTGACTTGGGCCAGCATATTCTGAAAAaTCCGTTGATTATTAATAGTATGATTGATAAAGCAGCTCTACGATCTACTGATGTATTATTAGAGGTAGGTCCAGGCACTGGTAATATGACCATTAAATTATTAGAAAAGGTGAAAAAGGTAGTTGCATGCGAAGTGGATCCACGTTTAGTTGCAGAGTTACAAAAGCGTGTGCAAGGCTCTCCTCTGAAGCACAAGTTGCACATtATCGTtGGAAACGTGCTGAA…
Mcal_1074	434	GAACAGAGTGAGGGTGGACAAGCTAAGAACCGTGCCGATGATGAGGAAGACCACTCCCGAGGTTTTCATGCTTCCTACAACAGGATCATCTTGGAAATTGCTTCTGAAGAAGACTGCCGTCAAAGTGCAGCCCATCACAAGGAACAACAGAGAGAGAAAGCAGGAACAGCATATCATGGGACTGCAAAAAGACAACTGGCCGCCATTATTGCCTCCACCCGAACTCAAGGACAGGCTCGGGAAACTGAACCTCTTCACTGGTGGATCATCCTCCATTATAAAGGGCTGTGAAGCGCTCTTTCATTAGGGAGCGTGTTTTCACACCTACTAAAGCGTTGTGGACTACACCGCAATAAAACCACGTAACAGGCGCCAAGaTTCCCTCGACTCCATTCTAGC…
Mcal_1075	433	CTAGAGATAGCAAATTCTACAAAATGGATCACATATCACGTGGGAGGTGTATAATCTTCAACCATGAGAATTTTGATGAGGAACTAGACGTCACGGGAGAGATGAAGAGGTATGGCACGTGCGTAGATCAAGGCGATTTAGAGCGATGTTTCGGTGATCTTGGTTTTGATGTATTCCCTCACCTGGATTTCACACGAGACGAAATATTTAACACACTCAAAGAAGAGGCCGAACTAGATCACACAAACAACGATTGTTTTGTTTGTGTTTTCCTgaCTCACGGGGAAGAAGGCGTTTTGTATGCCAAGGATGACACATATCCGGTTGACTCCATATTCCAACGTTTCCTCGGTAAAGCTTGTCCGTCCTTAGCTGGAAAACCAAAaTTATTTTTCATCC…
Mcal_1076	428	CTCTAAAGAAAGAAGAGGAGAAAGAACCACCACCTCCTGCTAAGCAAACTAAACGATGCTTACGTGATTTTGAAACAATTACAAAAATTGTTAACACTCATCCACACGAGTACCTGATTGACATATTTAATCTTCTGTATCAGCGGGCATGTGAGCCAAGCACTCTAAGGAGAGAAATTTGGAGTTCATTGGTTTTGAATTTGAGAAGGGCTCTGATGAATACGTAAAACGGAAGCAATATCTGGATCGTATGCAGTATAACAATGTGAGAAGAATATTTAATACACTTATCCATAACACACGAGATGTAAGAGTATTTTCAAACCAACCaTGATAGGCGAaaTCTTCCAGTTccttttaagttgcctagatactgacactagtatacgcccacctcct…
Mcal_1077	429	catgcgcatcctattactactcaaaCATAACGGTCATTGCCAGTTCCGGTACGTATTTGTAGCAGTCAGTCAAATCTATCATGAAAGCATCATTTTCTTGCGCACAGATCATTTCATACCACCTAGCTTCGATGTCTGCATCTCCTGCTGTCATTATCGTAAGTAAGAAAAaCTCATAATGAAAGTAAGTAATGAAGTACCCATGTTGAGGTCTGGCTTGTTATGAAAATATAGGTaGTACCTTCATCCTCATGTTCATTAAAGCTAGGTGGGTCGTGAAAGTTCGTCGttcaaaaatttgtgtcgcggttctggaatgtttgagaagtaccaccagtattgttgcagattggaattgttctaattgacagagagatattttcattcgtctccagtcat…
Mcal_1078	429	TTTGCTCCCATCTttCTTCACAGAATCAACAGTGGAACCAGTGACAACATTAACACCTTCAACCCGCACCTTATCAGTGGTCCAGTGACTCAGGTATTCAGGTAAAACTTTTCCCGTGTTGCCACTCTCAGGAAAAATTTGTGTCACAGTAAATCCTGAGGATTTGCTCCTCTTACCAAGGGCACATGCCAACTCACTCCCCAGAAAACCCCCACCAACAACTGCTATAGATTTAGCCTTCCTGGATATTCTGTTTAGCTTTtAAAATCTCTGACACCACGAAAGACGGAAATATGTTTCTTGATGTCTTCGTCAGCTTCCTCAaaTACTGGAAGGTTCTTTGGCTTCCCACCAGGTGCCAGGAgacatttctgtaagaaagtgacttaccattatcaa…
Mcal_1079	430	GAGTTCCTATCGTTCCGTTCTTGAAGGTGAGCAAAAATGGTTACTCCGGATCACAATGATATTGATTTTGGAGTTCTAGAAGAAAATTTGTCCAAAGCAGTTGAGGACGATGATGCTTATTGGGCTCGAAACGCGGCTAAATTCCGGGCCGTTCAACAAGGCGTGCCGACCTATGAAGACTTCGACAACATGGTCAAAGCAGCTGTTCTCAGACCAATGGATAAAaaTGACAGACTCGGTACGAACCCCAGGCAGATTTGGAATACATTTGTGAAAAAaCGTGCTGGCGACGCTTCCGTAGATgaaataatcgggcaaggaaagataaatattacgactcccaatttgggtaaaaaataatgcagtttcattggtgtggtgaaaccctccgctgtggaa…
Mcal_1080	431	ctttaagTCTACtACAAGGAGATGAACACTGCAGATCCTATGATTCAATACAGTTCTGTAAAGCATGATGCATGGATTTAAAAAATTGTATTTAATAAATTCTGTGTGACATCATATGGAATTTATAGGTAGCACATCAATAACAAATAACTTAAGTGGGATTACTACCAAGTTAACATGCTCATACTTTTGACAACAATTCAGACACACACAAGCCCAAAAGATaaaataCaatatttatgtagctttgtTGAccctCAtttttattAcacccacattatttcacaaaatatattacaaatccaagttttaaaacaagcacgttttcactatgatgtcacaaaagtgtacataaccactaaaaccttagaaaatactatcacagctacattcaatgcc…
Mcal_1081	430	GAAACCAAGAGACGTGTTGATGAACTCACTAGATACATGAGAAGACAAGGATTTCCAGCCCTGTGTATTCATGGtGATAAGACACAACAAGAACGtGACTGGGTTTTGACTGAGTTCCGTAATAACAGATCTCCCATTTTGGTTGCCACTGATGTAGCTGCACGTGGATTGGATGTTGATGACaTAAAATATGTGATCAATGTTGACTTCCCAAACTGTTCTGAGGATTACATTCATCGCATTGGCAGAACAGCACGGAGtAACAAATCTGGGACTGCCTATACattttttgctttctcaaatatgaagcaggctaaagatcttgttgctgtgttaaaggaagctaaccagaatattaatcctaaatttaatggagttggttgagatgtcagagagctt…
Mcal_1082	429	GCGGACGGAACTGCGGCaCCGCGGGCTGcTTtGTCAGGGCGTCCcCTACCAAATCCACGGAGGATATCTCTGGAGATCCACGCTCATTtGAACAACCCCACCGACTATGTCACTCAtATGTTCaTGCAGTGGGgTCAATTCCTGGACCACGATATTTCTCTGAGCCCCCTCAACACTGAAGGAGATACCAACACCCCACCAGTCTGCTGTCCGGAGGAGACGGACAATaGTGCGGAATGTCTTCCAATTATCCTCGAAAATGATGACCCTTTcTtCTCCAaTTTTGGCATCGACTGTCTAGAAAACGTGAGAACGGTTATGTGTTCCAcTGCTCTCTGGGTCCCAGACAGCAGACCAATCAACTGACAGCTTACATCGATGCTTCGGAAGTTTACGGaa…
Mcal_1083	430	AAACGTTGACATTGTGCTGGCATCGAAGACAATGGCGTTGGATGGATTTCCAACTGGAAGCATCATGGCGAACGAGCAGCTGATGGTTACTGGAAGCATAAGGAAGAGTGGATGCACATGAATGGCTTGAGCCATCTGACTGATAACAGGAAGCATAATTGTTGCCATCGACATGTTGCTGATGACTTCGGTGAGCGCTGACGTAAGAAATGTCAAGATGATTACAATGACATCTGGTGAGAGGAAACTCAGGTAAGAAGGCTGCTGGCCAAGCCATATTGATAAACCTGATTTCTTGGCAGCATCAGAGACGGCGAATCCGCTCCCTAGAAGAAGAAGAACACCCCAAGACACCTTTCTCTGCGCTGTCTTCCAATCCAACAATGGCGGACTGTATTC…
Mcal_1084	428	CGGTGCGGGACTAAGTGGTCTATCTGCCGCAAAGCTCCTTTATGAAAaGGCATTGATGTCGTTGTCTTGGAAGCTAGAAATCGAGTCGGAGGAAGAACTTTCACAGTTCGGAATGAAAAAGTAGGAATGGATCGACCTTGGTGGCTCATATGTTGGCCCAACTCAGAACTACATTCTAAGACTGGCCAAGGAATTGGGAGTTGACACTTACAAGATATTCTCAGATCTGGATTGCATTCAGTATACTCACAGAGAAGCAGTTACATACAGTTCTCAGTGGCCGAGGtttGGATCAATAAgtcCtttagctTGGtttGAtAttaattatgtcatggagaaaatGGAACGAATGATGGaacagaTccccagagaggacccatggaactgtaagcacgccac…
Mcal_1085	428	AAGCAGCCTTGTTTAAATGAACTCACCATGCACCTCTTTTTTAGAGGTCGTTTAAAGCACAATATCCATTAAGGAACAAAAATATGTTTCAGCTACTTAAATCTTCTTCTTCTTCGTTTTCCACCAACACAGGTAGTGTTTTTCGCGATTTTGAGATAAAGAGCTTCCTTTCTTTTCTCTCGACGACACTGAAAGCCGCAATCCACGAGTGAACACTGTCCTTCTCTACTCCACTTTCGGGAACAGAAAATGTTAGAGACAAAGCTTCGGATGGCCGCGGGATAACCCTGAACTCTCGTCCGGTCTCGGGACAGGATTCCACGGAGCATGATTtCAGATTCAAGCTGGCTATAGGTTTACACGCCGATGTGAGACCCCTGATTGGGAAGAGAACAGCAA…
Mcal_1086	428	ATGGCAGGAGAGAAATCAAGACTTCTAGAAGGTTACCAGTTGTTAGACCTTTCTGCAAAAGACGTTGGGTTCTtCGCAACGCATGAATATGAATATAAAGCAGAAaGATTTGAAAGCCTTAAATCCTTCCTAAACGAAAGAGACAGACAGCTTTTCAGCACAGATATCACTTCGTATGATCCATCTTGGGCCTTGGATTATATCcGTGTAAATAAgATTTTCCAaTTCAAGAATGATGATCCTCACTTGAAGTtCAAGCAAGTAGCaCTTGCAGAAAGGGCGCTGATATTTACCAAGATaTATAAGTACTTCCTGATGTTCGTCTTTGCGTGGCTCATCTGGTTCTTTCTGAaGAATATATCCAGCATTTTGATGTGATGGAGCTACTGACAGTGATTA…
Mcal_1087	427	TGAACTTAAAATCCAAGAGCCTCCAAATGTGAAGTTTGATGAAAATCTGAAGAACGTTCGATTAAAATCTTCGAGTGAATATATTTTGCCTGTGCAAGTGTTTGGTTTCCCCTcACCAGAGATTGTATGGTTGAAGAATGAAAGGgTTCTTGAGTCCAGCAGACATACCCTGGTACAGCTGCGAGATGACAGCACGACTATCACTATACGGCAAGTGGAAAATACAGATAGTGGTACTTATACTTTGCAGCTTTCCAATCCCGCTGGAACAAGGAAATATGATTTTAGGCTGTATGTCTTAGATAAACCCTTGCCACCAGAAGGTCCTATTGCATTCCATAAAATCGACAAAGATTCCGTTACAATAGGTTGGCAACCGCCAAGTATCGGtggttccga…
Mcal_1088	427	tgaaaagaaaaacGAAGAATAAAACTGAAATACAAAGTTGTTTAAGGGAACACAATACCCTGAAAAATGGTCAGAATATTGAATTTTTCTTTTATTAGCTCAAATTATAACTCTAGCCTTTAAATATATACAGTATATGTAGGTGAAATTTCAAAGCTGTATAACAGTAAACACTTATCAAAACTTCTGTATCTCACAAATTTTGCACATTAACTTTAAAAAAAACAGAAAAAAACCGTTaaTGCTCCAAACTAAGACCAAATGACATTTCATGATAATTTTGATATGGTATTCTATTTTGTATAAGTGTTACTctccccttctttttagtgcaatgcaggaattcaaaacaaaagattacatttcgattttgactagattatttcagcgtcatattgt…
Mcal_1089	423	AGAGCAGAATGaaaGAAGCACAGCAACTGAAACTGGGATCACTAATGCAAAGCCCAAGAGTCTTACTGGAAAAGTTGTGAAAGTAATTGGAAAGGATGATAaaGTGAAACGAGTTGCACTCACAGCTCGAAGTTTGTGGATAACTGGACTTGCTGCTTCAACAAGAGCTGCAGACCTGAAAGCTCTCttCAGCAAACATGGAAAGGTGGTTTCAGCTAAGATTGTTACCAATGCCAAAACTCCtggTTCTAAGTGCTATGGATTTGTGACAATGCCAACTAGTAAAGATGCAGCAAAATGCATTCAAAGTCTTCATCGTACAGAGCTGAATGGGCGTGTTATATCAGTTGAGAGGGCTCGGCATGATCCCGGTGCTTTATTGAAGAGAACTGAAGCTAG…
Mcal_1090	425	GCATATAAATTTCGTAGATTATGAGAATAGAGAAGTTTCTTCCATACCAAAACTTGCTGTTCTTCCAAATGCCTACAAAAGTCTTCCGTATGCTGCTCGTGAATACGGTTTAGCTttCGTTAAACCTCCCAGAGATATTGAAAATGTTGAAGATGCTCGTAGTGCTTTCTTCGAGGAGACTGACAACAGGATGTTGCATCTGAATGTAGAATACAGAACTGGACCTATAAATTTTGTTACCCTGTACACGGCAGATGATAAAGTAGACATTGGTAAGGAGCTTGTTTTAAATGGGTACGTCACAGTGGAGAAGAGGAATGAGAAGCGGTTCCAGAAAATCaTAAGTGAATATCTCTCTGCGCAGGAGACTGCTAAAAGCAAGAGGTTGAACCTTTGGTG…
Mcal_1091	423	GCAGCTTCCACAGCTTTATCAACATCAGCCTTGTCACCTTCTTGGACATCACaTATCTTTTCACCAGTGCATGGATTTATAGTAGGAAAAGTCTTTCCACTAACTGAATTATGCCATTCATTGTTAATGAAAATTTTGGTGAATTTGATTTCTGGATTCCTGACGGGCGGCATTCTTCAGTGCTGAAGTTAAATGCTATTAAATGACCAAGAGAAGAGACGATAGAAGCAGGTTGATTATCTCAGAGAGTACACGAGAGCTTGTTCGGAGGACGGTTTGATTGAGAAAATCCTAGACTGCTGCAAATCGAAGATTCCAAAAGATCAAATTACACCTGAAGAGAAGGAGCaCTTTAAGGAATATAAGGCATGTGCAGtaaaaatcgaaaaatgcatgtga…
Mcal_1092	422	ATGTTCCAGTTCTGAAAGGTTTCGTAATCACATGTCCAGCAGGACGCACCGCTCGAAAATGGAACTGCTGCTTGCTCTGCAGaGGgAGAAAAAACAAGGTCAGGAGGCCAGCGTGAATGCCTCCCAACAAGTAGACAATCGGGACAGCGCAAAGAAAGGTTCAAGGAAACCAGGGAATTGGTGCACTGTATGCGAGTGTTCATTTAGTGGAAACTTCCTTGCTCATCGTAGGACAAAGGAACACAGGAAAAAGAGAGATAAAAAGTACCCCAAGTGCCGTCCATGTAGAGTTGGATTCAGCAGCTCTGAAGAGTACAAAGAACATTGCAAGAAAGACggCCACAAATTGAAATCTGCAGAATTCCACTATTTGAAAAACTTGGCCTCTGGTTCAGATGA…
Mcal_1093	425	tgggatgggTTCCGGGGGgTAAGGTCCCAACTGAATCACTCTGTAGTAGCATTTAACAGAATGGCCTATTTTAAAAGTTCTGTCCTTTGAATATTTCCACCCTTACGAAATTTTCTTCGTAAACTCATATTTTTGTAAAATTAAAGAAaCAAAACATTTTCTTTGTAATTTAATGAGATAGTTTGCGTTCCTGGCTTTTTACAAAGCACTCAGACACAAAAaaGAAAAAAaTCTTTCTCTgCGAAAATGATTTCTTAGTATTATGTTGTTACTTATTTGCAAATATTTATTCACAtcGTATTTAAGTGTGTGTAATTACCTTTTCCCTTTGTCCGAAACTGATTGATAAACTAAGTTATGTACTCTTCTTACAGTGAAATACTACATTATCCTGTGATT…
Mcal_1094	423	AACaaaaaCATCACTTCAATGATGtaacattttattcacatgtcaaagcgaaacaattcaactCAGTCTCCGAAGGCCGAgAAGttATAGAACGAAGCTTAACAaCTATGAACATGATAAAAAGTCCATTTTGTGTTCATTTATTACGTCAtAATATACAGGCtACAGtGGATATCAATACTAaGAAAAaTCATCCCATAACTACTCTGAATTAAATGCATATATATATGTATGTAtGTATATACAtATATATAAACATGGTTCAACAGAAaGCTGCAGTTTATGACACGCTCAAATGTATGGCAAGCCTtAGATTGTGCGAAATTAAGTTTACACCCCATCCGAGTTGAAAATAATGACAACTCTATGCAACACTACGACTCTCACTGTAAACTGTAA…
Mcal_1095	423	AGTGCAGCTGCACTTTCATATCTGTATTACtAAAaCATTAAGGTCTAGTAACAAAATTTATTTTTAGAATTCAAGCAATGGGTAGTTATTTTCCACAATAAATCTAATGCTGTTGATAGCACACAGCACACTAGTATGGAGAAATACATCGCAGCTTCACACGAGGCCACTTAAGCTTATGTGaTACAAATGCAACAGAGCCCTAACTTGTGCTTAAACAGGTTAGGAAGCAATAAAATCAAAtaGCGAGaaaTCCACAATTaatgaTGACAGCCTaaatttCatcgGTCTAACtttGaaaTATcccTAGTTatgcGACGatggctgaaactacaggtattgttctgagctttgaagagatgcagatagcaggaCgagaagctgctcagattatgacct…
Mcal_1096	419	AGTTGCCAAAGGAGGGAGAACATATGCTGAATACTGGCATTTGAGGGCAGATGAAATGAAAAATCAGTAAGATTGAACAATTATTATTAGTTCAGTCTGGGATCATGCCCTTATTCTTAGAACGCACTACTCTGGCAAAGCTATGCACTCTAATCTTTTGCATTTCCCAGTTTTCTTAACTTTGTAAAGGAAATGTGGCTGGAACTGGCATAGGAAATTTGTTTttACCTGGTAAGCTGATATCTCGTATTTTGATTTGACTCTGTGTAGCAAAATGTGGACTGTTGAACCCTAAATTCTAAATAAATGCAAAAAGGaGTAGTTATGTAAAGTTaTTCACTAAAATCTAAGAAGTCAAGTATGCATATATAGAGCAGTCATGATTACTGCTGCAAGTAA…
Mcal_1097	420	CATCATTCCTGAAGTTCAaGGACTGCAATCACAAGACTAGTCAACAAATCCAAGGATTCCAGGATTTGCTAATTATGGTAAGTTTCTTCCCAAACAGTCATGTTTTACTGATTGTGCTCTTGTTACTGTTTTtATTTtACctCTGATCTGTCAGCAGTGCTGTTTCATCGAATCCAGAGGCCAATTGAaGAGGGTTGTACGTGTGTATGCTTTGGGGATGTTTGAATGTTTGTATGGgCTTaaaTGTGCAGTGAGTGATTTGTGAATGAAGTGTTGCCATTTACAACAGTACAAACACATCACACTGCTTTTAAACTCTTCTCTTGCAgTCAAGAATGAAGAAAAGTTCTGGTAAGTGTCTTACTTTATATTTAGCATGTTCTAATGCCTGCTTttATT…
Mcal_1098	422	AACCTGTACGGAAATATTCTGAACAACATTGCTTGTGGACTCGTTGGAGGACcAGGAATCATTTCTGGACAAAATTATGGCAAGCAATTTGCTTTATTTGAAACTGGTTCCAGAAACACAGGAAAGAGTATTGCAGGGAAAAATATTGCCAACCCTGTCGCAATGCTGAATGCAAGTGTAGATCTCTTACATTACCTTGGGTTAAAGAAGCATGCTAAAATTATTGGAGATGCAGTTTATCAAACTGTCAACATTGATAAGGTCCATACCCCAGATCTCGGTGGTAATGCCTCTACCTCAGATGTTGTTGAACATGTGACCAAAaTCGTTCAGGAGAACACCAAATTATGGAGCACTAGTATTTAATTTGTGAATAGGGCTTTTTGTAATTGTTAAGTT…
Mcal_1099	422	AggggTgggATgtaaaagcAtttCATTCTTccaacTGTCAGTTGTACCAGCAGGAATACGACCTTTCTGGAGGGAAGCCAGCTCCCTGGTCTCCGACTGAACTATTTTATTCTTAGCCGTATACTGAATAGTCTCCGTAAGAACAGCTTTTGTTTTCTTTATGGTAACTCTGCTTCCATTCTCTATGGTAGCATAGAGACAGATGCTTTCTCCAGGAACGTAACCACCTCTATCCAGTCTGACTCTGCACGATACTGGACCCGAACTCACGCAGGGGATGCCTAAGGTGTCCTCAATTTCACAGTGAAATGGTTGCATGAGTAGAGGAGGCTCGAGATTGAGATCTATGGGGCTCATCACGATAAACACTTGTTGGTTCTTATGTGTGAGGCCGGAGGG…
Mcal_1100	419	CTTCTGGAATCTAGCAATGATAACCGCATGGAAGAAAGTAAAGCTTTGTTCAAGACTATAATATCCTACCCACTGTTTCAGAATTCTTCATTTATTTTGTTCCTGAATAAAAAAGATATATTAGAAGAGAAGATCATGGTTTCACACCTTGCTGATTACTTCCCAGAATACCAGGGAGTGAAACAAGATCATATAGCAGCTCGAGAATTCATCCTAaaGATGTACCTTGCGCAAAATCCTGACCCAGACCGCATTGTATATTCACATTACACATGTGCAACAGATACTGAAAACaaTCAGGTTTGTTTTTGCAGTGATAAAGGACACCATCCTCCAACAGCACCttcgagactactgtctttcataaacagccagcatttgtgcttccattcacagtag…
Mcal_1101	420	ATAAAAGtaTTTTcGGgTCACTCTGTTTACTCTTCAGTTTTACGCAGATTGCTTTAAAAATtGAACAGCGCGCTCTTTGCCTGCCGCTTTATTTCGGAATTATTTTCGGCACACGATGGCATACAGTCGATCGCTGATAACTCGCAACTGGGTTCGGGACGgATGGGACCTTCCTTCGAGGTTAAGAGACGATTATTTCGGCGTAGGACTCAGCGACGACGATTtCTTTTCTCCGTCGCTGTACCGCGGAGCTGGCTACTTGAGCCGGCCGAGGCGTCAGTTGAGTTCCGGAGGACAGATCATCCCCGCCGGACTAGACGATGGCTTTCGAGTCCTCGTTGACGTTGGTCATTTCGCTCCGGAGGAGATAACGGTCAAGGCTGGAGAGAAGTACGTAAC…
Mcal_1102	417	ACAATGATTCACGGATCATGATCaGGCAGTTGGTGTTTTCCTGCTTAAAAaGTCGACGAGTGATTGACCAATAACATTTTATGAACAGGCTGCTGATTATTACCGAGGTGAAGAATCTAACAGTTCTGCAAACAAGTGCCTACTAAACGTTGCCAAATATTGTGCTCAGCTTGAAAaTATGAAAGAGCTATTGAGATATATGAACAGGTAGCAGCATCATCATTAGAAAGTTCCCTGCTTAAATAtGCTGCAAAAGaaTATTTTtCCGGCTGCTCTTTGTCACATGTGTATTGATCTTCTAAATGCTCAGCATGCACTGAATAAGTACCAAGAAATGaGTCCAgcattttctgattcaagagagtgccgcttgctcaaggtattgttagaaaaactgga…
Mcal_1103	416	agcctcttgctCCAAAGTCTGTCTACAAGTATCTTTTGGACAGGAATCCTGCTCTACCAGTGATTTCTTGTCCTCCTAAACTGCAGCAGCTCGTAGTGTTATATGGTGCTGCAGCTCAAAAACTGGTGTACAAGGCATTGGCCAGGGTGCaGAAATTGGAAAggAAGGTCATATCCCTGAAATTGCATGGAATTTAAGTCATGTTGATTTGATTCAGTGTGCTAAAGCTCATGTACAGTATTATATTGCCCAAAATTATGTTAAGTGGGTGGAAAACAGTAATGTTTCATCTGAGCTGAAAGaaGTTttAACCCATTTGTGCTACTTGTAcTTGCttCAAAAGATAGATGAGCaacccggtttattctcatggttggactgactgaagaccagctaaat…
Mcal_1104	419	TTCTAGCGAAGTTaTCTCCAAGTTCCGAACCGGAATCGTATTGCAGCTCAGTGCATTTTAGTCATGAAGACTTTTATTTCAAGTTTAGTACGAGACAAGCAAATCATCCTTTTCAACATGAAGGCTATGATCGCAGTTTTCCTTTTCGCCATGGTGGTCTGCGCCATGTGCCAGTATTATCCCTATGGATATAACTATGGATACAAGACGTACCTCTCTTCCTCTTCAACACCAGGCATCTGTTCGTCGCAGCAAGATTTCATCACATGTTGCAGTCTTTCTGGCTTCATGgCGGCGCATTTTTTGtATTCTTCTCGTATGTCACTGCCAGGaGCAGAGCAGGCGATGCATTTTAAAAACTttGCAGCCTTTTCCttATCTACGTCATCGGCGGCAGCA…
Mcal_1105	419	TCGTCGTTTCCTGTAATGATGATAAGAGCTGATGCGTAAAACGTTTTCTTTGCAAACAGAATCTTTCGAGCTCTGCAACTTTTCGCAAATTTAATATTTCTATTGCTAAAATAGTCACAATTGTGCCTTCTGTAAACCAACGCGAAGGTAATGAAACAAGTTCATGAAAAAACAAAATAATAATAACGAACAGGAAAGAAAGAAAGATGGCAGACGATTATTTTCGCTTCATCGCATTATGAATATCTTTTCCAGCGTACCTTCTCTTCTgggATatGTCtGtatcaattgACgcATTCCTAGTGACACaaaTCTTgtttattctttcatttACaagtagtatttcatgtgaactgcttgtgactattgaatcaagtgccatgttttacattcatgaca…
Mcal_1106	417	CATGTGGCTATTTCAGATTGTTCCACATCACCATAGATTTTCTTTCTGTGTAATGGATGCACTCCACACCAAAAATTAAATCTGTGCACATCTGATCTATATATTTCATTTAAAAATATTTGTGAATATCTAATAAAGAAAAaGTGAGACTTGCATATATATCGGATTGttttCtttaaccaaaGCATCCACTCCACAGaaatcatttgtgctttgtgATGGTggcattttgatgtcatTCGacaTCtcATGCTataattcaatgatcatttCTTgagGCAGTGTCactGAAGTCTTGTGcatgcctgttttataatttctgtaccagagagctgtgtagaaatattgaTTGtccgATaactGtttaactGTattgctagcaacataactctttaaata…
Mcal_1107	418	gggcagaggaggtttgattaaggacacaccttatggaggaccacccactggtggcccccctgcaaaaagagggcgatgggattcctcctatggttctgatggttacggagctggaggtgaatatggtaactatggTATGGGTGGTGATTACGCACCACCTTCTGGTGGTTATCAGGACGATTATTCCAGAGAAGCAAATGGTGGTGGATATGGTGCTGGTGGACCTGATTATCAATCTAGCTATCCCATGACAGATGAATATGGtagtggtatgcctgatggtagaggtgatttatcgtggacaaggtggttatggacctggtccgaacatgggctacacaagcacatacagtgatgaaagaggatatgggcatggtggatcagatggatacgattctc…
Mcal_1108	417	cttttcctgcaaatatatcgtgttcagtatttctttcacatttaatatgcttttcggaaagacaattggCTTTGAAATGTTAAGAAAAATTATGCAGCTATATACATTTCCGTGCCTATTCACGTCGTCACCAAAGCTATTCTAGTTCGCGATGAAGTTTATTTTCTCACATTTTATCCTTTGTATATGTTCTAAGCAGTTCTACTTGGGTGCTTTGCTAAATGCTTAtttaaaaggggatcatatagaaaggaaatgggttaaaatattttagcgTGAAGATTCTGATGTTGTTCAGCAACTGAACTTGTGAAATGTATAATCAAATCCGATATTCGGTGTCGAAATGATCAACaTTGCTTTACTGTGACATTCCATTTTaataaaagttttcaaaca…
Mcal_1109	411	tctgtCgcaaacagtggtttaagaatggcagtcttcaggcttaaacatctttgcattgtggtcatcacagtcgtcgctttgttgtctctcggtatcgacggagctctaacacgggacacaTGCGAATCAAATGCTTGTGATTTAGCTCAATGTGGAGATATGAAGGATTGCGTATCGCCCTTTGCCGAGGTCAAGCCAAAAGGAGGAATTTGTGGCTGTTGTGATGTCTGCGTTAttcAACTCTTTGAAGGTGACTCCTGCTTTGACGTAGCTAAAAACTGGCATCCCGTGACTGCTCTATGTACTACTGGCCTTGTCTGCgaaTCAGGGATTTGCAAAAAGGAACGCTAATCTCAAGAATAAATATCGAAATTTGtGTGtGATAAAATGTGTGttcAC…
Mcal_1110	413	ggttcatctaagtagaggattcggatcaacgcacaccttccttactccgcgttgtaaaaaaacatatgtgtacatgggccatgaacgaagagtgcatgacaggttcattggtcatcctagttcgtcaggtcaaagtggaaTGTCCTACTATTGAGTGTTCATGGTTTCCAAGATATTGCCATTTTtCACTCACCAGCTCaaGTGCTTGTTTTTCtGTTTGTCTAAAaCTGAAACGTAAaaTTAGTTTTTAAAGCACCAACCgTTGaaGACTGGACTTGTCATGTATTGTCATTTTCCAtctcacctatgtaatagaaaaatagtgtaacttgctttgtcatgtaaggatcagtaaatgtttttatccacaccatcgcattgttttctgtgtaaaaggaa…
Mcal_1111	415	ATGTATCGACCAAATGGTGACGCTACCCTGGATCGCCAAGTGGGTGACGTTAGATAACGGCAGTCCGTGTCGTATTTTGAACGTAGACTGGGTAGATCCATTAACCTCGATCTCGTAGGTGTCCAGGTAGGAGATGATGATAAGTAGGAAGGTTTGGAGAGGGGCGAAAGGTACGTCTTGTATCCATAGTTATATCCATAGGGATAATACTGGCACATGGCGCAGACCACCATGGCGAAAAGGAAAACTGCGATCATAGCCTTCATGTTGAAAAGGATGATTTGCTTGTCTCGTACACGAGAGCTTGTTCGGAGGACGGTTTGATTGAGAAAATCCTAGACTGCTGCAAATCGAAGATTaCCAAAAGATCAAATTACACCTGaagagaaggagcacttt…
Mcal_1112	415	TTTGGATCAGATCTGTTTTACtGATGCATTTCTTTTATATTCTCCATCACAGATTGCTTTAGCTGCTGTGGCATATGGTGCAAATAGCTTCCAAGAAAATTTGCATAATTATGTTACTGATTTGCTGGGGAGAAATTCAAATCCACAGCAGGCTTCAGTTGCAAAAGTAGCTATAAAAAATATTTGGGCAATGGTGAACAGTATTGAAGCACCTCGAAAGGACCAAGTTAAAGCCATAGAAAAACGTTTGGAGAAATGCCGAAATGAGGAGAATAATCCAAATAGTCAAGCGTATAAAAGaaGCTCCAAGAAATGCTGGAGGAAGAAGAAATGGAAACTAATATGAAATATGCAAAGGTGCAGGAGGTGAGAAATTGAACCATGTATGGATTTGTATGG…
Mcal_1113	413	CCTCATACGATGCCATGATaaGGACCAAGACATGgCCTtCCATTCAaTTtATTATGGAGCTGGCAAATCTATGGTGATGTGTATGGTTGCTCATAGGAAATGGGTCTTCACAGGAAATCGTagAGGAATTGTAGAGGCATTCgAaTTTGACCCATCTAGACAgTtCCCcTGTGAGTATGGACgTTGCCgCcAGAATTTTGGAAGAGtGTGcGACgTgcTTCATCATGTAAATATTgaCCATTTGCCATGTGTGATTTaTAAAACAAAGACTTGTCCCTGGCGGTTGTGTACATACAGTTTCACACCTAGGACAACAGTTGAGGAGAAGAAGGAACATCTAAAAGAACACATTCTCCAGTAAATATTTtATTAATGCCATATATCATCATTCTTGTACAT…
Mcal_1114	416	ACTGCATAATCTGAACATTACGACAAATTATCCATCCATGGCCTCTCCAGGTGACTACGTGGTCAGGGGTGCGGGCTTCTGGCATATTGTTCCAGTTGGTCACAAGTTCCAGAGAAGGTGTGGGTGGTGTTTGTTCTaTCGTGcTGGTCTGTGTGTTCCTTTCTTGAGACTAGCGGCCTCAAAATAAAGCTGAGCAACTTCTTTtAACCTtGTATGCTCGTGAATCTGTTTAAACTCTGCATTTTTtGGCGTGCGTCGTCTGATTCaTCAATAATTTCGACGATTTCCGTTTGATTGTCGTCATTCCTATCTTCATTTCCTCCACCTCGCATTTTGtCTTCCGGCATGtATGCTACAGTGTAGCCGACGAAACAAaTCAGAATCAAGaGTTTCATCATG…
Mcal_1115	413	GGAGATGAAACTttGCAACACAGGAGACAAAAGGTACTAGAGAAAGTACAAAAGCAGGCTTTGAGTAGCAGCATTTTGTATGAATTAAAGAAACAATATGATGATGGACCTGaGgAAATAAAGGAAACAGTTGATATGCACAGAATTAGAGAaAACAGAAAAaTTAAGGAGAGAATCAGGTTtGAAGAAGAAaTATGATGCGTTTACCAGTTACCAAGAAaCAAaGCATGATACTAGACTGGCTGGTACTATGTCAGATTtGAGCTCTATCACGAGATtcGAAGACATTTCTGCTCTTGAAATGAGTGTAGATGATGTTCCattaaaaaagagggaataaaaagctctctggaaagaaagcaaacggaaatctttccgaaatcgccgccatcatcattg…
Mcal_1116	408	cggccgaggtacgAATTCTACTTGGAATGGTTGTTTATCGAGGAAATAAAAATACTACTCGTTTGAACAAATAGGGAAAGGAGATAGCGTTTAAATAAACTGGGGAAACTTTTGATTTGCAAATAAAACAaaTTTTAAAATTTACGACGTTTTAACTTGTCTTTATCACAGTGGCACAATTAACAAGTAACATTCACATCATCAGAAGAAACCATcTTAACCCccAGTGTCATCAACAATCATCAGAAAATACTTGCTAAATTATTTACTATAAAATTCCTTTCATAAACttGAACAGCAGGCATGAACAAACAATCTTACAAAGCTTCTTCTGAATCTACACTAACATAGAAACAAGTATCTGTGGATaTAGCGTTCCACTCTTctttgtttcttagt…
Mcal_1117	408	ggtgtgatatacagaatttttataatggatctaaattttgtgtttggaaaaaatatatatttaattgttaaggtgtttttgaaaatcatgtgtgcagaacaGATAGAAGTATAACTACTTTGCTCCAGTGATTTTCTTgTGGTTTACAAACTGTCCATGTATGTGCTTTTCACATAGTGTGCAGCAAATATGACGTATTATTTTGCACATTGTTATGATACTTGCTTGTCATTCTAAGtctACAAATTATGCTTCGGAATAATTTTTATGTAAATGCGTTGTGATAATTATTGCTGTGAACAATTTTTAAAGTTGTAAGAAGGTTATTTAATAGAACTTttGTTTTGAAAAaaTTATaTTATAATTGTGTATTATAGGTTGTAATTAAAtGATCATGcc…
Mcal_1118	412	AGTTACAGAAGGAATGCTTGTGAGGTCTTGCAGAACATATCTGCAATTTTCCATACTTGACCTTTTCACAAAGGGCAGTTGTTCCCAGAATTATTTGCAGTTACGAAAGTCTGTGTGTGCATGGCAAGTTCGTGCACATTCCTTTCTCACACACTCCTTGAAAAAACCATATTTTGCACTTCCTTCTCCCCACTCCTGGGGAAACTGTCTTCATAGCCCTAAAATTACCATGTTTTTCATTttGTAGTATAGTAAAAATTTAATGCTTAGAGAAGTGCACtttcatgaaagtgattacaactgtgtgtaaagcaggattttgggtttctccttcatattgaacatttcattgctgagctggcagaattgctcagtatttgcatatgaagtatttgatgt…
Mcal_1119	412	caggtacatgggACTTGGAGGTAAACTTgtCGCCGAGTAAGTGTGTGCGTGCGTGTGTATGCGGAGAGGCCCGGCTTCAAGACAGAAGCCGTGATGTTGTCCGTCCGGTGGTGGGATTtGCTGGTTTCACTAACTTTGGTTATGAGAGCTTGCACATCGGAGGACGATAAAGGGGGTGTCATTTTtCCAACGGTCAATTCGACACAGACGCATTCTCTGCCTGTTTTTCCTGACCCAATAGCCGAGTTCGTGGGGAGGAGGCGCCCTCTCGCGCCTCCAGTCGACAAGTTCGGTCAACCTCTATGCGTCACTGACCCGAAAGACACCTTttGTGATAAGGTCGACAACTATCCCACGAaattCATCAGAAAATCCGTTAACTATTCCGTAGAAGAATTC…
Mcal_1120	413	tttCTAGGAAGCAAGCTGCACAGTTGGCTCTTAAGAGATGCACGGATGGATGCtttATGATGACCAGCTCTCCTCGACCTGTCTTAGTTGaacctcTAGAACAGAGAGATGAAGAAGATGGCttgccagaaaaaatttccaaaaaaCaaaCaaaCAGTACCTGaaaGAGCGTGaaaTAGGACCACGCTTGGCTGAACCAGGCACGtttGAAtttGAAtttGCTAATCGCTgggagaaGCTATATGAGCTTGAAcaacagaaaagggacaatttggaaaaagAAATAGAGGAGGGAAGACATGCTTTGGATGAGCAGATGGAATATGCCATTTATGAACATGAAGCTAATTTATTACGTGAAAGGCTACGTCACATGGAGGAACAAAGCAATTTAATcca…
Mcal_1121	410	ggcagtatttacacccataagtatactactatttcagaataatatataaatctttctgctgttgcaaaagtaacaaagattggaattttagaattcTTCACTGCCATCTGAggATTCATTTTCAGAGGACTTGGACCCATTTTGCTCCTCACCTCGCATCTCTTCTTTAAGATCTCTGTTCTTTAGATTTCCTAGCCAAAAAGCTTCTGCAAAACTGTTCACAGCTAACATGGCTTTGACTATATACACCAAACTTCCTAAGGTTTTCTTCATAGGAGGCActtGGTTAAAGTTATGTCCTTagCTACTTTACGATCTTTGTTCTTTAGAtttCCTAGccaaaaagcttctgcaaaattGtACACAGCATACATGGCtttGACTCTGTACACCaaaCtt…
Mcal_1122	409	aGCGCGTTGTGCAGTTGTGGAATATCTATCTTACATATAGCTTGGCGATTGATTAAATAAATAACATCTCGCACTTAAAATGATGTCTGGATGCGTGGTGTTTCAGCATGGAGCCAAATACTTAACGGTTATGTATTTTAACACATTCACGCTCACTTCAATATAATTGCCTACAAGAAGAAAAAGATTCCAGAGTTCTTGCAAGCATCCATGCTGACTTGTGTATCAGTATTAGATTTAGCTCATAATTTTCACACTGCaGCTTGGAACAGTGATAAATAGTACTATTATGTATGTCATGAATTATAtatttgcacatgtttgatgttgaatgatatgtaaaatccattgttgtatgtcttcggatgttatggtgatggtccagctattgtacagaat…
Mcal_1123	405	CCTGATGGCCTTCAAGCTTTAGGCAAAACTGATGAATATGAGCaaGTGAAAGCAGTAGCAGAATATTATGCAGAATATGCCTTGCTCTTTGAAGGGGCTGGCACAAATCCAGGTGAAAAAACTTTAGAGGACAAATTCTTTGAACaTGAGGTAAAATTGAACAGGAATGCATTCTTGCAGCAGttCCACTATGGAGTGTTCTACGCTTACATAAAGCTGAAAGAACAAGAATGTagaaatattGtttGGATCTCTGAATGTGTAGCTCAGCATCACcGtgctaaaattgataattACattagagtgtaaaactttatatattGaaacttccagtaaccaagaaatgcatgttatttattattttggtcttattgtcaacagcatatctatgtggagtaa…
Mcal_1124	406	TGTCTGAATGCTTGGAAAAGTCTTGATGTTCTGGATTCCAGTTTTCATTATTTGAAAAAAGAAAAAAaTGTCGTGTTCCTTCAAATCTTTCCTTTGAGATTGTCTGTTTCATGGCAGATGTTGGCAGACAAACTTGTGGAATTATTGTGATTTGTCATTACATAATTATATGTATATTGTTGGAAAAATCATTTATTGTTTCCTTTCGTAGTGAGTTGTATTTTAAAGGGCAATCCGGCTGATTATCTCATTTTTAtGTATGTGTGACTTGGCAGTTTGATTTGCTATTGTGATACTTCACTGCTCATCTGCATGatttttgcaaaccttttcattagttagtgaacaacaacttgtatatgtttgatgacaatggcatatccatctgcttaaatagtc…
Mcal_1125	408	TGCAGTAGAGGTGCTGCCGAACTCATAATCTTTGAAGTAGTGGTAGTTTTCTTACGTAAAAATGGTGCATACCAAATTTATTGCGAAAACTGTCCTAGTGAAAAATGGAAATGTTGATGGTGCACTTAGTGTGCTTAACAGGATCCTAAGTTCTGAAGGAGTTTTTGAACGTTTCAGAAGACATCGCTATTATGAGAAGCCTTGGCAAACTAGAAGGCGTGTGAATAATGAAATATGCCGAGCTATTTATAGTGAAGATATGGCTAACAAACTTGCGTTTACAATGAGAAAAaatAGAGAAGAGGCTTGGCCTGGGCGTGATTAAAATCAAACTATTAGTATGGTTTGTAcgtcaagtttttttGttttttttcctattatgaagtcgtctgatgggca…
Mcal_1126	407	GAAAATTGTACGTTCTAATTTCCTTGTATGAAACAGTGCCATTGGGGTTCCACTTGATTGCTTTCTTTACCCATTTTGATATATACGTGTAAGGTCCCACTTCTACTAATTTTGGCTTAGCTCCCTGGCGCATGAAAGCCTCAGGATTGCTGATATTGAAAAAATAAAGTTTCTGATAAATAGGAAGAGGGATATCCTGCCAAAaCCTTGTAACCAATAGTTCCATTAGTAAGTGATATTTCCTGTCTAAGAAGATAACCAAAGAGCAGAGGAAAGCAGAAGTAAAACACCAACCcAATGATAGTCAGGAAGCTTCCCACCACCAGCACCACATAAATGAAATGCATTTACCTATTTTGCGGTGACTAAACATaTCCAACAGTGAGCCCAAATactttt…
Mcal_1127	407	AATTTTGTTTTATTTTCACAGAAAAAAATAATTACaGAATTTATGTTCAGTTAACATTTCTGTATAAAAGGCAAAAATCTTGATGTATTTGAATCACACCCAATTATTTATAACTGTAAGAAGCTTCCAATATGAGCTCACTGTTTTTGTAGTTTTAAACCCTGTAAATTTATAGCCTCCACTCCCCCATTTATAATTGTAAAGACCTGTGATGAATGTTTGCAAACAGAGCATGAGATGTAGCTCATTTCTAGTCTGTGTATCATCTGCCATTATTTTCATCTTTAGATATTGTTTACATGAAAATCAGTGAATATTTTGTTCTCATATTTGTAAttacctttttatacgtgaaatctcttttgtatactcagtattacatgacggaggagaaatatt…
Mcal_1128	404	GAGACAAGCAAATCATCCTttCAACATGGAGGCTATGATCGCAGTTTTCCTTttCGCCATGGTGGTCTGCGCCATGTGCCAGTATTATCCCTAtGGATATAACTATGGATACAAGACGTACGTttACGGCAACAGGGCTATTGTCAaaTAAAGTCTGATCTTAGTAGACGGCAGTTGATGTTGACAGTCACGAATCGTAACCCAGAAAACAACATTAACGTATATAAATAGCAGATGTTTAGAAGCACTTGCGATGTACATGGGGGTAGACATGGTTAAAGCAGAGTGTGGAGAAGCCATTCTGGATgAAGGCGGCGCAATGCTTGGTATGTCAATATCCAGTCTACAGGGCATGTTCTGCAGGGGATTTGAGAGTGGctcagaaagtgtgcatctgtc…
Mcal_1129	406	TGaaaGtcccACAGTaTGCTGTATGCCACAGTCTGCAGAGCAACAATGAAGAATaaaaGGCCACACGCAGCGACTACttttaaaCGTGCaagaccATAACAGATGCAGCtaaCTGTCCAATTAGATTGAAGACTACAAAGATGGATGCCAAAAACCAGCCCACTCCCCAAGATGCATTCATGTAATCTCGCTGTTCATTCCACTGGAACCACATGCGAATACCATCCTCAAGAAATGTGCTCACCAGACACAGTCGTGCAAGTGTGGGAAGTACGTGTttGCCATGACGAAGAATCTCATCGGCAACATCTTCTGCTATTCTAAGCAATTCTCGTTGGTTCACTCGAGCCATCCCAAACAGGCCGAAGGAACCGCTGCCACGTTGAGTACAACACGGAt…
Mcal_1130	406	AAATGTAAAaCAAGATTTGCACTGATTAAAAAATTTGAGAGTTCTGGTTGAGGGGTCGACTGATACTATTTTCTTTATTAGATAACATTATTTTCAGAGAAACATTTTGTATAAAGAACTTGGTGTAGTTTAGATGTGGATACTTTAGTGAGGTAACTTGAAAAACGTACTGTATATGTGTGTAGTGATCCTCATTGTCTGAATGTTTATGAATGTCCATGTGTGTATGAAAATGGATACTGTGTTATCAGTAAGCTTCTGTACAAAATGCTGCTGTACAAACGCAAGGTTTAAGTAATTCTCCTAGAACACTGCTCCATTTCCTAGGAAGAATAGTCAATGAATCCCTGTATGGAGGAACATGTGTTAGCACATAAaaTTATCTGCTTAGGCAGACGT…
Mcal_1131	404	catactgtcatttttgttattgctgctagaaaatgccccctcagccaagtggaaaggcggtgaagaaggccggaaaggcacaaaaggccGTGCGTGCAGGCGATAAGAAGAAGCGCAAGAAGAAGAGGAAAGAATCCTTTGCCATTTACATCTACAAGGTCCTCAAGCAGGTTCATCCGGACACTGGGATTTCCAGCaaGCCATGTCGATCATGAACAGCTTCGTGAACGACATCTTCGAGCGCATTGCTGCCGaaTCTTCTCGTctggcgcactacaacaagaggtccaccatcaccagtagggaaattcaaactgccgtcagacttctgctgcctggagaattggccaagcacgccgtttctgaaggaaccaaggctgttaccaagtacacaagctc…
Mcal_1132	403	CCAGTCTTTATCGTCATGGGGACTGCACCCTCGAGTACGACGGCGAAACGGTTAAGATCACGGCCGAGGTAGCCGTTAGAGACGTAACGGCCAAAGGGAAATACAAAGCCAAGGCTGGTTTCATTTGGATCAGCGGAAAGGTCGaaGCCCGTCTGGATCACTTGGCGATAAGATTGCAGCTGTCCGCAACTCAgggaaaaGTTcaacTGGATACATTCaaagtTGTCCATCTTGGCGACTAcaagatcaaaaaaataacgggcgccagttttgCGTtaaattggttgctGAAGTTAATAGTCAATaaagtAGCTAGaaaCtcgagagacaaaataatcagagcattagaagaggaagcgcctaatgccctacggcctgcactggacaaaattaaatttc…
Mcal_1133	403	GTGTGGACTAAAGTGAATTTACCCAGTGGAATCACTTACGCTGTTATTTTGTAATGTTTGTTGTGTGAGTTACCGGTTATTTAAGTTATTTGCAATGGAAAATATTCGTGAAGAGAGGAGAAAATGGTAATGTTAGGGGAATTACCTGATGACTTCTTGAGAATCAGCCCAACAGCTTCTCAGATTGGCAACAGTAACTGTCAATCATCTCAGCCCAGAGGAACAACCCCACAGTACAATTTCTGCCAACCTAATGTCATAGGTACTCTTGAAGTAACTATTGGCCAGGCTGAGCTGGTTAAAAATTATGGTATGACAAAAATGGATCCGTATGTCAGAATTAGAATTGGTCACAACTCCTAtgaaacttactgctgatttcaaaggcggaaaatttcc…
Mcal_1134	402	CGAATAGGACCTTTTgCAAGCCCAGAGTATTTCCACCACGCGTCTGCTCTTCCGAAGACGAGATCTGGCAAAACTGTAAGGCGCATcTtGAAAAAGATCGCTTCTGATGATCACGAAGTGGGAGATCTAAGCACACTTCTGGATGAACAAGTTGTCCAAGAACTGTTTGCTTCGAGAAGAGTGTACACAGGACGATCGCAGATCCATTCATGAGAGAGAGAGAAAGCAAACGGAGAACATCTTTAGATTTAAGGAACGCTCCAGTTTTtGTAACGAATGACCAAAAGAAGTCTAAGAATTGCCATGAGAAGTAAGAAGAGCTTCAGATGCTTTATCAAACGCagAATGTCCCCGCTAAGTGTtCCGTTTttCAGTTACTCAaTTGTAGTAACTCTCAAT…
Mcal_1135	403	CAGTTTTTATTTTGTATGAGCCAAGATGACAGCTTTGGTTTTGAAGTGCCTGCTACTGTTTCTaCTGTGGATCTCCTCTGAGGGCCACTCAGATCTACATCGACAGTTCCAGTACAACTCTTTGATTGATGAAAGAGGAACGTACAATTTCGCTTATGACACAAGCCATCAACCGAGCGATGCTCATTCTTTACACATGGAATACAGGGATGCTAATGGCATTGTTCGTGGGAGATACGGCTACACGGATCCAAGAGGAAACTTGAGAATTGTGGAGTATGAAGCAGGACCCGATGGATATAAGGCCAGAGGTGACGTAGGTCCGGACCTGTTTCCTCACATGGAAGCCCCAGGTTTGTCACCGCAGAAGCCGAATCTTAAACTGACGCCACTGCGAAT…
Mcal_1136	403	AAACTGTTGAGGAGAGCTTGGGGTATTTTGTCCAATTCGTCTCTCAAGGCAATTTTGAGTTCTTGCACGGTTCGCGGAGAGTGATTTCTTTGAGTAACACGTCTGCCGAGTGCATCCCAGGCGTGCTATATGGGATTTAAGTCCGGGGAATATTCAGGCCATATCATGTGCTCAAAATCTTCCCCTTCTAGTGTCTCGGACACTGCAGCTGTCCTGTGTGGGAGTGCATTGTCATCCATGAACAGAAAGTCCGGACCCACTGCACCACGGAAAAGACGGACATGACCCAGAAGAATCTCGGTGCAATATCGCAGTGATGTCACTGTACCTCCGTCAAAGATGTGAAGCGGAGTCCTGCCATCGTGCATAATTCCCGCCTATACCATTACTCCTCGGCCA…
Mcal_1137	402	AAGAGCAGCAGGAGATAGCAAGTGAAATATCAGAAGCTATTTCTAATCCTGTTGGATTTGATAGAGACTTCGATGAAGATGAATTAGCTAAAGAATTAGAAGAACTTGAACAGGAAGATCTGGAGGAAACTCTTTTGGCTGTCTCAGGCCCAGCAGCAGAAGATCTGCCTAGTCCTCCAACTGCAACCCCATCTCGTCCAGCTAAAGCAAAAGTTCAAGAAGAGGAAGATGATGAGTTGAAGGAATTAGCTGCATGGGCTTCTTAATGCTGTTATCAACAATCAACAtGCTTGTAAAAAaGTTTCCTTGAGCTCTGAACTGCAGAGAAATTTTCTGTTTAATGAAATAATGAACATTTAGCAAGTTTAAAATGCTGGTAACTGGAACTGAACCTGAggt…
Mcal_1138	399	TAAATGTTTCAAGTGTTGTTGGAAAAGTGGGAAACATGGGGCAATGTAATTATGCTGCATCAAAAGCTGGTGTCGAAGGGTTTACTAAAAGTGTTGCAAAAGAATTGTCAAGGTATGGTATAAGATGTAATGCTGTGATGCCTGGATTCATAGATACACCTATGGTATCCAGTGTACCTGCTAAAGTAATAGAAGCTATGAAACAACAGATACCCcTAGGAAGGATGGGAAAACCAGAAGAAGTTGCTGATACATGTGCATTTTtGGCATCGCCTAGGAGCTCTTATATCACTGGAACTGTTATACAAGTGTCAGGTGGTCTTTTCATGTAAAAGCAAATGTGGAGAAAAATACTCTAGTAATAAATTTACTCTGATTGCaagttcagtcatgtgtaaa
Mcal_1139	398	CTGTGAaaaaTACTGGGCCATCATCTGAGCATACATCTGCTGCATTGCAGTAAACTGGtGCACTGTATCTACTGGTAAAaCTGGACTAGATGTGGTAGCTGCAGTCTGAGGAACTCCATACATTGTATGCATAGGAAAaTAaTTTGCAAAaGGGTTtGGTTGTGAGCCTGCAGTCCTCTGTCTTACTCCATCTGGACAGCTGCCATTCAGTGGAGATTGAAAAGAACTCTGCAAGCTTGTTACCTCAGTGGCCTCACTGGAACTTTTTGTCTGTTGAATTCCATTACCATCCAGGCAAACAGGAAAAggCATACCAGATGCATTGTATGCACAGGCTGGATCTGGCTCAAAATGTCTTTTAGCTGaGATGATCAAGCAGAAGTcttccacagtagata
Mcal_1140	399	ACtaagaaagagaaaagcttccgcaagagtattaaaatatacatttcagttgcatatttaagaacgtttaagataatgtatatcatatagtctttatatataattaatttacatactgaatcgggaaagtgcctagtgaattcacgatttttatctttgtattttgtagaaagacttaacttaggaatactatatttgctatactaaGGGTTGCGATATATGATGTTACTATATACAGTATATAAAGTATACTATGTTATGTATACGGATGTGATTATATGATAGTGCTCATATGAATATTTCCGAttATATGATCAGCCTACGTTATTGAACATACGAAAGTGATTGCTCTGAAGTGTAGTTGACaaataAGTTACTCagaGcttgaaTaaagcaatt
Mcal_1141	400	tacattgggaaccttGTTTCCACaCCaCTTGTATTGTATGAGCAGGTCTCAAAAATAAGGGATGGTTATTTTGACATAGACACACGAATTGTGCGGTATTCTATGCAAGTTATCATACCACCTGTAAATGATATGAAGAATGTTGGGTTCATCATTGCAaGGGATTGTTCTTCATATCCTATCTACCTGCTGGAaCGGGTAAaTTCACCAGTTTTCAAGAGAAGTATCAACTCAGGCGAAGATGACTTTGTTGAATTTGCAGGGAACAAGATCAGTGTGATAAACATCGTCAATCTAAGTGAAGCGGTCCCAGGAGAGCATTCCTAAAGTGGAACAGACACTTGTTTattttttcagttacatccgattgcggcatatgtctgtagtatttaccagcggc
Mcal_1142	397	tGTACgTGCTGGCAAAAAAGACAGTGGCTGTAGTTTAAAGGGAAATGGAGGAAGTAACTATTACCTGAGTGTTCCACTCACATCTTGTGGGACCATCCACGTGCATCCACAGGATAGTTTTGCCAATACGCTGACaattagataccatcCtgcccTGGaactggaaggtgatgaagtcaaaaccatcctctgcCgatatggaaCgggaagcattcaaattggatagggcattagtagaaaagaggtttatggaaacaaaaatttgaaatagcatgatacgaaatgtgtccaccctgtcaaagggaagcagtaaagtattgaaacgtgactattatattcaaggttaaaacgtctctgcgatgccacgtatcgtattgtcatgcagtgaagccagaac
Mcal_1143	395	CGCCTTCTTCATCACATGCCTCAGATTCAGTCCAAGGTTCATCGATATGAAATAACTaTGCGAATGATGGCTGGTGCTAGTCCTGTGaaaaCACagCAGATGATGGAACGGTGTCTTCGAAGGCGCAACAGAACAGCCTCAGTGATATgcaccaagggaaataattcagaaaaccagtacaagccagagagggacaatgctgaagctctaatgcttgcttttactcattttcctgactcggtgatttctgattccacgtgaaaaggaaggaatgttggctgaggctgcaagcattctccaacatcttggtgacataccaaagccttgataaatgccatcaaatgatggtgctgctggcagtgtgtttattgcccccatcaagcgtaaatcagtaa
Mcal_1144	395	AGAAATTGTCGACCAAACACGACGCTGTCGAAAATATTTATTCATGGAACCCTACAAACTGAAGAAAATGCAGAGATTACCGTAGTCATTTAATAGTGTGGTATACTAGCGAAGCTGCTGTGAATTTTCCGGAAAACCTTAATTTCAATCCAAACAGACGccACACAGTACAATGTTCTTATTATAAATTaTTACCAAATGTCCAACACTGAAATTTTAGTGTTTTTAtCAGCTaatcactttcgtaatagaaagtggagtttATGtgcgaaaagtaacgagtttatgaaaaatttatattttctacttatttgtgattacttcactgatttccaccacatttactattcctttttctatcacgtttaactctgtactaatttgttcagactttc
Mcal_1145	398	ATCAGATAGGAGTGAGAAAAAGAAACGCAGGAAAGTAAAAGATGAAGCTGATGTTGTTGATGAAAaGGAAAGCGCTGATGAGGGAGAAGTTGGGGATGTATCTAGCAAGTGTGAAGACCTCAGCATTAACGAaGAAAAaTCTGATGAACAAGTTCAAACTTTTTCAGAAGATGGCATTTTTACTGTGAAGATTGGACCCCAGTGCTCTTCTGAAGAAaCATCACAAATTGACCTGGTGTCTGGTGCATCTCATTCtGAGAAGAAAGAAATTTTTGCTCCACATCCCAGAATGAATGCTGGCATGTTAGTGAAGAATGGTATTTTGTATTTGTATGGTGGTTTGTATGAAGAAGGAGATAAACAGTTTACACTTTCTGACTTGTATgCAATTGATATTC
Mcal_1146	398	TATAGATTTAATATTTGCTCTTGAAGACATTATTATACCAGTTATGAGCGAGTTCAAGATTGACTCTCCGCATTTCCGACCCTTCTCGGCTATCTTCAGACAAAATTTCTGTACTCGTGTTAGTTGTCTTTAGGTGTTTTATATTTGCATTCTGTGAATTTCAGTGACGTCACTTAACCATTCCAGTTTGTGTGGAaTACTTCAGACAGTATGTTTGGTCTCAAGTGATAAAAATTTTTTCATAGTCACCatgttaagaaaatacactgaaaaaggtaacngggaaaatttacggcatacttctttatgcaaagtatttgtgtgatatgctgtttttgtcagtgctgtcaaagtcgtgtataaagctgtgtgttgaaaattaaactgttctttcagaa
Mcal_1147	398	aattatagCAGTGGACCTGCAATGCATACAGAGCTATCAATTGTAGCTCGGGCTGTTCATTTAAGAAGGCTCGAAATACAGGCTTGAATTTATCCAACATTTCCCTTtCCTTATCCAATGCAGCCTTGTCCGGTGTATTGGAACGATCTAACCCATCTGCCAGAGTGGTTTCTTGAGTAATATACTTGATCATGCAAGAAACCAGAGCACTGACAAATCCAGGAACAGTGTGCTGCGAACTATCAATGCTTTCCTTTATCCACCGGTACAATGAATTAGGACTTGGATCTGTTTGAAGCTGTTTCCACAAATCTGACTGAATCCGTAACAATGGGAATAGAAAACTTAAGCCTCTGTCTTCTAGTATGTCAGCAAGTCTTTCTTTtGTTCGGTCAATT
Mcal_1148	397	CAGCTTACTGACACTACGTTCCCTCTTCATAGCCGTTCTGGGGAGTCTAGGTTTCGTAATTCTCTTCTTCAGCTGAGCTTCCATCTTCAGGAGTCCCTTCTGTTCACGTATCATTTTAGCCAATTCTCTCACTTCAATGGTCTCATCAGTTTCCTCTTCGTGGAGATCATAAAAACCAACAGCCTCTCGCAATTCCTCTTCTTTCTCCAACTTATTCAGTTTTTCAAGAATATCAGGATCAATAAAATCTGCAACATTGTGTCCTTCCCAAAGTTCAGGAATACAATCGTACTTTTCATCTGCAGGTAAGTCATAATGCTTTTTCAAATCAAGTGTATAATCATCGCCGAGTTCCAGTTCAATTTCCCTTTCCaatttcctctttgacttttcatct
Mcal_1149	389	CACaatgattattaacaacgctgGAGttttctCCGgCtTCTcactgacggatctcacttcacgaaagcttcgactcacatttgaagtcaacgttttggcgcatttctggataattcaacagtttttgccgaaaatgctggaaaataataaagggcACTTAATTGCTATAGCTTCaGttGCCGGTTACACAGGAGGACCGTATATCaCGGACTAcAGTGCTTCAAAGCaTGCTGTGGTCGGTCTCATGGATTCGATTGCGTATGAGCTGAACGATCTTGGAAAGGAGaaCaTCAAAGTAACGGTAATTAATCCGTCGATTATGCAAACGGGGCtcttaggaacagtttatacgagatttcctacgttgctgccgttgcttaacattgaac
Mcal_1150	397	TACATGGGACATCACGCATCAAGTTGGGTTCCAATTTGTGTTTTGTTGCCAGTCAATGATAGGCTTTGGTTGCCAGTTAGTAGAGAGGAAAaaGAAAAaaGATAAAGACTTGAAGAAAATTTTGGACCAAGTTGCAAAAGTGGATACAAGCATTGTGGAACCTGATAATTTTGCTAGTAAAAACAAAaGTCGTCGTCAAGGGTTAACGAAAGCAGAGCTATCATTTTTAAAAATGAAGGAGAAAAAGCAAGCAGAACGCATTTTGGAAAaGGCTTCTAGAACTCATAAGCAAAGAGTTGAGGAGTTTAATCGACAGTTGGATTCCTTGACAGAGCATTATGACATTCCTAAAGTCAGCTGGACTAAGTAGTGACATAAGCACTGAAAATATTGTGca
Mcal_1151	397	CATAATCTGATCGTGTCATTTCATGTGTTCAGGTGAACGTTTCGCTAGCTTTGAAAaTAGCGTAATGTCGAACGCCGTTCGTTTGTGAAGTTTCTGACTGTAAAACTACCGCAATTACTACAAGATACGAAAAGGAGAAGTGACAAAGCCTCGCTTTATCGCGTCTATAACTACCTCTCGCAGCTTAGTATTTGTCTTGCATATTTGATACATTAATTCAGTGTCATTGCCTTTCTCCTGTCGTCCTCTATATTCATAACTGATGTATTTTATTACTTGCGTGGTCGATTTTAATAAAGAGCCACTTTAGCATATCTTTttCTTATATATAAGCtCATTTAAATTCCTGTACTCAGACCTGAAGTCATTTCTTAAGATTCTAAATTCATGTTagttg
Mcal_1152	395	agcgtggtccggccgatgtactattggggtattcttGGAGTTGAAATCAAATCTGATCAATAGATAGCTTTTAAACTCTAGTTTAGTGTTTTTTGTATCATCAAGCAGGAGGCAGAAAAATCCAACAAGGCTGATTTGTATTGGTTATGGATGCGAAAAAGaaTTTAAACCGGCGTACAAAACGATCATCAAAAGGCGCTGAAGAAAATTACTGGGACTGCAGTGTTTGTACTTATCGCAACTCAGCTGAAGCCTTCAAGTGTTTAATGTGTGATGTTAGAAaaGGAACCTCTACCAGGAAACCTAGAATAAATCCACAGCTTGTTGCCCAGCAAGTAGCACAACAATACACCCAGACGCCtccaaaaccaaagtcacgccgaaaacagataaag
Mcal_1153	396	tacaTGAAGCATTAAAGATTTGTGTCACTTACAACAGATAGTGCTGTATCTGTGAATAGGAAACGCGCGTCACTTTCATTGCACAATATCGTAATGAATAAGGTATTCCTTAATTTAAACATTATCAGTGCATCGCACATCACAAAAGTTGAATACATCATACATCACAAAAAATGAAGAAGATATTCTAAAATTTAAAACATTATTAATATATCATAAGTGTGGAAATCTTTGGAAGTGTTTCATGCAATGAATTCTGTTGTTAAAAATAACAAATTCAAGTCGTGGATAGCAGCGACTTTTCGAAAGCttgcttgttgggttggatactacgtataaagactttccattttattccataggcaaaaaccgagataaagcatttaatgggttttc
Mcal_1154	395	TCCAATACGGACGACAAAGGTAAAGGAGATCTGATCATGGAGAACAGCTTGAGCGATGAACGGTCGGAAATCCAGGACTTTTTTGAGGGTCGCTCTGTCTTTATCACAGGAGCTGGAGGATATCTTGGAGGGATATTTCTGGAACATATTTTGCGCTTATGTCCTGGGATAGTTGAAATATTCATCCTTTTGCGGGAGAAGAAAGGTTATTCTCCTGAAATGCGCAAAGACTACATACTGAACAAGCCGATATTTTGGAAGGTCAAAGAGCAGAATCCCAAAGCAATAGAAAAAGTCGTCTCATTGGCCGGAGATGTGACCGAAGATaaTTTAGGACTCAGTTCTGCTGATACAGAAAGACTCAAgaaaaatgtttcagttgtatttcacggtgc
Mcal_1155	395	ccttcctgttggtaaggatgggcaacagctgtcagcgaacacggaaatggcaaccggaacccgtggcagacattgccttaattggcttagctgtaatgggccagaacttgatacttaatatgaatgaccatggatttgtggtgtgtgcttataaccgtacagttgaaaaagttgagcgatttcttcaaaatgaagccaaaggtactaaagttATTGGAGCTCGATCACTGGAAGAAATGGTTGCTAAACTGAAGAAACCTCGTCGAGTTATGATGCTTGTTAAAGCTGGAAGTGCTGTTGATGACTTCATCAAGCAGCTGGTGCCATTGTTGGAATCTGGTGATATCATCATTGATGGtggaaattctgagtacactgacactaggagaaggtgt
Mcal_1156	391	GCAGCCAATAAAGTGGCTAAAGTGAGCACGAAAATCATCTTGGTGTTCTTTATTGAGATTCGGGAAATAAATGTCAGGTCCTGTACCAAAGTTAGTATTTTGGGAAAAgtGTTAAACGACTGTGGTCTGCATTTTATGTTTGTCACTGTTGATTTAAAAAGTTTGTTTGAGTTTTAGGATTGACCACATAAAACAAATCATTCTAAATTTTTAGTGACGTTTTAGAGTTTCTATATGTAAATTTATGCTTGTGCACAAACTATTTTCTATAGCAAATATGATAAGAAGAAAGTTAAAAATaaTGGCTTCTTCTTGGATGCAAGCTATGAAAAGCAGAAGTTTGTTAACATGCTGTAAAttgttaacattttattagtgagaatacgaatac
Mcal_1157	395	cacGAAGCTGTTAAATGAATCACTTAaCTGAGGCATCAGCACCATAATAACAACACACACACACACACACACACTTCTCAAATTTGTGATAACTATGCACTGTTATTACTGCAAAACTAATGCACCAGCATTGAAATAACTCTTACATTTTGCAATTAAAAATTATACATCTTTCTGGAAAATCAAAATACTGTACATATTAATTACTTAGTCTTTGAAAGTAAAGTGTATTATGTTGTTATTATAgttttattatttatgagtcacatatgccactatttttttgtatgtacaccaaaatcttcgggagtgttttaatactcaccgctacgaattcgtggagtgttatgacacattattcgtaggtacgatcatcatgatgcattccccggagc
Mcal_1158	391	GAAGGCAGGAGTGGGGATTCCTAAAGTTACAGCAGTGGCCACTACATGACGCCAAGACTCCTGGCAGTTGTCAATTGCATCACAAAAGAATTGGTCCATCAGAAGATTGGTTAAGTCAGGCTTCTTTTCATAAGCTGTTTTGATATTTCCTAAGAAGGCACTGCGTATTATaCATCCTCCTCTCCACATAAGGGCTaTTGCACCGTAGTTCAAATTCCAGTTGAATTCCTTTGCTGCTTCCCTTagCAGCatGAATCCTTGAGCataagatacaatcttggAAGcatacagtgcttttcttatgtgctcaacaaatgccttcttgttcccttcataatgcaaacctgatggtccctttagaaacttactggcttctacacgatcatctttg
Mcal_1159	394	AAAATATTTCACTGTGTTTCTTAAACCTCTCAAAAGAGTGAAATGCATCTTTTGACAGAAGTTTCTAGTGATTGCTAAGATGATGGTGAGTCCAACGTTCCGATGTATTTAGTATGTTTTCCTtGTGCAATTAGTTTTCCTGTAGTTTTGGATTTCATGTCTACTGTTAAAAATGCCACAGTCTTTCCTAACTTCAGAGCATTGGCTTCTATTATTACATCCTCACCAACAGCAGCTGGACGAAGGAATGAGATGTTCATTTCCAAGCTAACACCGGGCCTCTGTATTTCACGAGTGAGAATTAAAGTTGATACAGAATCCACAaGGGTAGATGCCATTCCTCCATGAAGGAAACCTACTCGGTTTTGATGTTCTTTATGGATTTTCAACTCAC
Mcal_1160	392	gcgaaGAAGTCAAAaGTGAAGAGAAGCCCGAAAACaCAGAGAATAGGGTCGATGCTAATGTGTCCCAAGATGAGGAGAAAAGGGACTTGGACATAACTGTTGACAGTGTGAAAGATCATTTGGCTACATTAACTACTGAAGAATCAACCAGCATAATAGAGAAAGAGGAGTCCGCTAGGATAGTTAAAACCCAAGAAACTGTAATGAAAGTGACTTCCACATCTGTTAAAaTGGAAACTGTtGTAAATTCCACTGCAAAaGCATGTATGGAGACAACAGTTGATGGCCAAACTGTCGAAGAAATTCTGAAAGCTGTCaCAAGTGCAaCCcaTTCTCTTAATTCAAAAGaTCCCAGCAAGAATAAAGCACCGACTGCTAtgttggaagaattc
Mcal_1161	392	GCATTTGATTGGACAAGGAAATTCTGGGGTCTCTTGATCCTAATGTATAATAGGAATGGAATATTATACTGTGTTCATCTATAAAAGAAAAGCTCAATTTTACAGAATTCAGATTTGATACATTTTTTACAGTTTTaTTGTaTGTATGCAAATCAAGATTATGACCGAAGTTTGAAATAAAATCTATACTTGGGACACCACTTATTCGTGATTTGAAGGAAATGGGAATAACTACAGCACATTTCTTAAATAGCATAAAGAAAGTTAAGGAAATGAGTGATTTCAACGTCGTTCTAAACTGCAAGAAAACATCCAGAGTAGGaaCttaacctatttttgttttgtttgttttttgaacgtataaagttacacttatatttattgttacaccc
Mcal_1162	392	agcttatctggaagcaaaactgtaatgtatgtaaatatacacttttgggaatcactgCTGTTTTTAGGTGTGCTTTGGCTTTTATCACTCTGCTATTAAAATGAGGTCTGGAGTTTTTTTCAGGAGCTGTTGCAGTTCCAGGCGAGATGACCAGTAGAGAAACCGAAaGGAAAAGTCTGTTTAAAGAAAGAGTATGGATTTATGTTTAGCAAGAATGATCTGATAAAGCTGTTTTGGATTTTGCCCTATTGATCAACTGATGCCAGTGTTACATCTGAAATATGCAGACATTTCAATGCTGTTCCATTACTGAAATAAGCTAATGTTTAAAAATGGAATAGAATTGTTAGTATCCAAGATGTATTTATCTGAATTATTCCaataaatgtgtt
Mcal_1163	384	tttATTCACACGTTGTGCATTTCTATTTTCTAAGCCCATAATAGAACCATTCTGGGAGGGCAACAATCCCACCCCCTTCCTGAGTAGCTACGGCCTTAAGTGCAATAGATCAGACCCTTACAAAAATTTTGtCCACTGCTAAAATTCACTTGggATATttCAGTTGTCCTGTGTACATATTTCAATTAAGGCCGCGGATggCCTGGTGGTCGGCGTTCGTAATTGCTATGGGAGGGGGTTTCAGGATCggTCTAAATATTAGCCGTGCTTCGAAgCACGGCGGTatttagtggtaaaaacacaaataaatgaaccatgatacccatacagagcaatgtaggcaaagtttttatctgttttacccctaaatatccgccgtgcttc
Mcal_1164	392	actaaaccaaagCAACAAACAAGCATGGCGGTGTTGAGCATTTTGGGGAGGGCAAATATGTGGAGGTCGAGTGTTAATTTTCGAAAGGTCATTGGCCAGCATAGTTGTATTGAAGTGCCCTTGAGAAATATGGCCTCAGGTCACCACAAGATCATGGATATCACACCATCAAGGTTTCAGTACAGCAAATTTAAGGATGATCTTCATTTCTATACTATGCTGGGCGTCATTCCTTTAGGCATAATTATATTCTGTGCTAATGTTTTTGTTGGTCCTGCTCAGTTAGCTGAAATTCCTGAGGGCTATGAACCAAGGCATTGGGAATATTATAAGAGCCCAATTAAGCGCTTCTTTGCTCGTTActttcaaagctgcgaacaagaagaatatga
Mcal_1165	390	AACAGTTATGATGTTTATGCAAACATAAAGGCAGCTTTGTGGGAAATTAAGTTCCAAATCACTAGTCTAAGTGTTACATGTTTATGATAATTTGTTTTAAATGTTGTTGCGTGGGCTAATAATACTGCATAATTTTGAGGGTTTATTAGGTCTCTCTTATGTCAAAGTAATGTAAATTTTATTTAACATACAAGTAAGTGGTTGTGATTTCTGATTTTATTGACTGAAAATACCCAGACGGTATGTTTGCAAAGTATTGTTTTCTGCTCTAAGGTTTTGTTGCCGGTTAATAGTTGACTGTAATTTTGCTAAAAGTTATTAATGCCTGTTTTGCTCTCTACTATTTGCTGTTAGaaCATATGcaaaaatgttttatactagatttctacc
Mcal_1166	388	GATATGGTAACGGCCGAACCCATGGACATGCAGAAGAAGCTCTGCACACACGGCAGTGAGGAAAGATTGCAATACTTGAAAAACGCTCCATGTTTCCAGAAAGTTCTTGCAACTGAAAATGTGAGACCTCACCTTGATGATATGATGGCCGCTTTGGAGAAGGCAACAGAATCGAAATTTGATGAGAGAATACCAATTATGTGCTGAATTTTGGACTAATCCCGTTCGCGGTGATATGCGCTACACATTTACGTACTACCCTTATGTCCTTGTCGTATGTATTACTGTAGAACTGGACTCAATGAATTGAttaaagaccccctaattttgtgaaataatgtccgtgaggtggatataaatgtcactgatttctaagtagagtattcct
Mcal_1167	388	attggggtctcACAACTTGCTAGTTCCGAGCTAGAAACATTTCGAAATTCAACATGAAGACTATGATCGCTCTTCTTGTATTGGCTGCATTGGCTTTTGCTAGCATTGATGCTAGTGTGGTTGGATCTTTGGGATACGGAGGATACTATGGTTATGGTGGATATCCCGTTGGAAGAGCTGTCGCCTACAGTACCACTATTAAaCACCCAGCTTACGGATACGGCTATGgCGGATACCTTGGACACGGAGGTTATGGTCTTGGTTACGGGTATGGTCTCGGCCATGGCCTGGGATATGGTCTTGGCTATGGATaCGGAAaTATTAAAAAaaGaCTGCTGTGACATGTGTAGGCTGTTTttCTGGCTAGCTGAAGGACTAATCTCAAGGA
Mcal_1168	386	AAgatacgtatcacccaggatatgccaacgagttcggttatgacaacggccaaaatggcttcaacccgtattacggcgctcttccttcatcacctagagcagttacatatccaaattatcaacgggcgggacttctcgcccgggaatacaacaaaaatGACCAAAGTGCCAAAGACTCAAGGAAATCCAGTGTTGAATTTGTGGAAGAAGAATCacaaaTTGACGAAGCATTGGCCAAAAAGTCCTCTTAACCCAAACTGACGAACAGTTCTACCAAGTTATTTCTGCCTGGCGAGCATGTGTGCGGTTATATATAAATATTCTATCTACATGCAGGTACAGACAATCCCGGAAGTTACTGTCTCAAAGAAAGACGTCTTGTACTG
Mcal_1169	388	aaaattgatgaaaTTATTCAGGCTTCTGATGGTATAATGGTAGCTCGGGGTGACTTAGGAATAGAAATCCCCACAGAAAAaGTCTTTCTTGCACAAAAGATGATGATTTCGAAGTGCAATATGTATGGAAAGCCAGTGATCTGTGCAACTCAGATGTTGGAGAGTATGGTGAAAAAACCACGACCAACTCGGGCTGAAAGCTCAGATGTAGCCAATGCTGTCTTAGATGGTGCTGACTGTGTTATGTTGTCTGGGGAAACAGCTAAAGGTGATTACCCTCTGGCTGCTGTTCAGGTTATGCATGCCATCTGCTGTGAAGCTGAAGCTGCTGTTTTCCACAGAACTGTATTCTCAGAGCTCATGCTAAAGACCCaTGCTCCTACAGACT
Mcal_1170	385	agctggcatactcagtggcttcagtgacagatttgggaggcggccaattcttttgggttccataagcctgttccttttAGCTGCATTTCTGAGCGCATTCTCAACCTCAATTttGATGATGCTTATACTCCGGTTTCTCTTATCGCTCGGGATCTCCACATGCACCAACGTCGCTTTCGTGTTACAGACCGAAGTTGTAGGAGCGAAAGAGCGCGTAATTCTAAATTACGTGCGATCGACCATGTGGACCGTGGGAATGTTACTACTTGTACTaaTTGCCTATTTCGTCCGAGATttGGTCGTGGCTGCAGTTGTGCGTTACACTCCCAGGATTGTTTTTAGCTGCTaGTATGTGGTGGTTTCttgccggagtctccgcgatttc
Mcal_1171	385	ATGACAAATGTTTCGTGTTGCTTGAGTAGCGTTATGGTAGAGTTCAAACTCATAAAGCAAAAaTTCCCTAATTTACCCGGTTGTGGCTGTCCATCTTTTAGGCGTTCCAACCACAGACAGAACAACGACATGCAATGCTATTGTTCACAGCAACGACTACCACTTTATATCCCTTTCTACTAACTGCAGTGCGCGACTTAAACTAGTTTAAACACGAGACATACCCGCcGCAGCACATACGTTAATGCAAATATTGAAAAACTTTTGACTCaCCCTCTATAGTAGACATTTATACGATAGTAAATGAATTATATCAGCTGTTTTATTAaTTCAGTGAACTGACAAAATCCAAATGTTGCTTACTAACATAAttctggtgcatttg
Mcal_1172	381	CttttGATCTGAAATCCAAGTGTTCCTttCAAGCCATATTTATTCAGACTACATGCTCTGATGTTCATTTTCGATTATGTAATTATGTTCATCAGTGTTttACACAGCATATttACATTGTGTTCATAAATTCTGTGACTGTAGGTTGAAAATTCCAGCAGTTGCCATTCTTGTTCTGAAGCATGTGTGTTAGTTGATGAATAAGTCACTTCCACGATTTAtATGTAATCAGCAACTGTCAGCTATTTTTCttGTAACGGAAGGCCCGTGTTGTGGCGTCGTTACCTCATAACGTAATCAAtggattttgtgccccactcgttgtgagtgctgaataatttttaacttctgtaacatacttcattctgctatatacgaacg
Mcal_1173	382	GAATTGACTATTTCAGGCCTTCCCAAGCCGGCGGTCCAGTTGATGCTAAAATTCGGCGACTTGATGAGGTGTCTCGTttCCATGGTGGCGATGGAGCACATCTTAGGCTTATTTAACCTGAAAGGTTTTGGAAGCTCCTCGAGGGATTTCTCAATACGGCCACACATGGCTCTGTGCATGTGTTTTGGATGAAACAAACTACCCAAGATGATGCTGTCAAGGTATATGGGCTCCACAAAGTAACTAAGGAGAGCACCTTGAAGGCCTAAAACATTCCAAGATGCAATCTTATCCGAGCAGGACATGGTCAACAATCGCTGCGATTCCTTGCAGAATACCGTCCCAAGTCTGAATACGTTGGCCAGGCTTCACAGGAATggtt
Mcal_1174	380	tttGATTTGCAGACAGATTTGACTCATCTGTTTAATTGGAATGTAAAGCAGTTATTCCTGTATTTGACTGCAGAATATGTTACAGAAAATAATGTTGTGAATCAAGTTGTTCTGTGGGATAAAATTATAAaaCGTGGTGAAaaTGCTGTTttGGACTACAGAAGTATCAACACTAAATATTACTTCTGGGATAATGGTAATGGACTGAGAGGAAACAAGAATGTCACTCTTTCACTTTCATGGAATATCATTCCTAATGctggaagtctcccgaacatgttggtgatggagctcacatcttcgcttttcctgcagagtatactacatcacgactataatgccattaaatatctgttgtgtagatgtaataaagtctctga
Mcal_1175	383	GTGGATCAGATGGATACGATTCTCATGGTTATgatggaggttatgatggtggttattccgcacctccaggcggatatccaccaaaggaatatggaccacctggtatgtgggcagcaaaagaatcctggCAGGCATCCTGTGTGGTGATCAGTAATTACAGGCTCTTCACAGAAACTGGCAATGCTCATACATGTACAGGTATATGGAGGAAATGTTGCCCTGTCATCAGCAGGATTTGGGTTTTTGATGTATTGAGCAGTTGGAGTGGGAGTTGATAATGGCCTTGTTACACTTTCATCTTGGTTGTATGGGGCTGTGACATCAGTTGTTTCTGAAATATCCCTTTTGTACACATTTCCTGGTTTTGTATTCCTTTGCTTTGA
Mcal_1176	376	AGGCCAgTcatcaggccctaaaatagctgttctatctttatcattgccacctccagaaacaggttttggaacatattcgtCTCTATTATTCGTTCCtcGGTTGTTGCCATACCCTCCAGAAACAGGTTTTGGAACATATTCGTCTCTGTCCttcGctCCTTGGTTGatGCCATACCCTCCAGAAACAGGTTTTGGAGTATCTTCATCCCTGCCATAGGATCCCTGGTTATTACCATGTCCTCCAGAAACAGGCTTGGAAACGTAATCATCTCTACCATAGGGTCCTTGGTTTCGATGACCTTGACAACGTCCTCCAACACATACTCTAATATTTCCCTCCTGATGGCCGGGCCTCAtgtaccgaccttgaacttgc
Mcal_1177	380	CAACGGAGGACCACGTGCCGAAAACAGTTTGTCAACCCTGCGTAATCCAGAGACCAAGATTACCATTCACAGTATGTAAAGAGTGTACTGTTCCAAGATATGTGGAAGCACTTgtgtcttttctgtcgcatttggcctcttaaatgtattagaacaaacatgttttcctccaatatttggggatgaaatggcttgtcggccatctgtgtgatcgttccagtttgtattctgagtgcattcatttcaaggatctgctctaaatttcctcccaaacgtatttgtcaatctcgttcagtcattctactgttctcataaacgcacgctttccagcattatagccatcaatattaatatgtcgaccagtgaaatttcactaaagc
Mcal_1178	380	CTCATGGCCAAAGAAAGCCAAATCTAAAACTTGAGATTTTGGCCACTTCTGAAATTTATGCAAATAAAGAAGTGTTTTTtATGTGGAAAAaTtATTCATCATGGTTGCAAAGAGAAATGTAGATCAAGCCTCTCTATGTTTTCTCCCCGTGTGACTGCCTACCAGTGGTTGCCAGCGTGCATCTTTGGTAAATATATATTTCATTTTATCAGAGTGTACATATCTAGTTTTGGAGTCCGGTTGTTCGTTCCACTTTGCAAACACACACTTTTACATTTTCTTGTTAACACTGATTCGCCCATGAACCACGGGATACGAACTTCAATATGGTGGGGATATTTGGTAAAGGTCCAGTTTAGCGTCCTAAATTATTACGTcgg
Mcal_1179	380	ccATGGCCCAAGCTGGTTTTACACCTACCTATTTCTTTTCCTGAAGAAATTGTGTATATGctCTTTGATCTGGCATCTGTGCCATGCCCACAGAATCGCTCATTTTTTGCTTTtCtGAAATCtCCACGAGTGTTAGTTGTTGGCATTCAagCCACTACCTCTATACTGTGCTGAGACGTTTTAGCtACTTAGATGTAAGTTTATTGCCATGTCAAcaaaaacatacaaaaatagttgggggggatggatttacttttatatttttcttcaggtttaatacaaaaatgtcctttttcaactttttgatacatgttgaacctattgaaatacttaaattcaaaggttagatataaacagtaccaaaattttctattaacata
Mcal_1180	379	GGTGATGGTGGTGGTTTCGATATGAAACTCTCCAATAATGTGTACAACACTTTGAAGTTGCATTCCATGGCTGAAGATAGACGGTCTCAAAGGTTACACGACAAGAAAGAAAAATCTACTGCGGAAAAGGCATTGGATACAAAGACTCGGTTGATTTTGTATAAGTTAGTCAGTGGCCAGATACTAGAAACTTTAACTGGATGTATTAGTACTGGAAAGGAAGCTTGTGTCTATCACGCTTGGAGTGGACCGTTAGAAACGCAGGATACACCTCGTGAGTATGCTTTGAGGGTGTACAAGACTACCCTTAATGAATTCCAAAACAGGGACCAGTACATCAGAgagGAccatCgatttcgggACAGGtttGgcaaGCaaa
Mcal_1181	377	ACAttataacaaaaaaccttataagtaaaattcttaagcaaaagtttatacatagcaataaaaatCTCTTAAAATTCTGATCTCTTTAAAGAATTCTAAATGATTGAGCTGCCATGGAACACCAACAAAAGTTACTATATGTTTCgCCAAAGAGACTGTATGAAGATAACAAGGACTTGCCCAATGAAGAtaagacagaaaatctaaactgttattctgatgtttctccagtaaatgcaattgaatgtttagagaaagttggttactattcacagaactgtgaggattttatactgaagaaattagcagctatctaaatgttataaatactattataactaaagatgccatggaaaaatgaaaacagactgtactta
Mcal_1182	374	AAATTACTTGAAAGAAACATATCATTACTCTGCAGTGAGTATGTGTTTGAGCaCATAGTGGTTATACTCTGTGTCAGAAATGCCTTAGTTTGTGGAAGAAGAAGAAGAAACAGAAGAACTACAGAGCAAGCCTTTGTGTTGTTATAGATTTCGAATTTTTTACTTTGAGAACTTGAATTGACTTTGCTGTGCTAGTTGGAGCACTGAGGAAATACTTTTGCATTGAGTTCCCTTTATACACATATGTATAAAAGTaTTTGTAAATAATTTGCCTCAGATGTGTTATCATGTTCTGATTACtttgtagtattcctgttgataattaagtgggatgaacttcagttttgttagcactgatcagtcatcacacatag
Mcal_1183	377	TGaaaaCGaaaaaatacaaCCAtattATTCAgggCtTGctttccccAATGGTATAGTaCagactaaagataaaaaaggattaatagttGCTGAgggaagtaaaaatcaTatcttAAGGttttACCATTccaaaaatGGtttAGATaaatttgggaaaaaagaagtaattCtGAttctcccTGGTGAACCTGATAACATAACACCAAGTAAGAGAGGAAACTACTGGGTTGGAATCAGCAATGGTCGCACTACTGATAATCCTACTATTTATGACAGCTTGTCTAACAAGCCTAAGCTACGAGCATTGCTGTTGATTTtCCACCATATGGTATTTCATCCACTGACTGCAGTTATAAATCTTATTCCTAATGGATGGT
Mcal_1184	376	GtggggATGCTGGAAGTGCACTGTTGATTGTTGGTGTCTCGTGGTTACTACGTTGTGGAAGTGTGAATAGTAACATTTTACGGGATTTTTATAGGTCATGGCTCAAGGAAAGTTGAAAGTGAAAACACAAGTACCTAATTCGAAAAAAGTTAAAAAAGTGACCAAACGAGGTAACTCAAAGGTGGTTAAGAAACATCAAGGCTCCTCAAAGAAAaTAAAGTGAAAAAGGCTTTAGAGGCAACTTTAAGAGCaaaCATTGaaaGtgagatgcgTGCTAGAGCcacctcatCTgggCagacaATGaagacagataaaggaaataaatcatcaaaaggccacaaggcttaacttttatgtgcttgaaaagcagtgtaca
Mcal_1185	375	TTCTGACTGCAAGAAAAGAAGCTGTGCAACCACCAAGCTTGATAACTCACCTGTGATCGGCCCCATTACACATATGATTCTttCCTTCAGAAGTCGAGAGTAAATATCATATGCTCTTTCACCTCTTCCAGTTTGCTCAATTACAATTGGAATCAATGGAAGGGACAGCTTCGAAGACTTGTGAAGGCATCGCACAGAGCTGGGGAAGATAGCTCCTAATCTAGAGACACAAGAGACCAAAGCTCTTGAAGTGCTCAGAAAAATAACCATCACGAGAACCTGCTTCCCTTCACTACAACTGAAAACAAGCTTTCACGCTAAATTAtaaaaaccaaatatttcaacagacgtttgtacaatactgtatattcagag
Mcal_1186	376	ataaatGGACTACGCAAAAACTATTCTTTGTCTTCGAACTCAGAAAATGAGCCAAATGATAAGAATATTTTCTGAAGGCCTGTAAAATTCAGAAAATGATATCGCAAAGAAATACTTTTAATATTTAAAaaTATGCATTGAATGTCATGTTTTGTTTTAGGTGATTGAAAATGTTATATTAACATAATGAAGTTTTTGGTACTGAAACATCACAAAGTGTAATaaCGTTttGTGTAGCTCTTTGTAGAACTCTGACTAATCCATTAGAAACGCACAGAAGATAAaaCGAACGGCTgccatgtttgtagaataaaaattacattacacaccaacgcaagatggaaactagttgtacaccaacagacgccgtcaccga
Mcal_1187	375	ACCGCCACCATTTAACTTGGCAGGCAGTCAGGCTGCTGGTCCGTTAGGAGCTTCGTCGGCTCCATATGCTGCTGCCCAGTTCATCCCTGTCCTTGCTCATGGGCAACATCACTCCCAGTTATTACATCATCACATGCAGCAAGACACTGCTCAAACAGGAGGGACTCCTGCCACTGGTCAGAGAGGGCCACAAGGGCTTGGGCAACAAAAGACCAGCTCTAAGCAAAATTATGCTTATTGGACCAACAACTAAACATCCTTCTGATAAAAGGACATTTGCTTAAAGTAGTAAAAGTGATATGTTGTTGGTGACATATTTGGAGGCTTGTGTGCTGAGTAATGTGGTGTTAGATCCCTACCAGGGCGGAACTCgtc
Mcal_1188	375	GTCAGTGTCGACGAAATGAGAAAACGATATGCTGGGCTCCACCGAATGGAAGTTCGAGGACCAATCTGCACAGCTATCTGCAATGTAACACCAGGATGTGGCCATTTGCAACCACTCACATATCAATCCGATCGGCCATTAGCCCAGTCCTATTTATGATGTCCCTGTTTAGGGCACTAACACAGCAGTCTTGTTTAGAGTTTCAAAGGACCAGCTTTGTGTATAGGTCTTACTTATAAACAAGGACTTTAATCCATTggaaaaCaCCtttagcacagactgtatttgagaggattttttacctctgaaaaatacgttcgaattatagtaactccctttgaagtggagTTactgtggtatacacgtactgtataa
Mcal_1189	373	ctgCAGCTCACAACTACTGATGCTCTTGATTTTAATAATTAGTTATTGGGATTTTATTCTATTCTTAATTATGTAATATGTAGATTATCACGTGAGGAGGTTAATACTTTTATTTCTTACATTTACACACATGACATACAGGATTTTTAAAAttGTGCAGTTGTGTTTTTTCTGTTTCAGACATAAGCTaTAAAAAATTACCCACGATAGAAATCAAGAGTTTAAGAATATAGCATTATGTTCTTAAGTTTATCTGTGACTGTAAAGAGAACATATTTGCAACCACATaaTGGAAAATGAAGATGTCTGAAATTGTgttgttatttactgatagcatgaagtaactgtactaccatgttgtgaattgctttta
Mcal_1190	374	CAAAAGGAAAACTATCCTCAGAATGTGAAGGAGTTCTTGAGCTCAAATTATCCTAATGATGAGTTACTGGAGTTCTTTAAAGGTCATAGTGAAATTTTTGTGACTACTGATAAGGAGTTCATTATGCTTCGTAAAGCACACATACCCACAGTTACACATAATGAACACAAGATCCAAAAGAGAGAAGTTCAAAATTTCGCAGAAGTGAATTGTGATTCTTCCATAAGTTCTCATTCTTCTAGCAGTTCTTTCACTGAAACTGAGCATATGAGCAAATCTTCACAAGAAAATATGCTAGATGCAGATGAAAGTGATGAtagaacaagattcctggagtgtttccatgtcactggtaaatcagtacagcgagcact
Mcal_1191	368	ATGTTAAAACATATTCCTTTCCTCTTCAGTGATTTTTCGTGTGAAGTTGTAAATACATAGATATTTTAGCCTGTAATAATATATTATCAAAATGTGCTCTGTTTTTATCTTAAGGTTTTCCATTATTTTATATTGTATGTTTTTATATTTATTTCATAGTATAATTGCCATTTAAAACAaaCAAAAAACAAATTTGTTCTAGTATGCTTGAAGACTGTATATGATATTTTAAAGTTAGTATGTTCTTACTGtATACTTTAGCTGCTGTTTAGCATTTTGCAGTTGCTTTTTGCCTTGAGTGGTCTATATCATTCCATTCTTGTGTGAaaGATAttGCGTGTTTAGTATGCTTGTAGTaaccttctgag
Mcal_1192	374	ACAGAAGATAATATGAACTTCGGTTCAGGCACAACTACCTCTGCTCAGCCTGCTCCACCTGCCCCTGCAGTAGCACCTGCTGTGATGTCTGCTGCAACAAAATCTGATTTTGTTTTTGAAATCTTTGCGGAACGTCTGGTGGAAGAGCCTGAACTAGCTAAAAAGATGAAAGTTATTTATAACTGGAATGTACTTAGAGGTGGAAAGAAGATTTCTGAATGGACTGTTGATCTGAAGACTGGTAATGGTTCAATCTACAAAGGTGCACCAAAATCTGGAAAAGCTGATGTTACAATGACAATGGATGATGAAGATGTCATCCAGCTGATgttgggaacttaatcctcaaagggcctttatgacaggtagaactg
Mcal_1193	375	tggTTATGGGGTCACCAGTTCATATGGCCTATTTCGCAGGATGACGGGTGTTGATGGTAGACCTGAACTAGTAATTGAGGGCAGCAACTCTGCGAGTGCAGGCTGGAAGGAGTACCACTTTTtGTACAAGCCAGGgAGCCTTtCTGATAAGCCGTCATTtATTATtCCTCATCAGCCACGCCTTGATtGGCAGATGTGGTTCGCTGCTCTTGGAGCGTATAACCATAATCCTTGGTTCGTTAGCTTGGTTTACCGACTTCTTGATGGGCAAGCAGAAGTTCTGGATCTAATGGACAGAAGTCGATTACCGTTCCCACCAAATCGGCCACCGAAGTACATCAGAGCaattctgtacaaatatacttatactcctct
Mcal_1194	373	tcaaagaaaaaatttaGTGTTccGGCGGAGAGTATCGGCGCTTGAGGTTGAGAAAGTGTTGGAAAAGAGAGAATTTTGATGAACTTGAGTTCCGATCATCTTCGAGAGGAATTTCCGAAGAACCGCACGGAAGAGGCCTGACGTCACGGACTCGCGCGAGTTCCAGTCGAACGAAGGAAGCAGCGGTCAATCGTCGtcgtttGTATGGAGGCtgCGgctgccgcaaaacnccagcagAAGAAtttaaatgccacaagcccatGTGATGAGCGtgatgatgAcatatgtccgacgccaaaacatggctcctgcacaaaggggttcgtagaggagctgtcagtgctgaaacatactcggaagaagatgcaacaac
Mcal_1195	370	gcGAAATATAAAGTGTTCTTTTCGTAATTCATACGGGTTTATTTCAACGTCGAAGAGAAACAAAGAAACTATAGTATATCCTCAAGACGTATTTCCCAAAAAATTACCTCCTCCACCCACAACAGTGGAAGATTTTGCTGACACCAAACCGAAGAACTGGGTTAGTTATGGATATGACTATGAAAATTATGAAGAAGACAGAAGCACAGCTAGAGTTGCCAATTTCACTACTATAACTATTATGCTTGTTttAGGCACTTTTGTGGTTGCATATATTCCTGATTTTGGGAACAAAGACTGGTGCACTCGTGAGGCGTACTTGTTActgcacgaaagagaaaagttaggcttgccattagtagacaaaatt
Mcal_1196	371	AAAACTTTAAACATAGGCTTCACTGGGGTTTTCAACATCTTAGGTTATCCTTCAACTCACATACCTTTGGGATTCAGCCGAGGACTACCCATAGGTATACAAGCTGTGGGGGCATTATACAATGACCATCTGACAATAGCAGTAGCAGTAGAGTTAGAAAAaGCTTTCGGTGGATGGGTCAGTCCGTCCGTAATCCCGAATGAAAGCTGATTTTGGAGTTGAACTAATTGATTTTTTAAGTACTTAAGGGATGCACAATATCATCCGCTGCCTTCCTTACTATACTTTCTCTTTCCATTGATTACACCGTTACCATCTGAGTTCACATTCTCAATATGTAAGGGCATTTATAATAAtaaaattagtgtact
Mcal_1197	371	ctaaCAACCATTTGCCATATCCTTTAAGAACTGAAACAGTTATTAAGAAAATATGAAGGAAAACAAGAAGCTTCCTCAGTGGCCGAGTGGTGGGAAGCATTGGCTACTAATCGTTCATTCGAGATGGGTCCGGGTTTtAATCCCGAGCGaCGCATAAATGaTTCGCCTGACCTACTGCACTGGCTGTtCCCcTCCTCGGAGACACTGCCCCTAATTAGGAACAGATGACCACTTATATAGtaaatgaattgtgtttcaccgtttgttgtttaaccacatgagcttttgctaggcctgcaatgtattcaaatatactgacaagcttcaggactgaatgaaacgcgggcagtatttcaaaagtgttcaaaagt
Mcal_1198	368	gtggggcagACTGCTGAAAGACGAACCAGACTACCTCTCGGTTTGTATACGGGCCAGAAAAGACTTACTGAGTGGATCACAGTAATGGCCGAAGAAAAAaCCTaaTGATGCTTTAGGAAAGTTCAGGAAGCTTCTCGATCCGGAGTCTGCAGAAGAACTTTCGAAAATATCCGAAGAggAGTTGGGAGAAACACCAGAATTGAAACAAaaTGCTTACAGCATCTCAAAACGATGTTACGCGATAGCAACGTGGCTTGCATTAGAACAGACGAATTCCTTCTGCGCTTCCTGCGATCTCggaagtttgacgttgaACaaagtttccaggctataaagaactacgcccgcaacagagtggaataccacga
Mcal_1199	370	GATCAGGAATTTAAACCGTTGCATTTTACATTCAACATCTAGACTAGTTTTATCTTAGTTGTTCGTCTGATCTTGAAAAATGTCAGCTGAACTTTTTAAGTTTTGCTTTGGTGCTAATAGActaatttatccgatgagagtatttctgtttaaccaccgttcaaagtgctttaagccagtgtcttatgttactgatatccagatgttcaagccagcctatgtttgtaggtttcctcttcaaagaatatcttctgcaatgatagggcatgttagaaagtgttgtgttttagcttgtattcacacaccttacagcaacaaaaatttgttcattacaaactgtaggtcatagccttagaacatctagtgaaat
Mcal_1200	367	atagcAACCGTTGTCATTCGCTCTCTGCAAGCATCTAAGATCTGACATTGTCGTCATCATGAAGCTGGTGATTGCACTGCTCGTTTTGGTAGCTGTTGTAGCTACAGCATATCCTAGTGGCTTGGGAGGTGGCTACGGCGGGTACGGAGGATACGGCAAAGGCGGCGGTGGTGGTGGTGGTGGTGGTTACGGTGGTTACGGAGGCTATGGCGGGTATGGAGGATACGGtAaaGGCGGCTACGGAAAAGGATGGTGAAAaCAACAAACGCTTGAACTCGACGTATCTTGAAGGTGAGTGGACGACAAAGTGGGACATCATTCAAAATTCAGAATGTGAAGATGAATGTATATTTTCTTATGAGGCACA
Mcal_1201	367	CTGCACATATTCACATCCGGGATCGTGAACCTGGGTTGGTGAGAGGAGATTCAGTTATAGCGGTGATATATTAGGATAAAAAGAATTTCGAGTATTATAAATTACTGCAAACACATTATTTTGTACCGCAACTTCTTATTAGGTTCAGGAAAATTACAATTCTGTAACATTTACTGCATTATTTTAAAAAAATGCATAGTGCTGCAGATGACTCGAAGTGTAACGGTGTGAGAGATGGCGAACTAAATGAGGTTGGTAAACAACACTCAGGTTCGTCGTCGTCTCTTAATGGGAACCTCAATGTGGAGAGAGGACAAGGTTTTACAAGAGAGAGAACAACAGTATTACAATCGAAtgTtgaGgCGGC
Mcal_1202	361	GAATTCCTGAAGGCCATGAAACTCTTCTATGAAATATGCAGCACCCTGAAAAATGTGGCTCCACAGTTTCAAAGAAATCTTCTGAACAGTTGCTTCATGAAAAAGGGTAAAACCACAGGAGATTCCAGGGAAATGGAGTAGTCAGTTTTCCCATTTGTATCATGTGACTGCTCTATGCACAACTTTGCTGAAAATTACTTTTGCATCTCACAAAGTTaTTGTAGCTTTTTAAAGGACTACCAGATCATATTTCCAATTTTGTAAAGTGGATTTTTCTAGTTAAGGACTCGTATATACATTTGCACACATGCTGTTTATCATTTACTCAAGTTGCATAATGCAGAATCTTTtCTACATGCAT
Mcal_1203	363	GATTTTCCTTTTGCTGTAATGAGATAAAGGATTAATTCTCTTATGGAGATGAAGGAGACAAGTCTGAGTGAATTAGTGCAGCATGGGATCCTGACCACTCGAGACATTGGATGTTACTGGTTGTCCATACCACaaGTTGGAGAGTTTGTCAGGGCATACCTTCAGGGCCGAAAAaCTGTGTTGCAGTGTATACGTAGGACCAAGTATAAAGAAATGCTCCAGTCTGAACTGGAACAAAGGAAATATCCAAAGACAGTGCAACTAGGTGTTTTGTATCACATATATGATCTCATTGGTGCAGATCTGGTTAAAtGTGTAAACACATCCTCAGGAAAGATACTGAGGCTGCCCATTGAATCAcag
[truncated: 5,493 more rows]
