# Supplementary material for: Comparative analysis of tissue-specific transcriptomes in the funnel-web spider Macrothele calpeiana (Araneae, Hexathelidae)
Source: PeerJ. 2015 Jun 30;3:e1064. doi: 10.7717/peerj.1064 (PMC4493671; doi:10.7717/peerj.1064)
Supplement: Table S4 — CEG homologous genes identified in M. calpeiana transcripts. [file peerj-03-1064-s004.xlsx]

## Sheet: Hoja1
Table S4.	CEGMA genes identified in Macrothele
CEG_ID	Present in Macrothele
KOG0002	Yes
KOG0003	Yes		Genes identified in Macrothele	290	0.633188
KOG0018	Yes		Genes not Identified	168	0.366812
KOG0019	Yes		Total CEGMA genes	458
KOG0025	Yes
KOG0047	Yes		Information obtained by a blastx of the Macrothele transcripts against the CEGMA database.
KOG0062	Yes			Blast parameters: E-value: 1e-3; Maximum target sequences per transcript: 5
KOG0073	Yes
KOG0077	Yes
KOG0084	Yes
KOG0092	Yes
KOG0094	Yes
KOG0100	Yes
KOG0102	Yes
KOG0103	Yes
KOG0122	Yes
KOG0142	No
KOG0173	Yes
KOG0174	Yes
KOG0175	Yes
KOG0176	No
KOG0177	Yes
KOG0179	No
KOG0180	No
KOG0181	Yes
KOG0182	Yes
KOG0183	Yes
KOG0184	Yes
KOG0185	Yes
KOG0188	Yes
KOG0190	Yes
KOG0209	Yes
KOG0211	No
KOG0225	Yes
KOG0233	Yes
KOG0258	No
KOG0261	No
KOG0264	Yes
KOG0271	Yes
KOG0276	Yes
KOG0279	Yes
KOG0285	Yes
KOG0289	Yes
KOG0291	Yes
KOG0292	Yes
KOG0302	No
KOG0313	No
KOG0318	Yes
KOG0327	Yes
KOG0328	Yes
KOG0329	Yes
KOG0330	Yes
KOG0331	Yes
KOG0344	Yes
KOG0346	Yes
KOG0357	Yes
KOG0358	Yes
KOG0359	Yes
KOG0361	Yes
KOG0362	No
KOG0363	Yes
KOG0364	No
KOG0365	No
KOG0366	No
KOG0367	No
KOG0371	Yes
KOG0372	Yes
KOG0373	No
KOG0376	Yes
KOG0394	Yes
KOG0397	Yes
KOG0400	Yes
KOG0402	Yes
KOG0407	Yes
KOG0418	Yes
KOG0419	Yes
KOG0420	Yes
KOG0424	Yes
KOG0434	No
KOG0441	Yes
KOG0450	Yes
KOG0460	Yes
KOG0462	No
KOG0466	Yes
KOG0468	No
KOG0469	Yes
KOG0477	No
KOG0481	No
KOG0495	No
KOG0523	Yes
KOG0524	No
KOG0530	Yes
KOG0534	Yes
KOG0544	Yes
KOG0556	Yes
KOG0559	Yes
KOG0563	No
KOG0567	No
KOG0602	No
KOG0622	Yes
KOG0625	Yes
KOG0631	No
KOG0650	Yes
KOG0659	Yes
KOG0675	Yes
KOG0679	Yes
KOG0683	Yes
KOG0687	Yes
KOG0688	Yes
KOG0727	Yes
KOG0728	Yes
KOG0729	Yes
KOG0734	Yes
KOG0741	No
KOG0756	Yes
KOG0758	Yes
KOG0767	Yes
KOG0780	Yes
KOG0784	Yes
KOG0785	Yes
KOG0787	Yes
KOG0788	No
KOG0815	Yes
KOG0817	Yes
KOG0820	Yes
KOG0829	Yes
KOG0852	Yes
KOG0853	No
KOG0857	Yes
KOG0861	No
KOG0862	Yes
KOG0871	No
KOG0876	Yes
KOG0878	Yes
KOG0880	Yes
KOG0888	Yes
KOG0894	No
KOG0898	Yes
KOG0922	Yes
KOG0927	Yes
KOG0933	No
KOG0934	Yes
KOG0935	Yes
KOG0937	No
KOG0938	Yes
KOG0948	No
KOG0952	Yes
KOG0959	No
KOG0960	Yes
KOG0964	Yes
KOG0969	No
KOG0985	No
KOG0989	No
KOG0991	No
KOG0996	No
KOG1036	Yes
KOG1047	No
KOG1058	No
KOG1062	No
KOG1068	No
KOG1077	No
KOG1078	No
KOG1088	Yes
KOG1098	Yes
KOG1099	No
KOG1112	No
KOG1123	No
KOG1131	No
KOG1137	No
KOG1145	No
KOG1148	No
KOG1149	No
KOG1158	Yes
KOG1159	No
KOG1180	Yes
KOG1185	Yes
KOG1211	Yes
KOG1235	Yes
KOG1241	Yes
KOG1255	No
KOG1268	Yes
KOG1272	No
KOG1291	Yes
KOG1299	No
KOG1300	No
KOG1301	No
KOG1322	No
KOG1335	No
KOG1342	No
KOG1349	Yes
KOG1350	Yes
KOG1351	No
KOG1353	Yes
KOG1355	No
KOG1358	No
KOG1367	No
KOG1370	Yes
KOG1373	Yes
KOG1374	Yes
KOG1390	Yes
KOG1393	No
KOG1394	No
KOG1415	Yes
KOG1430	Yes
KOG1433	Yes
KOG1439	Yes
KOG1448	No
KOG1458	No
KOG1463	Yes
KOG1466	No
KOG1468	No
KOG1487	Yes
KOG1491	Yes
KOG1494	Yes
KOG1498	No
KOG1506	Yes
KOG1523	Yes
KOG1526	Yes
KOG1531	Yes
KOG1532	No
KOG1533	Yes
KOG1534	Yes
KOG1535	No
KOG1539	Yes
KOG1540	Yes
KOG1541	No
KOG1549	No
KOG1555	No
KOG1556	Yes
KOG1562	No
KOG1566	No
KOG1567	Yes
KOG1568	No
KOG1596	No
KOG1597	Yes
KOG1626	No
KOG1636	Yes
KOG1637	Yes
KOG1641	Yes
KOG1643	Yes
KOG1644	Yes
KOG1646	Yes
KOG1647	No
KOG1654	Yes
KOG1662	Yes
KOG1664	Yes
KOG1668	Yes
KOG1678	Yes
KOG1688	No
KOG1691	Yes
KOG1692	Yes
KOG1712	No
KOG1722	Yes
KOG1723	Yes
KOG1727	Yes
KOG1728	Yes
KOG1733	Yes
KOG1742	Yes
KOG1746	Yes
KOG1750	Yes
KOG1753	Yes
KOG1754	Yes
KOG1755	Yes
KOG1758	Yes
KOG1760	Yes
KOG1762	Yes
KOG1769	No
KOG1770	Yes
KOG1772	Yes
KOG1774	Yes
KOG1775	Yes
KOG1779	Yes
KOG1780	Yes
KOG1781	No
KOG1782	Yes
KOG1784	No
KOG1795	Yes
KOG1800	No
KOG1816	No
KOG1872	Yes
KOG1885	No
KOG1889	Yes
KOG1915	Yes
KOG1936	No
KOG1942	Yes
KOG1979	No
KOG1980	Yes
KOG1986	No
KOG1992	Yes
KOG2004	Yes
KOG2014	Yes
KOG2017	No
KOG2035	No
KOG2036	Yes
KOG2044	Yes
KOG2047	No
KOG2067	Yes
KOG2104	Yes
KOG2189	No
KOG2270	Yes
KOG2276	Yes
KOG2292	Yes
KOG2303	No
KOG2309	Yes
KOG2311	No
KOG2321	Yes
KOG2387	No
KOG2415	Yes
KOG2446	Yes
KOG2451	Yes
KOG2467	Yes
KOG2472	Yes
KOG2481	Yes
KOG2509	Yes
KOG2519	No
KOG2529	Yes
KOG2531	No
KOG2535	No
KOG2537	No
KOG2555	No
KOG2572	No
KOG2574	No
KOG2575	No
KOG2606	No
KOG2613	No
KOG2617	Yes
KOG2623	No
KOG2636	Yes
KOG2638	No
KOG2653	Yes
KOG2670	Yes
KOG2680	No
KOG2700	Yes
KOG2703	No
KOG2707	No
KOG2711	No
KOG2719	Yes
KOG2726	No
KOG2728	No
KOG2732	Yes
KOG2738	Yes
KOG2749	No
KOG2754	Yes
KOG2757	No
KOG2767	Yes
KOG2770	No
KOG2772	Yes
KOG2775	Yes
KOG2781	No
KOG2783	No
KOG2784	No
KOG2785	No
KOG2792	No
KOG2803	No
KOG2807	No
KOG2825	No
KOG2833	No
KOG2851	No
KOG2854	No
KOG2855	No
KOG2874	Yes
KOG2877	No
KOG2906	Yes
KOG2908	No
KOG2909	No
KOG2916	Yes
KOG2930	Yes
KOG2948	Yes
KOG2952	No
KOG2957	Yes
KOG2967	No
KOG2971	No
KOG2981	Yes
KOG2988	Yes
KOG3013	Yes
KOG3022	Yes
KOG3031	Yes
KOG3048	No
KOG3049	Yes
KOG3052	Yes
KOG3064	Yes
KOG3079	No
KOG3090	Yes
KOG3106	No
KOG3147	No
KOG3149	No
KOG3157	No
KOG3163	No
KOG3164	No
KOG3167	Yes
KOG3174	No
KOG3180	No
KOG3185	Yes
KOG3188	Yes
KOG3189	No
KOG3204	Yes
KOG3205	No
KOG3218	No
KOG3222	No
KOG3229	Yes
KOG3232	Yes
KOG3237	Yes
KOG3239	Yes
KOG3271	Yes
KOG3273	Yes
KOG3275	Yes
KOG3283	Yes
KOG3284	Yes
KOG3285	No
KOG3291	Yes
KOG3295	Yes
KOG3297	Yes
KOG3301	Yes
KOG3311	Yes
KOG3313	Yes
KOG3318	Yes
KOG3320	Yes
KOG3330	No
KOG3343	Yes
KOG3349	Yes
KOG3361	Yes
KOG3372	Yes
KOG3387	Yes
KOG3400	No
KOG3404	Yes
KOG3405	Yes
KOG3406	Yes
KOG3411	Yes
KOG3418	Yes
KOG3428	No
KOG3430	Yes
KOG3432	Yes
KOG3436	Yes
KOG3442	No
KOG3448	Yes
KOG3449	Yes
KOG3453	Yes
KOG3457	Yes
KOG3459	Yes
KOG3463	Yes
KOG3464	Yes
KOG3475	Yes
KOG3479	Yes
KOG3480	Yes
KOG3482	Yes
KOG3489	Yes
KOG3493	No
KOG3497	No
KOG3498	Yes
KOG3499	Yes
KOG3502	Yes
KOG3503	Yes
KOG3506	Yes
KOG3855	No
KOG3954	Yes
KOG3974	No
KOG4392	No
KOG4655	No
