# Supplementary material for: Comparative analysis of tissue-specific transcriptomes in the funnel-web spider Macrothele calpeiana (Araneae, Hexathelidae)
Source: PeerJ. 2015 Jun 30;3:e1064. doi: 10.7717/peerj.1064 (PMC4493671; doi:10.7717/peerj.1064)
Supplement: Table S6 — List of the GO terms over- and under-represented among M. calpeiana tissues. (B) Analysis conducted excluding HK and CEG encoding genes (1,523 transcripts with GO annotation over 5,390 transcripts). (B) Analysis conducted using all data (2,619 transcripts with GO annotation over 6,619 transcripts). [file peerj-03-1064-s006.xlsx]

## Sheet: Total Data -HKCEGMA genes
Table S6A.	Over and Under-represented GO terms (across sequences without HK and CEGMA-encoding genes)
GO-ID	Term	Category	FDR	P-Value	#Test	#Ref	#notAnnotTest	#notAnnotRef	Over/Under
GO:0043169	cation binding	F	2.94064e-08	1.24293e-11	221	33	845	419	OVER
GO:0055114	oxidation-reduction process	P	2.94064e-08	2.08408e-11	205	29	861	423	OVER		OVER	Over-represented
GO:0016491	oxidoreductase activity	F	6.24348e-08	6.63729e-11	232	38	834	414	OVER		UNDER	Under-represented
GO:0046872	metal ion binding	F	6.8963e-08	9.77505e-11	214	33	852	419	OVER
GO:0044710	single-organism metabolic process	P	9.47023e-08	1.67793e-10	284	55	782	397	OVER
GO:0043167	ion binding	F	7.41834e-07	1.57725e-09	298	63	768	389	OVER
GO:0031404	chloride ion binding	F	9.02839e-06	2.44634e-08	64	2	1002	450	OVER
GO:0005507	copper ion binding	F	9.02839e-06	2.55943e-08	70	3	996	449	OVER		Venn Diagram Sections
GO:0046914	transition metal ion binding	F	1.98251e-05	6.32267e-08	134	18	932	434	OVER
GO:0005344	oxygen transporter activity	F	2.52383e-05	1.07321e-07	60	2	1006	450	OVER
GO:0015671	oxygen transport	P	2.52383e-05	1.07321e-07	60	2	1006	450	OVER
GO:0015669	gas transport	P	2.52383e-05	1.07321e-07	60	2	1006	450	OVER
GO:0017171	serine hydrolase activity	F	2.7456e-05	1.3621e-07	21	36	1045	416	UNDER
GO:0008236	serine-type peptidase activity	F	2.7456e-05	1.3621e-07	21	36	1045	416	UNDER
GO:0004252	serine-type endopeptidase activity	F	0.000361774	1.92296e-06	19	31	1047	421	UNDER
GO:0008233	peptidase activity	F	0.000785807	4.45532e-06	43	47	1023	405	UNDER
GO:0044421	extracellular region part	C	0.00113513	6.83816e-06	73	7	993	445	OVER
GO:0005615	extracellular space	C	0.00158995	1.01414e-05	71	7	995	445	OVER
GO:0070011	peptidase activity, acting on L-amino acid peptides	F	0.00165542	1.11456e-05	37	42	1029	410	UNDER
GO:0044699	single-organism process	P	0.00302081	2.1409e-05	385	113	681	339	OVER
GO:0004175	endopeptidase activity	F	0.00369624	2.75057e-05	28	34	1038	418	UNDER
GO:0043170	macromolecule metabolic process	P	0.00499221	4.02203e-05	244	150	822	302	UNDER
GO:0005215	transporter activity	F	0.00499221	4.06878e-05	124	23	942	429	OVER
GO:0006508	proteolysis	P	0.00542147	4.61075e-05	53	50	1013	402	UNDER
GO:0043168	anion binding	F	0.0188303	0.000166817	147	32	919	420	OVER
GO:0005509	calcium ion binding	F	0.0437712	0.000403279	57	7	1009	445	OVER
Analysis conducting comparing the GO terms from leg and palp especific transcripts (test sequences; sections I, II and IV from the Venn Diagram) against ovary transcripts (ref. sequences; section III, V, VI and VII from the VennDiagram)
Trasncripts encoding HK or CEKMA genes were excluded
Total number of transcripts = 5,390
Total number of transcripts with GO annotation = 1,523
										º

## Sheet: Total Data
Table S6B.	Over and Under-represented GO terms (all transcripts)
GO-ID	Term	Category	FDR	P-Value	#Test	#Ref	#notAnnotTest	#notAnnotRef	Over/Under
GO:0043169	cation binding	F	1.38883e-07	3.31069e-11	342	74	1458	740	OVER		OVER	Over-represented
GO:0046872	metal ion binding	F	4.93259e-07	2.35165e-10	333	74	1467	740	OVER		UNDER	Under-represented
GO:0043167	ion binding	F	4.628e-06	4.41285e-09	602	181	1198	633	OVER
GO:0005515	protein binding	F	4.628e-06	4.11705e-09	226	177	1574	637	UNDER
GO:0005507	copper ion binding	F	4.99336e-06	6e-09	77	4	1723	810	OVER
GO:0031404	chloride ion binding	F	6.79055e-06	9.71235e-09	70	3	1730	811	OVER
GO:0055114	oxidation-reduction process	P	1.75054e-05	3.1e-08	279	64	1521	750	OVER		Venn Diagram Sections
GO:0005344	oxygen transporter activity	F	1.75054e-05	4.17293e-08	66	3	1734	811	OVER
GO:0015671	oxygen transport	P	1.75054e-05	4.17293e-08	66	3	1734	811	OVER
GO:0015669	gas transport	P	1.75054e-05	4.17293e-08	66	3	1734	811	OVER
GO:0016491	oxidoreductase activity	F	3.80825e-05	9.98587e-08	325	82	1475	732	OVER
GO:0017171	serine hydrolase activity	F	6.85327e-05	2.12378e-07	23	39	1777	775	UNDER
GO:0008236	serine-type peptidase activity	F	6.85327e-05	2.12378e-07	23	39	1777	775	UNDER
GO:0044421	extracellular region part	C	7.81407e-05	2.6078e-07	85	8	1715	806	OVER
GO:0005509	calcium ion binding	F	0.000316925	1.13322e-06	100	13	1700	801	OVER
GO:0005615	extracellular space	C	0.000526935	2.11209e-06	77	8	1723	806	OVER
GO:0046914	transition metal ion binding	F	0.000526935	2.13537e-06	171	35	1629	779	OVER
GO:0004252	serine-type endopeptidase activity	F	0.000561434	2.409e-06	21	34	1779	780	UNDER
GO:0044710	single-organism metabolic process	P	0.00269736	1.22169e-05	457	144	1343	670	OVER
GO:0006508	proteolysis	P	0.00461156	2.1986e-05	82	73	1718	741	UNDER
GO:0005215	transporter activity	F	0.019361	9.69202e-05	170	41	1630	773	OVER
GO:0050794	regulation of cellular process	P	0.0210634	0.000110463	134	100	1666	714	UNDER
GO:0008233	peptidase activity	F	0.0382374	0.000209645	66	58	1734	756	UNDER
GO:0022892	substrate-specific transporter activity	F	0.0402445	0.000255127	123	27	1677	787	OVER
GO:0006542	glutamine biosynthetic process	P	0.0402445	0.000278926	0	7	1800	807	UNDER
GO:0004356	glutamate-ammonia ligase activity	F	0.0402445	0.000278926	0	7	1800	807	UNDER
GO:0016211	ammonia ligase activity	F	0.0402445	0.000278926	0	7	1800	807	UNDER
GO:0016880	acid-ammonia (or amide) ligase activity	F	0.0402445	0.000278926	0	7	1800	807	UNDER
GO:0070011	peptidase activity, acting on L-amino acid peptides	F	0.0402445	0.00028342	57	52	1743	762	UNDER
GO:0051171	regulation of nitrogen compound metabolic process	P	0.0402445	0.000287803	39	40	1761	774	UNDER
GO:0008026	ATP-dependent helicase activity	F	0.0432799	0.000330144	22	0	1778	814	OVER
GO:0070035	purine NTP-dependent helicase activity	F	0.0432799	0.000330144	22	0	1778	814	OVER
GO:0019904	protein domain specific binding	F	0.0478954	0.000376769	4	12	1796	802	UNDER
Analysis conducting comparing the GO terms from leg and palp especific transcripts (test sequences; sections I, II and IV from the Venn Diagram) against ovary transcripts (ref. sequences; section III, V, VI and VII from the VennDiagram)
Total number of transcripts = 6,696
Total number of transcripts with GO annotation = 2,619
