# Supplementary material for: Comparative analysis of tissue-specific transcriptomes in the funnel-web spider Macrothele calpeiana (Araneae, Hexathelidae)
Source: PeerJ. 2015 Jun 30;3:e1064. doi: 10.7717/peerj.1064 (PMC4493671; doi:10.7717/peerj.1064)
Supplement: Table S7 — List of KEGG pathways identified in M. calpeiana transcripts. [file peerj-03-1064-s007.xlsx]

## Sheet: KEGG pathways
Table S7.	List of KEGG pathways
Pathway_ID	Pathway_name	Number of enzymes identified	Transcripts (contig_ID)	Number of transcripts					Venn Location
				Total	Leg	Palp	Ovary	Sections 1+2+4 (A)	Section (B)
map00250	Alanine, aspartate and glutamate metabolism	6	G232G8W04I1AP6_ovary G232G8W04I9ORQ_ovary G232G8W04ISOWG_ovary isotig00884 isotig01320 isotig02114 isotig02579 G232G8W04JYQWZ_leg G232G8W04IUBM5_palp isotig00957 G232G8W04JYQWZ_leg isotig01125 Contig263.Newo100p95.cap3o60p95 G232G8W04H1U1I_palp	14	4	5	8	6	VII		(A) Number of transcripts identified in Venn sections 1 OR 2 OR 4
map00520	Amino sugar and nucleotide sugar metabolism	7	G232G8W04ICNHR_ovary G232G8W04IXJ54_palp G232G8W04JH7FV_palp isotig00865 isotig02260 G232G8W04IQLEW_palp isotig01182 Contig398.Newo100p95.cap3o60p95 Contig766.Newo100p95.cap3o60p95 isotig01308 G232G8W04JYQWZ_leg isotig01125 Contig119.Newo100p95.cap3o60p95 Contig238.Newo100p95.cap3o60p95	14	8	10	3	11	VII		(B) Tissue location of the transcripts (Venn location)
map00970	Aminoacyl-tRNA biosynthesis	7	isotig02315 G232G8W04IM4CL_palp isotig02186 isotig02374 G232G8W04H2A42_palp Contig306.Newo100p95.cap3o60p95 isotig01768 G232G8W04JGSKL_palp isotig00742 Contig458.Newo100p95.cap3o60p95 isotig01936	11	3	10	1	10	VII
map00627	Aminobenzoate degradation	6	isotig00610 isotig02016 Contig124.Newo100p95.cap3o60p95 isotig01643 isotig02571 G232G8W04ISS0S_palp isotig00413 isotig02882	8	5	7	0	8	IV
map00590	Arachidonic acid metabolism	3	isotig01940 isotig02570 isotig02711 Contig1027.Newo100p95.cap3o60p95 G232G8W04IL41E_palp isotig01561 isotig00413 isotig02882	8	3	6	1	7	VII
map00330	Arginine and proline metabolism	9	Contig130.Newo100p95.cap3o60p95 Contig416.Newo100p95.cap3o60p95 Contig469.Newo100p95.cap3o60p95 G232G8W04H02XN_palp G232G8W04H51RS_leg G232G8W04H5I75_palp G232G8W04I5DV7_palp G232G8W04I9HT8_leg G232G8W04IJOEB_palp G232G8W04IOD40_leg G232G8W04JEQ3W_palp isotig03225 G232G8W04I1AP6_ovary G232G8W04I9ORQ_ovary G232G8W04ISOWG_ovary isotig00884 isotig01320 isotig02114 isotig02579 G232G8W04JN1Q8_leg G232…	27	14	15	8	19	VII
map00053	Ascorbate and aldarate metabolism	1	G232G8W04IBAYN_leg	1	1	0	0	1	I
map00362	Benzoate degradation	1	isotig02016	1	1	1	0	1	IV
map01053	Biosynthesis of siderophore group nonribosomal peptides	1	isotig01439	1	1	1	0	1	IV
map01040	Biosynthesis of unsaturated fatty acids	4	isotig02016 G232G8W04H7TNY_leg isotig02100 isotig03498 Contig186.Newo100p95.cap3o60p95 Contig91.Newo100p95.cap3o60p95 G232G8W04IL1ZN_leg isotig00281	8	7	3	0	8	IV
map00780	Biotin metabolism	4	isotig03498 isotig03498 isotig03498 isotig01511	4	4	0	0	4	I
map00363	Bisphenol degradation	1	isotig02515	1	1	0	0	1	I
map00650	Butanoate metabolism	2	isotig02016 isotig01696	2	1	2	0	2	IV
map00524	Butirosin and neomycin biosynthesis	1	isotig00865 isotig02260	2	1	2	1	1	VII
map00232	Caffeine metabolism	1	isotig00413 isotig02882	2	1	2	0	2	IV
map00930	Caprolactam degradation	1	isotig02016	1	1	1	0	1	IV
map00710	Carbon fixation in photosynthetic organisms	6	Contig140.Newo100p95.cap3o60p95 Contig879.Newo100p95.cap3o60p95 G232G8W04JJ4T9_palp G232G8W04JT7QV_leg Contig907.Newo100p95.cap3o60p95 isotig00710 Contig944.Newo100p95.cap3o60p95 isotig02427 G232G8W04IUBM5_palp isotig00957 G232G8W04IKZX2_leg G232G8W04JRZ0I_palp isotig00991 Contig148.Newo100p95.cap3o60p95 isotig01155 isotig02581	16	9	14	3	13	VII
map00720	Carbon fixation pathways in prokaryotes	8	isotig02016 isotig01696 isotig01165 isotig03325 isotig00275 isotig00277 G232G8W04IMBD1_ovary isotig00707 isotig00744 Contig307.Newo100p95.cap3o60p95 Contig724.Newo100p95.cap3o60p95 Contig75.Newo100p95.cap3o60p95 Contig908.Newo100p95.cap3o60p95 G232G8W04IL9AU_leg isotig00842 Contig148.Newo100p95.cap3o60p95 isotig01155 isotig02581	18	11	14	3	15	VII
map00625	Chloroalkane and chloroalkene degradation	2	G232G8W04IBAYN_leg isotig01835	2	2	0	0	2	I
map00020	Citrate cycle (TCA cycle)	9	isotig01374 isotig02940 isotig01696 G232G8W04H6KNW_ovary isotig01829 isotig00275 isotig00277 G232G8W04IMBD1_ovary isotig00707 Contig307.Newo100p95.cap3o60p95 Contig724.Newo100p95.cap3o60p95 Contig75.Newo100p95.cap3o60p95 Contig908.Newo100p95.cap3o60p95 G232G8W04IL9AU_leg isotig00842 isotig02088 isotig03233 Contig148.Newo100p95.cap3o60p95 isotig01155 isotig02581	20	9	15	3	17	VII
map00460	Cyanoamino acid metabolism	1	G232G8W04I8YEV_ovary G232G8W04IWH5L_palp	2	0	1	1	1	VI
map00270	Cysteine and methionine metabolism	10	isotig01323 isotig01883 G232G8W04H8LAV_palp G232G8W04JG2PI_leg G232G8W04JLFPD_palp G232G8W04IJ7GL_palp G232G8W04IUBM5_palp isotig00957 G232G8W04JKNOK_leg isotig01715 G232G8W04IUBM5_palp isotig00957 G232G8W04IUBM5_palp isotig00957 G232G8W04J07S0_ovary G232G8W04JHHSP_ovary Contig148.Newo100p95.cap3o60p95 isotig01155 isotig02581 isotig01715	20	10	14	3	17	VII
map00982	Drug metabolism - cytochrome P450	4	Contig157.Newo100p95.cap3o60p95 Contig456.Newo100p95.cap3o60p95 Contig567.Newo100p95.cap3o60p95 Contig580.Newo100p95.cap3o60p95 Contig603.Newo100p95.cap3o60p95 Contig806.Newo100p95.cap3o60p95 G232G8W04IFWLM_palp G232G8W04IJ598_ovary G232G8W04JRGL4_palp isotig01360 isotig02629 Contig532.Newo100p95.cap3o60p95 Contig558.Newo100p95.cap3o60p95 Contig790.Newo100p95.cap3o60p95 G232G8W04H9LQB_palp G232G8…	24	9	13	7	17	VII
map00983	Drug metabolism - other enzymes	2	Contig686.Newo100p95.cap3o60p95 G232G8W04IRQCJ_palp isotig01297	3	0	2	1	2	VI
map00565	Ether lipid metabolism	1	Contig1027.Newo100p95.cap3o60p95 G232G8W04IL41E_palp isotig01561	3	1	2	1	2	VII
map00061	Fatty acid biosynthesis	7	isotig03498 isotig00828 isotig03498 isotig03498 isotig03498 isotig01511 isotig01511 isotig03498	8	8	0	1	7	V
map00071	Fatty acid degradation	6	isotig02016 G232G8W04H7TNY_leg isotig02100 isotig00828 G232G8W04IBAYN_leg isotig01835 isotig00413 isotig02882	8	7	3	1	7	VII
map00062	Fatty acid elongation	1	isotig02016	1	1	1	0	1	IV
map00051	Fructose and mannose metabolism	6	Contig140.Newo100p95.cap3o60p95 Contig879.Newo100p95.cap3o60p95 G232G8W04JJ4T9_palp G232G8W04JT7QV_leg Contig907.Newo100p95.cap3o60p95 isotig00710 isotig00865 isotig02260 G232G8W04IQLEW_palp isotig01182 isotig01707 isotig01917 isotig02061	13	7	9	5	8	VII
map00052	Galactose metabolism	3	isotig00865 isotig02260 Contig119.Newo100p95.cap3o60p95 Contig238.Newo100p95.cap3o60p95 isotig01707 isotig01917	6	3	3	3	3	VII
map00281	Geraniol degradation	1	isotig02016	1	1	1	0	1	IV
map00480	Glutathione metabolism	7	Contig652.Newo100p95.cap3o60p95 Contig711.Newo100p95.cap3o60p95 Contig770.Newo100p95.cap3o60p95 Contig922.Newo100p95.cap3o60p95 G232G8W04IN142_palp G232G8W04JBHEF_palp G232G8W04JFIXK_palp G232G8W04JLH39_ovary isotig01814 isotig01833 isotig01940 isotig02570 isotig02711 Contig157.Newo100p95.cap3o60p95 Contig456.Newo100p95.cap3o60p95 Contig567.Newo100p95.cap3o60p95 Contig580.Newo100p95.cap3o60p95 Co…	35	14	20	9	26	VII
map00561	Glycerolipid metabolism	4	G232G8W04IO5H3_palp G232G8W04I7SZL_leg G232G8W04IBAYN_leg isotig01707 isotig01917	5	2	1	2	3	VII
map00564	Glycerophospholipid metabolism	3	G232G8W04IO5H3_palp Contig714.Newo100p95.cap3o60p95 Contig979.Newo100p95.cap3o60p95 G232G8W04ISJ2E_palp G232G8W04IWMF8_palp isotig01297 isotig01537 isotig02596 Contig1027.Newo100p95.cap3o60p95 G232G8W04IL41E_palp isotig01561	11	4	10	1	10	VII
map00260	Glycine, serine and threonine metabolism	8	isotig01211 isotig02018 Contig92.Newo100p95.cap3o60p95 G232G8W04JGLN3_palp isotig01341 isotig01637 G232G8W04I8YEV_ovary G232G8W04IWH5L_palp isotig01694 Contig339.Newo100p95.cap3o60p95 isotig01835 isotig01715	12	6	6	2	10	VII
map00010	Glycolysis / Gluconeogenesis	10	Contig140.Newo100p95.cap3o60p95 Contig879.Newo100p95.cap3o60p95 G232G8W04JJ4T9_palp G232G8W04JT7QV_leg G232G8W04IXJ54_palp G232G8W04JH7FV_palp Contig907.Newo100p95.cap3o60p95 isotig00710 isotig00865 isotig02260 Contig680.Newo100p95.cap3o60p95 isotig00888 isotig01049 isotig02755 Contig944.Newo100p95.cap3o60p95 isotig02427 isotig01165 isotig03325 G232G8W04IBAYN_leg G232G8W04H7E5J_leg isotig02429 is…	23	14	15	5	18	VII
map00532	Glycosaminoglycan biosynthesis - chondroitin sulfate / dermatan sulfate	1	isotig01019	1	1	1	0	1	IV
map00531	Glycosaminoglycan degradation	2	Contig398.Newo100p95.cap3o60p95 Contig766.Newo100p95.cap3o60p95 isotig01308 G232G8W04H1C00_palp	4	3	4	0	4	IV
map00604	Glycosphingolipid biosynthesis - ganglio series	1	Contig398.Newo100p95.cap3o60p95 Contig766.Newo100p95.cap3o60p95 isotig01308	3	3	3	0	3	IV
map00603	Glycosphingolipid biosynthesis - globo series	1	Contig398.Newo100p95.cap3o60p95 Contig766.Newo100p95.cap3o60p95 isotig01308	3	3	3	0	3	IV
map00630	Glyoxylate and dicarboxylate metabolism	6	G232G8W04I1AP6_ovary G232G8W04I9ORQ_ovary G232G8W04ISOWG_ovary isotig00884 isotig01320 isotig02114 isotig02579 G232G8W04IQJNF_palp G232G8W04IQRGX_leg isotig02587 isotig02720 G232G8W04H6KNW_ovary G232G8W04I8YEV_ovary G232G8W04IWH5L_palp isotig00275 isotig00277 Contig148.Newo100p95.cap3o60p95 isotig01155 isotig02581	19	3	10	10	9	VII
map00340	Histidine metabolism	2	G232G8W04IUBM5_palp isotig00957 G232G8W04IBAYN_leg	3	2	2	0	3	IV
map00901	Indole alkaloid biosynthesis	1	G232G8W04H10EO_leg G232G8W04H4M1U_ovary G232G8W04JJZ8W_palp isotig00633 isotig01771 isotig02515	6	4	3	1	5	VII
map00562	Inositol phosphate metabolism	4	Contig907.Newo100p95.cap3o60p95 isotig00710 G232G8W04IJSXF_palp G232G8W04ISHU4_leg G232G8W04ISS0S_palp	5	2	4	0	5	IV
map00950	Isoquinoline alkaloid biosynthesis	4	isotig01211 isotig02018 G232G8W04IUBM5_palp isotig00957 G232G8W04IUBM5_palp isotig00957 G232G8W04IUBM5_palp isotig00957	8	5	7	0	8	IV
map00903	Limonene and pinene degradation	2	isotig02016 G232G8W04IBAYN_leg	2	2	1	0	2	IV
map00591	Linoleic acid metabolism	2	Contig1027.Newo100p95.cap3o60p95 G232G8W04IL41E_palp isotig01561 isotig00413 isotig02882	5	2	4	1	4	VII
map00785	Lipoic acid metabolism	1	G232G8W04JKAEY_ovary	1	0	0	1	0	III
map00300	Lysine biosynthesis	2	isotig01694 G232G8W04IUBM5_palp isotig00957	3	1	2	1	2	VII
map00310	Lysine degradation	5	isotig01374 isotig02940 isotig01694 isotig02016 isotig01829 G232G8W04IBAYN_leg	6	3	3	1	5	VII
map00980	Metabolism of xenobiotics by cytochrome P450	4	Contig157.Newo100p95.cap3o60p95 Contig456.Newo100p95.cap3o60p95 Contig567.Newo100p95.cap3o60p95 Contig580.Newo100p95.cap3o60p95 Contig603.Newo100p95.cap3o60p95 Contig806.Newo100p95.cap3o60p95 G232G8W04IFWLM_palp G232G8W04IJ598_ovary G232G8W04JRGL4_palp isotig01360 isotig02629 isotig01402 isotig01835 isotig00413 isotig02882	15	6	7	4	11	VII
map00680	Methane metabolism	10	Contig140.Newo100p95.cap3o60p95 Contig879.Newo100p95.cap3o60p95 G232G8W04JJ4T9_palp G232G8W04JT7QV_leg G232G8W04JIVTD_palp Contig680.Newo100p95.cap3o60p95 isotig00888 isotig01049 isotig02755 Contig92.Newo100p95.cap3o60p95 G232G8W04JGLN3_palp isotig01341 isotig01637 G232G8W04I8YEV_ovary G232G8W04IWH5L_palp isotig01165 isotig03325 Contig339.Newo100p95.cap3o60p95 Contig148.Newo100p95.cap3o60p95 isot…	22	10	16	5	17	VII
map00512	Mucin type O-Glycan biosynthesis	1	G232G8W04JA2ZI_ovary	1	0	0	1	0	III
map00510	N-Glycan biosynthesis	1	G232G8W04I2DLI_leg isotig02019	2	1	0	1	1	I
map00626	Naphthalene degradation	1	isotig01835	1	1	0	0	1	V
map00760	Nicotinate and nicotinamide metabolism	2	G232G8W04IZRXA_palp G232G8W04IO5H3_palp	2	0	2	0	2	II
map00910	Nitrogen metabolism	3	G232G8W04JUJL8_palp G232G8W04I1AP6_ovary G232G8W04I9ORQ_ovary G232G8W04ISOWG_ovary isotig00884 isotig01320 isotig02114 isotig02579 isotig02550	9	0	3	8	1	VI
map00401	Novobiocin biosynthesis	4	G232G8W04IUBM5_palp isotig00957 G232G8W04IUBM5_palp isotig00957 G232G8W04IUBM5_palp isotig00957 G232G8W04IUBM5_palp isotig00957	8	4	8	0	8	IV
map00670	One carbon pool by folate	3	isotig02682 G232G8W04I8YEV_ovary G232G8W04IWH5L_palp isotig00744	4	1	2	3	1	VII
map00511	Other glycan degradation	1	Contig398.Newo100p95.cap3o60p95 Contig766.Newo100p95.cap3o60p95 isotig01308	3	3	3	0	3	IV
map00190	Oxidative phosphorylation	5	isotig01696 Contig248.Newo100p95.cap3o60p95 Contig257.Newo100p95.cap3o60p95 Contig269.Newo100p95.cap3o60p95 G232G8W04H5AA8_leg G232G8W04H68LI_palp G232G8W04H829N_leg isotig01410 isotig01419 isotig01449 isotig01468 isotig01693 isotig02041 isotig02113 isotig02189 isotig02259 isotig02495 Contig158.Newo100p95.cap3o60p95 Contig184.Newo100p95.cap3o60p95 Contig254.Newo100p95.cap3o60p95 Contig258.Newo100…	41	22	34	8	33	VII
map00040	Pentose and glucuronate interconversions	3	G232G8W04IBAYN_leg isotig01707 isotig01917 isotig02061	4	2	0	3	1	V
map00030	Pentose phosphate pathway	5	Contig140.Newo100p95.cap3o60p95 Contig879.Newo100p95.cap3o60p95 G232G8W04JJ4T9_palp G232G8W04JT7QV_leg G232G8W04IXJ54_palp G232G8W04JH7FV_palp Contig165.Newo100p95.cap3o60p95 isotig01263 isotig01341 isotig02346 isotig02355 isotig01341	12	9	7	1	11	VII
map00360	Phenylalanine metabolism	8	isotig01211 isotig02018 isotig02016 Contig243.Newo100p95.cap3o60p95 Contig652.Newo100p95.cap3o60p95 Contig711.Newo100p95.cap3o60p95 Contig770.Newo100p95.cap3o60p95 Contig806.Newo100p95.cap3o60p95 Contig922.Newo100p95.cap3o60p95 G232G8W04IN0QJ_leg G232G8W04IN142_palp G232G8W04IUTZ2_leg G232G8W04IXXON_palp G232G8W04JLH39_ovary isotig00748 isotig00770 isotig01814 isotig01833 isotig02012 G232G8W04IUB…	28	14	19	6	22	VII
map00400	Phenylalanine, tyrosine and tryptophan biosynthesis	4	G232G8W04IUBM5_palp isotig00957 G232G8W04IUBM5_palp isotig00957 G232G8W04IUBM5_palp isotig00957 G232G8W04IUBM5_palp isotig00957	8	4	8	0	8	IV
map00940	Phenylpropanoid biosynthesis	1	Contig243.Newo100p95.cap3o60p95 Contig652.Newo100p95.cap3o60p95 Contig711.Newo100p95.cap3o60p95 Contig770.Newo100p95.cap3o60p95 Contig806.Newo100p95.cap3o60p95 Contig922.Newo100p95.cap3o60p95 G232G8W04IN0QJ_leg G232G8W04IN142_palp G232G8W04IUTZ2_leg G232G8W04IXXON_palp G232G8W04JLH39_ovary isotig00748 isotig00770 isotig01814 isotig01833 isotig02012	16	6	9	6	10	VII
map04070	Phosphatidylinositol signaling system	3	G232G8W04IJSXF_palp G232G8W04ISHU4_leg G232G8W04IO5H3_palp	3	1	2	0	3	IV
map00860	Porphyrin and chlorophyll metabolism	4	Contig993.Newo100p95.cap3o60p95 Contig292.Newo100p95.cap3o60p95 isotig00993 G232G8W04I11MI_palp	4	2	3	1	3	VII
map00120	Primary bile acid biosynthesis	1	isotig02545	1	1	0	0	1	I
map00640	Propanoate metabolism	2	isotig02016 isotig01165 isotig03325	3	3	1	0	3	IV
map00230	Purine metabolism	11	G232G8W04JGE22_ovary Contig240.Newo100p95.cap3o60p95 G232G8W04IIH46_palp G232G8W04IUTS9_leg G232G8W04JTK3L_palp isotig00586 isotig00587 isotig02521 isotig02451 G232G8W04JYQWZ_leg Contig71.Newo100p95.cap3o60p95 Contig793.Newo100p95.cap3o60p95 G232G8W04H43FW_palp G232G8W04I85F2_palp G232G8W04I9QK7_palp isotig00755 isotig02120 isotig02727 isotig03425 G232G8W04IZRXA_palp Contig755.Newo100p95.cap3o60p…	37	16	24	11	26	VII
map00240	Pyrimidine metabolism	6	G232G8W04JGE22_ovary Contig240.Newo100p95.cap3o60p95 G232G8W04IIH46_palp G232G8W04IUTS9_leg G232G8W04JTK3L_palp isotig00586 isotig00587 isotig02521 isotig02682 G232G8W04IZRXA_palp Contig755.Newo100p95.cap3o60p95 Contig857.Newo100p95.cap3o60p95 isotig00159 isotig01328 isotig01626	15	7	11	5	10	VII
map00620	Pyruvate metabolism	9	isotig03003 Contig124.Newo100p95.cap3o60p95 isotig01643 isotig01165 isotig03325 G232G8W04IMBD1_ovary isotig00707 G232G8W04IBAYN_leg G232G8W04H7E5J_leg isotig02429 isotig02604 G232G8W04IKZX2_leg G232G8W04JRZ0I_palp isotig00991 G232G8W04JRZ0I_palp Contig148.Newo100p95.cap3o60p95 isotig01155 isotig02581	18	10	11	2	16	VII
map00830	Retinol metabolism	5	Contig505.Newo100p95.cap3o60p95 isotig00610 isotig01835 G232G8W04IRVNV_ovary isotig01835 isotig00413 isotig02882	7	5	4	2	5	VII
map00740	Riboflavin metabolism	3	G232G8W04ISS0S_palp isotig00905 isotig00905	3	2	3	2	1	VII
map00450	Selenocompound metabolism	3	Contig133.Newo100p95.cap3o60p95 isotig00550 Contig306.Newo100p95.cap3o60p95 isotig01768 isotig02393	5	0	4	1	4	VI
map00600	Sphingolipid metabolism	2	G232G8W04IO5H3_palp Contig1036.Newo100p95.cap3o60p95 Contig810.Newo100p95.cap3o60p95 G232G8W04I3AKD_ovary G232G8W04IS4QO_leg	5	1	3	2	3	VII
map00500	Starch and sucrose metabolism	3	G232G8W04JO8GR_palp G232G8W04IXJ54_palp G232G8W04JH7FV_palp isotig00865 isotig02260	5	1	5	1	4	VII
map00984	Steroid degradation	1	isotig00718	1	1	1	1	0	VII
map00140	Steroid hormone biosynthesis	5	G232G8W04IXQS3_palp isotig01835 Contig286.Newo100p95.cap3o60p95 G232G8W04JUUJF_palp isotig00718 isotig00413 isotig02882	7	3	5	2	5	VII
map00521	Streptomycin biosynthesis	1	isotig00865 isotig02260	2	1	2	1	1	VII
map00643	Styrene degradation	1	isotig02571	1	1	0	0	1	I
map00920	Sulfur metabolism	1	G232G8W04IXF8J_ovary	1	0	0	1	0	III
map04660	T cell receptor signaling pathway	2	G232G8W04H9AYI_palp G232G8W04IEPB0_leg isotig01170 isotig01514 isotig01541 isotig02048 isotig02315 isotig00821 isotig02459	9	3	8	1	8	VII
map00430	Taurine and hypotaurine metabolism	2	isotig01323 isotig01883 G232G8W04IHBC7_ovary	3	2	2	1	2	VII
map00730	Thiamine metabolism	1	G232G8W04IH8QJ_palp G232G8W04IRUNR_palp G232G8W04IU498_palp isotig01095 isotig01952 isotig02125 isotig02157 isotig02736	8	1	4	3	5	VII
map00623	Toluene degradation	1	isotig00610	1	1	1	0	1	IV
map00960	Tropane, piperidine and pyridine alkaloid biosynthesis	6	isotig01211 isotig02018 G232G8W04IUBM5_palp isotig00957 G232G8W04IUBM5_palp isotig00957 G232G8W04IUBM5_palp isotig00957 G232G8W04IUBM5_palp isotig00957 G232G8W04H75OT_palp	11	6	10	0	11	IV
map00380	Tryptophan metabolism	6	isotig01374 isotig02940 isotig02016 G232G8W04IQJNF_palp G232G8W04IQRGX_leg isotig02587 isotig02720 G232G8W04IBAYN_leg isotig02571 isotig00413 isotig02882	11	6	7	0	11	IV
map00350	Tyrosine metabolism	6	isotig01211 isotig02018 G232G8W04IUBM5_palp isotig00957 G232G8W04IUBM5_palp isotig00957 G232G8W04IUBM5_palp isotig00957 G232G8W04IUBM5_palp isotig00957 isotig01835	11	7	9	0	11	IV
map00130	Ubiquinone and other terpenoid-quinone biosynthesis	1	G232G8W04IUBM5_palp isotig00957	2	1	2	0	2	IV
map00280	Valine, leucine and isoleucine degradation	3	isotig03141 isotig02016 G232G8W04IBAYN_leg	3	2	2	0	3	IV
map00513	Various types of N-glycan biosynthesis	2	Contig398.Newo100p95.cap3o60p95 Contig766.Newo100p95.cap3o60p95 isotig01308 G232G8W04I2DLI_leg isotig02019	5	4	3	1	4	VII
map00750	Vitamin B6 metabolism	1	Contig92.Newo100p95.cap3o60p95 G232G8W04JGLN3_palp	2	1	2	0	2	IV
map00622	Xylene degradation	1	isotig00610	1	1	1	0	1	IV
map00592	alpha-Linolenic acid metabolism	3	isotig02016 G232G8W04H7TNY_leg isotig02100 Contig1027.Newo100p95.cap3o60p95 G232G8W04IL41E_palp isotig01561	6	4	3	1	5	VII
map00410	beta-Alanine metabolism	3	isotig01211 isotig02018 isotig02016 G232G8W04IBAYN_leg	4	4	2	0	4	IV
